# Supplementary material for: Bacterial community composition is an important predictor of surface soil fertility across different land use types: a case study in the Three Gorges Reservoir area
Source: PeerJ. 2025 Mar 27;13:e18959. doi: 10.7717/peerj.18959 (PMC11955195; doi:10.7717/peerj.18959)
Supplement: Supplemental Information 4 [file peerj-13-18959-s004.r]

setwd("/mnt/truedata/genome/stat/zjc")
library(tidyverse)
library(readxl)
library(psych)
library(agricolae)
library(vegan)
library(ggplot2)
require(plyr)
library(dplyr)
library(stringr)
library(rfPermute)

## Calculate Soil Fertility Index
env <- read_xlsx("202410zjcenv.xlsx")
names(env)
# select the variables relating to soil fertility
soilferti <- env[,12:18]
# standardize the data (z-score)
std_soilferti <- scale(soilferti,center = TRUE)
# soil fertility index
SFI <- rowMeans(std_soilferti)
env$FI <- SFI


# relationships between soil fertility variables and soil fertility index
cor.test.df <- env[,c(12:18,22)]

cor_test <- function(dataset1,dataset2)
{
  #library(pacman)
  library(tidyverse)
  library(reshape)
  library(psych)
  pp <- corr.test(dataset1,dataset2,method="spearman")
  cor <- pp$r 
  pvalue <- pp$p
  display <- pvalue
  l1 <- nrow(display);l2 <- ncol(display)
  for(i in 1:l1){
    for(k in 1:l2){
      a <- as.numeric(display[i,k])
      if(a <= 0.001){
        a <- "***"
      }
      if( 0.001 < a && a <= 0.01){
        a <- "**"
      }
      if(0.01 < a && a < 0.05){
        a <- "*"
      }
      if(a >= 0.05){
        a <- ""
      }
      display[i,k] <- a
    }
  }
  heatmap_df <- melt(cor) %>% rename(replace=c("X1"="name_dataset1","X2"="name_dataset2",
                                               "value"="cor")) %>%
    mutate(pvalue=melt(pvalue)[,3]) %>% # using mutate function to add the melted data to previous dataframe
    mutate(display=melt(display)[,3])
  return(heatmap_df)
}
cortest_res <- cor_test(cor.test.df,cor.test.df)

custom_colors <- c('#619CFF', '#91CFFF', '#F0F8FF', '#FDB8B3', '#F8766D')
custom_breaks <- c(-0.4,-0.2, 0.4, 0.6)
Figure_corr_FI <- ggplot(cortest_res, aes(name_dataset1, name_dataset2, fill = cor)) + 
  geom_tile() + 
  theme_minimal() +  
  scale_fill_gradientn(colors = custom_colors, values = scales::rescale(custom_breaks)) +
  geom_text(aes(label = display), size = 3, color = "black") +
  scale_y_discrete(position = "right") +
  xlab(NULL) + 
  ylab(NULL) +
  theme(axis.text.x = element_text(angle = 45, hjust = 1, vjust = 1, face = "plain", colour = "black", size = 8),
        axis.text.y = element_text(face = "plain", colour = "black", size = 8),
        legend.text = element_text(face = "plain", family = "Times", colour = "black", size = 8)) +
  guides(fill = guide_colorbar(direction = "vertical", reverse = F, 
                               barwidth = unit(.3, "cm"), barheight = unit(5, "cm"))) +
  labs(fill = "")
ggsave("FigureS_corr_FI.pdf",Figure_corr_FI, width = unit(6.8,"inch"),height = unit(4.5,"inch"))


# Figure 1 difference of soil fertility index
env$landtype_season <- paste0(env$landtype,env$season)

Figure1_FI <- ggplot(data = env, aes(x = landtype_season, y = FI))  +
  geom_boxplot(aes(color=season,fill=season),size=0.2,alpha=0.5,outlier.fill="white",outlier.color="white") +
  geom_jitter(alpha=0.5,width =0.3,shape = 1,size=0.2)+
  ylab("Soil fertility (z-score)")+ 
  theme_bw() + theme(panel.grid = element_blank())+
  theme(legend.title = element_blank(), 
        legend.text = element_text(face="bold",size = 8)) + 
  theme(axis.title.y = element_text(face="bold",size = 8),axis.title.x = element_blank(),
        axis.text = element_text(face="bold",size = 8),axis.text.x=element_text(angle=45,hjust=1,vjust=1))+
  theme(legend.title = element_text(hjust=0,face="bold",size = 8),
        legend.text = element_text(face="bold",size = 8),legend.position = "none",
        legend.key.height = unit(0.15, "cm") )
ggsave("Figure1_FI.pdf",Figure1_FI, width = unit(6.8,"inch"),height = unit(4.5,"inch"))

Figure2a_shannon <- ggplot(data = env, aes(x = landtype_season, y = shannon))  +
  geom_boxplot(aes(color=season,fill=season),size=0.2,alpha=0.5,outlier.fill="white",outlier.color="white") +
  geom_jitter(alpha=0.5,width =0.3,shape = 1,size=0.2)+
  ylab("Bacterial shannon diversity")+ 
  labs(title="(A)")+
  theme_bw() + theme(panel.grid = element_blank())+
  theme(legend.title = element_blank(), 
        legend.text = element_text(face="bold",size = 8)) + 
  theme(axis.title.y = element_text(face="bold",size = 8),axis.title.x = element_blank(),
        axis.text = element_text(face="bold",size = 8),axis.text.x=element_text(angle=45,hjust=1,vjust=1))+
  theme(legend.title = element_text(hjust=0,face="bold",size = 8),
        legend.text = element_text(face="bold",size = 8),legend.position = "none",
        legend.key.height = unit(0.15, "cm") )

Figure2b_AWCD <- ggplot(data = env, aes(x = landtype_season, y = AWCD))  +
  geom_boxplot(aes(color=season,fill=season),size=0.2,alpha=0.5,outlier.fill="white",outlier.color="white") +
  geom_jitter(alpha=0.5,width =0.3,shape = 1,size=0.2)+
  ylab("Biolog incubation activity (AWCD)")+ 
  labs(title="(B)")+
  theme_bw() + theme(panel.grid = element_blank())+
  theme(legend.title = element_blank(), 
        legend.text = element_text(face="bold",size = 8)) + 
  theme(axis.title.y = element_text(face="bold",size = 8),axis.title.x = element_blank(),
        axis.text = element_text(face="bold",size = 8),axis.text.x=element_text(angle=45,hjust=1,vjust=1))+
  theme(legend.title = element_text(hjust=0,face="bold",size = 8),
        legend.text = element_text(face="bold",size = 8),legend.position = "none",
        legend.key.height = unit(0.15, "cm") )
Figure2 <-  cowplot::plot_grid(Figure2a_shannon,Figure2b_AWCD,align = "hv",
                               ncol = 2)
ggsave("Figure2_Microbialdiversity.pdf",Figure2, width = unit(6.8,"inch"),height = unit(4.5,"inch"))
#Significance test
# Normal distribution of the data
shapiro.test(env$FI) # P > 0.05 
shapiro.test(env$AWCD) # P > 0.05 
shapiro.test(env$shannon) # P< 0.01

# Using Kruskal-Wallis for all difference test
# Seasons and landuse types
#FI
FI_diff_all_FI <- kruskal(env[["FI"]], env[["landtype_season"]])
FI_diff_all_stat_FI <- FI_diff_all_FI$statistics
FI_diff_all_label_FI <- FI_diff_all_FI$groups


# AWCD 
FI_diff_all_AWCD <- kruskal(env[["AWCD"]], env[["landtype_season"]])
FI_diff_all_stat_AWCD <- FI_diff_all_AWCD$statistics
FI_diff_all_label_AWCD <- FI_diff_all_AWCD$groups


# Shannon
FI_diff_all_shannon <- kruskal(env[["shannon"]], env[["landtype_season"]])
FI_diff_all_stat_shannon <- FI_diff_all_shannon$statistics
FI_diff_all_label_shannon <- FI_diff_all_shannon$groups

# Specific landuse types
df_env_slope <- filter(env,landtype=="P")
df_env_flatland <- filter(env,landtype=="Q")
df_env_forest <- filter(env,landtype=="S")
## FI
# Sloping land 
FigureS2_FI_slope <- ggplot(data = df_env_slope, aes(x = plants, y = FI))  +
  geom_boxplot(aes(fill=season,linetype=fence),color="black",size=0.2,alpha=0.5,outlier.fill="white",outlier.color="white") +
  #geom_jitter(alpha=0.5,width =0.3,shape = 1,size=0.2)+
  ylab("Soil fertility (z-score)")+ 
  labs(title="(A)",)+
  theme_bw() + theme(panel.grid = element_blank())+
  theme(legend.title = element_blank(), 
        legend.text = element_text(face="bold",size = 8)) + 
  theme(axis.title.y = element_text(face="bold",size = 8),axis.title.x = element_blank(),
        axis.text = element_text(face="bold",size = 8),axis.text.x=element_text(angle=45,hjust=1,vjust=1))+
  theme(legend.title = element_text(hjust=0,face="bold",size = 8),
        legend.text = element_text(face="bold",size = 8),legend.position = "none",
        legend.key.height = unit(0.15, "cm") )
# Flat land
FigureS2_FI_flatland <- ggplot(data = df_env_flatland, aes(x = plants, y = FI))  +
  geom_boxplot(aes(fill=season),color="black",size=0.2,alpha=0.5,outlier.fill="white",outlier.color="white") +
  #geom_jitter(alpha=0.5,width =0.3,shape = 1,size=0.2)+
  ylab("Soil fertility (z-score)")+ 
  labs(title="(B)",)+
  theme_bw() + theme(panel.grid = element_blank())+
  theme(legend.title = element_blank(), 
        legend.text = element_text(face="bold",size = 8)) + 
  theme(axis.title.y = element_text(face="bold",size = 8),axis.title.x = element_blank(),
        axis.text = element_text(face="bold",size = 8),axis.text.x=element_text(angle=45,hjust=1,vjust=1))+
  theme(legend.title = element_text(hjust=0,face="bold",size = 8),
        legend.text = element_text(face="bold",size = 8),legend.position = "none",
        legend.key.height = unit(0.15, "cm") )
# Forest 
FigureS2_FI_forest <- ggplot(data = df_env_forest, aes(x = plants, y = FI))  +
  geom_boxplot(aes(fill=season),color="black",size=0.2,alpha=0.5,outlier.fill="white",outlier.color="white") +
  #geom_jitter(alpha=0.5,width =0.3,shape = 1,size=0.2)+
  ylab("Soil fertility (z-score)")+ 
  labs(title="(C)",)+
  theme_bw() + theme(panel.grid = element_blank())+
  theme(legend.title = element_blank(), 
        legend.text = element_text(face="bold",size = 8)) + 
  theme(axis.title.y = element_text(face="bold",size = 8),axis.title.x = element_blank(),
        axis.text = element_text(face="bold",size = 8),axis.text.x=element_text(angle=45,hjust=1,vjust=1))+
  theme(legend.title = element_text(hjust=0,face="bold",size = 8),
        legend.text = element_text(face="bold",size = 8),legend.position = "none",
        legend.key.height = unit(0.15, "cm") )
FigureS2 <- cowplot::plot_grid(FigureS2_FI_slope,FigureS2_FI_flatland,FigureS2_FI_forest,align = "hv",
                               ncol = 3)
ggsave("FigureS2_FI_landtypes.pdf",FigureS2, width = unit(7.5,"inch"),height = unit(3,"inch"))

# Shannon

FigureS3_shannon_slope <- ggplot(data = df_env_slope, aes(x = plants, y = shannon))  +
  geom_boxplot(aes(fill=season,linetype=fence),color="black",size=0.2,alpha=0.5,outlier.fill="white",outlier.color="white") +
  #geom_jitter(alpha=0.5,width =0.3,shape = 1,size=0.2)+
  ylab("Bacterial shannon diversity")+ 
  labs(title="(A)",)+
  theme_bw() + theme(panel.grid = element_blank())+
  theme(legend.title = element_blank(), 
        legend.text = element_text(face="bold",size = 8)) + 
  theme(axis.title.y = element_text(face="bold",size = 8),axis.title.x = element_blank(),
        axis.text = element_text(face="bold",size = 8),axis.text.x=element_text(angle=45,hjust=1,vjust=1))+
  theme(legend.title = element_text(hjust=0,face="bold",size = 8),
        legend.text = element_text(face="bold",size = 8),legend.position = "none",
        legend.key.height = unit(0.15, "cm") )
# Flat land
FigureS3_shannon_flatland <- ggplot(data = df_env_flatland, aes(x = plants, y = shannon))  +
  geom_boxplot(aes(fill=season),color="black",size=0.2,alpha=0.5,outlier.fill="white",outlier.color="white") +
  #geom_jitter(alpha=0.5,width =0.3,shape = 1,size=0.2)+
  ylab("Bacterial shannon diversity")+ 
  labs(title="(B)",)+
  theme_bw() + theme(panel.grid = element_blank())+
  theme(legend.title = element_blank(), 
        legend.text = element_text(face="bold",size = 8)) + 
  theme(axis.title.y = element_text(face="bold",size = 8),axis.title.x = element_blank(),
        axis.text = element_text(face="bold",size = 8),axis.text.x=element_text(angle=45,hjust=1,vjust=1))+
  theme(legend.title = element_text(hjust=0,face="bold",size = 8),
        legend.text = element_text(face="bold",size = 8),legend.position = "none",
        legend.key.height = unit(0.15, "cm") )
# Forest 
FigureS3_shannon_forest <- ggplot(data = df_env_forest, aes(x = plants, y = shannon))  +
  geom_boxplot(aes(fill=season),color="black",size=0.2,alpha=0.5,outlier.fill="white",outlier.color="white") +
  #geom_jitter(alpha=0.5,width =0.3,shape = 1,size=0.2)+
  ylab("Bacterial shannon diversity")+ 
  labs(title="(C)",)+
  theme_bw() + theme(panel.grid = element_blank())+
  theme(legend.title = element_blank(), 
        legend.text = element_text(face="bold",size = 8)) + 
  theme(axis.title.y = element_text(face="bold",size = 8),axis.title.x = element_blank(),
        axis.text = element_text(face="bold",size = 8),axis.text.x=element_text(angle=45,hjust=1,vjust=1))+
  theme(legend.title = element_text(hjust=0,face="bold",size = 8),
        legend.text = element_text(face="bold",size = 8),legend.position = "none",
        legend.key.height = unit(0.15, "cm") )
FigureS3 <- cowplot::plot_grid(FigureS3_shannon_slope,FigureS3_shannon_flatland,FigureS3_shannon_forest,align = "hv",
                               ncol = 3)
ggsave("FigureS3_shannon_landtypes.pdf",FigureS3, width = unit(7.5,"inch"),height = unit(3,"inch"))

# AWCD

FigureS5_AWCD_slope <- ggplot(data = df_env_slope, aes(x = plants, y = AWCD))  +
  geom_boxplot(aes(fill=season,linetype=fence),color="black",size=0.2,alpha=0.5,outlier.fill="white",outlier.color="white") +
  #geom_jitter(alpha=0.5,width =0.3,shape = 1,size=0.2)+
  ylab("Bacterial incubation activity (AWCD)")+ 
  labs(title="(A)",)+
  theme_bw() + theme(panel.grid = element_blank())+
  theme(legend.title = element_blank(), 
        legend.text = element_text(face="bold",size = 8)) + 
  theme(axis.title.y = element_text(face="bold",size = 8),axis.title.x = element_blank(),
        axis.text = element_text(face="bold",size = 8),axis.text.x=element_text(angle=45,hjust=1,vjust=1))+
  theme(legend.title = element_text(hjust=0,face="bold",size = 8),
        legend.text = element_text(face="bold",size = 8),legend.position = "none",
        legend.key.height = unit(0.15, "cm") )
# Flat land
FigureS5_AWCD_flatland <- ggplot(data = df_env_flatland, aes(x = plants, y = AWCD))  +
  geom_boxplot(aes(fill=season),color="black",size=0.2,alpha=0.5,outlier.fill="white",outlier.color="white") +
  #geom_jitter(alpha=0.5,width =0.3,shape = 1,size=0.2)+
  ylab("Bacterial incubation activity (AWCD)")+ 
  labs(title="(B)",)+
  theme_bw() + theme(panel.grid = element_blank())+
  theme(legend.title = element_blank(), 
        legend.text = element_text(face="bold",size = 8)) + 
  theme(axis.title.y = element_text(face="bold",size = 8),axis.title.x = element_blank(),
        axis.text = element_text(face="bold",size = 8),axis.text.x=element_text(angle=45,hjust=1,vjust=1))+
  theme(legend.title = element_text(hjust=0,face="bold",size = 8),
        legend.text = element_text(face="bold",size = 8),legend.position = "none",
        legend.key.height = unit(0.15, "cm") )
# Forest 
FigureS5_AWCD_forest <- ggplot(data = df_env_forest, aes(x = plants, y = AWCD))  +
  geom_boxplot(aes(fill=season),color="black",size=0.2,alpha=0.5,outlier.fill="white",outlier.color="white") +
  #geom_jitter(alpha=0.5,width =0.3,shape = 1,size=0.2)+
  ylab("Bacterial incubation activity (AWCD)")+ 
  labs(title="(C)",)+
  theme_bw() + theme(panel.grid = element_blank())+
  theme(legend.title = element_blank(), 
        legend.text = element_text(face="bold",size = 8)) + 
  theme(axis.title.y = element_text(face="bold",size = 8),axis.title.x = element_blank(),
        axis.text = element_text(face="bold",size = 8),axis.text.x=element_text(angle=45,hjust=1,vjust=1))+
  theme(legend.title = element_text(hjust=0,face="bold",size = 8),
        legend.text = element_text(face="bold",size = 8),legend.position = "none",
        legend.key.height = unit(0.15, "cm") )
FigureS5 <- cowplot::plot_grid(FigureS5_AWCD_slope,FigureS5_AWCD_flatland,FigureS5_AWCD_forest,align = "hv",
                               ncol = 3)
ggsave("FigureS5_AWCD_landtypes.pdf",FigureS5, width = unit(7.5,"inch"),height = unit(3,"inch"))


## Significance test
# Slopeland

df_env_slope$plant_season_fence <- paste0(df_env_slope$plants,df_env_slope$season,df_env_slope$fence)

# FI
FI_diff_slope_FI <- kruskal(df_env_slope[["FI"]], df_env_slope[["plant_season_fence"]])
FI_diff_slope_stat_FI <- FI_diff_slope_FI$statistics
FI_diff_slope_label_FI <- FI_diff_slope_FI$groups


# AWCD 
FI_diff_slope_AWCD <- kruskal(df_env_slope[["AWCD"]], df_env_slope[["plant_season_fence"]])
FI_diff_slope_stat_AWCD <- FI_diff_slope_AWCD$statistics
FI_diff_slope_label_AWCD <- FI_diff_slope_AWCD$groups

# Shannon
FI_diff_slope_shannon <- kruskal(df_env_slope[["shannon"]], df_env_slope[["plant_season_fence"]])
FI_diff_slope_stat_shannon <- FI_diff_slope_shannon$statistics
FI_diff_slope_label_shannon <- FI_diff_slope_shannon$groups

# Flatland
df_env_flatland$plant_season <- paste0(df_env_flatland$plants,df_env_flatland$season)
#FI
FI_diff_flat_FI <- kruskal(df_env_flatland[["FI"]], df_env_flatland[["plant_season"]])
FI_diff_flat_stat_FI <- FI_diff_flat_FI$statistics
FI_diff_flat_label_FI <- FI_diff_flat_FI$groups
# Shannon
FI_diff_flat_shannon <- kruskal(df_env_flatland[["shannon"]], df_env_flatland[["plant_season"]])
FI_diff_flat_stat_shannon <- FI_diff_flat_shannon$statistics
FI_diff_flat_label_shannon <- FI_diff_flat_shannon$groups
# AWCD 
FI_diff_flat_AWCD <- kruskal(df_env_flatland[["AWCD"]], df_env_flatland[["plant_season"]])
FI_diff_flat_stat_AWCD <- FI_diff_flat_AWCD$statistics
FI_diff_flat_label_AWCD <- FI_diff_flat_AWCD$groups


## forest
df_env_forest$plant_season <- paste0(df_env_forest$plants,df_env_forest$season)
#FI
FI_diff_forest_FI <- kruskal(df_env_forest[["FI"]], df_env_forest[["plant_season"]])
FI_diff_forest_stat_FI <- FI_diff_forest_FI$statistics
FI_diff_forest_label_FI <- FI_diff_forest_FI$groups
# Shannon
FI_diff_forest_shannon <- kruskal(df_env_forest[["shannon"]], df_env_forest[["plant_season"]])
FI_diff_forest_stat_shannon <- FI_diff_forest_shannon$statistics
FI_diff_forest_label_shannon <- FI_diff_forest_shannon$groups
# AWCD 
FI_diff_forest_AWCD <- kruskal(df_env_forest[["AWCD"]], df_env_forest[["plant_season"]])
FI_diff_forest_stat_AWCD <- FI_diff_forest_AWCD$statistics
FI_diff_forest_label_AWCD <- FI_diff_forest_AWCD$groups

## Microbial community composition
# NMDS analysis 
otu <- read_tsv("03.feature-table/feature-table_rarefied.tsv",skip = 1)
otu <- as.data.frame(otu)
rownames(otu) <- otu[,1]
otu <- otu[-1]
totu <- t(otu) 
bray <- vegdist(totu,method = "bray") # calculate Bray-curtis dist
# running NMDS model
mod_NMDS  <- metaMDS(bray)
points <- mod_NMDS$points
sample_ID <- names(otu)

permanova <- adonis2(bray~season*landtype,data =env , permutations = 999)

nmds_plot_df <- bind_cols(sample_ID,points) %>% 
  set_names("Sample_name","NMDS1","NMDS2")
write.csv(nmds_plot_df,"nmds_plot_df.csv")
nmds_plot_df2 <- read.csv("nmds_plot_df.csv")

nmds_plot_df3 <- nmds_plot_df2 %>% inner_join(env)
library(viridis)


Figure3_NMDS1<- ggplot(nmds_plot_df3,aes(NMDS1,NMDS2)) + 
  geom_point(aes(color=season,shape=landtype))+
  labs(color="Season",shape="Land use")+
  theme_bw() + theme(panel.grid = element_blank())+
  theme(legend.title = element_blank(), 
        legend.text = element_text(face="bold",size = 8)) + 
  theme(axis.title = element_text(face="bold",size = 9),
        axis.text = element_text(face="bold",size = 8))+
  theme(legend.title = element_text(face="bold",size = 9),legend.text = element_text(face="bold",size = 7),
        legend.position = c(0.1,0.2),legend.key.height = unit(0.1, "cm"))

Figure3_NMDS1
nmds_plot_df_autumn <- filter(nmds_plot_df3,season=="A")
nmds_plot_df_spring <- filter(nmds_plot_df3,season=="S")

group_border_autumn <- ddply(nmds_plot_df_autumn, 'landtype', function(df) df[chull(df[[3]], df[[4]]), ])
group_border_spring <- ddply(nmds_plot_df_spring, 'landtype', function(df) df[chull(df[[3]], df[[4]]), ])

Figure3_NMDS2<- ggplot(nmds_plot_df_autumn,aes(NMDS1,NMDS2)) + 
  geom_point(aes(color=landtype,shape=landtype))+
  geom_polygon(aes(fill=landtype),data = group_border_autumn, alpha = 0.5,show.legend = F)+
  scale_color_viridis(discrete = T,option = "D")+
  scale_fill_viridis(discrete = T,option = "D")+
  labs(color="landtype",shape="Land use")+
  theme_bw() + theme(panel.grid = element_blank())+
  theme(legend.title = element_blank(), 
        legend.text = element_text(face="bold",size = 8)) + 
  theme(axis.title = element_text(face="bold",size = 9),
        axis.text = element_text(face="bold",size = 8))+
  theme(legend.title = element_text(face="bold",size = 9),legend.text = element_text(face="bold",size = 7),
        legend.position = c(0.1,0.2),legend.key.height = unit(0.1, "cm"))
Figure3_NMDS2

Figure3_NMDS3<- ggplot(nmds_plot_df_spring,aes(NMDS1,NMDS2)) + 
  geom_point(aes(color=landtype,shape=landtype))+
  geom_polygon(aes(fill=landtype),data = group_border_spring, alpha = 0.5,show.legend = F)+
  scale_color_viridis(discrete = T,option = "D")+
  scale_fill_viridis(discrete = T,option = "D")+
  labs(color="landtype",shape="Land use")+
  theme_bw() + theme(panel.grid = element_blank())+
  theme(legend.title = element_blank(), 
        legend.text = element_text(face="bold",size = 8)) + 
  theme(axis.title = element_text(face="bold",size = 9),
        axis.text = element_text(face="bold",size = 8))+
  theme(legend.title = element_text(face="bold",size = 9),legend.text = element_text(face="bold",size = 7),
        legend.position = c(0.8,0.8),legend.key.height = unit(0.1, "cm"))
Figure3_NMDS3

Figure3_NMDS <- cowplot::plot_grid(Figure3_NMDS1,Figure3_NMDS2,Figure3_NMDS3,align = "hv",
                                   ncol=3)
ggsave("Figure3_NMDS.pdf",Figure3_NMDS, width = unit(7.5,"inch"),height = unit(2.8,"inch"))

# Community composition
#phyla
phyla <- read.csv("phyla.csv",row.names = 1)

cleaned_phyla <- stringr::str_replace(names(phyla),".*p__","")
names(phyla) <- cleaned_phyla
phyla$Unclassified <- phyla$Unclassified <- rowSums(phyla %>% select(matches("Unassigned\\.__|d__Bacteria\\.__|d__Eukaryota\\.__")))
phyla <- phyla %>% select(-matches("Unassigned\\.__|d__Bacteria\\.__|d__Eukaryota\\.__"))
average_abundance <- colMeans(phyla)
sorted_names <- names(sort(average_abundance,decreasing = T))
sorted_phyla <- phyla[,sorted_names]
write.csv(sorted_phyla,"sorted_phyla.csv")
# top 10 phyla 
top_phyla <- sorted_phyla[,2:11]
top_phyla <- top_phyla/9860
top_phyla$Sample_name <- rownames(top_phyla)

if ("Sample_name" %in% colnames(top_phyla)) {
  top_phyla <- top_phyla[, c("Sample_name", setdiff(colnames(top_phyla), "Sample_name"))]
}
groups <- env[,c("Sample_name","season","landtype")]
top_phyla <- inner_join(groups,top_phyla)

plot_df_phyla_season <- top_phyla[,2:13] %>% 
  pivot_longer(-c(season,landtype),names_to = "Phyla",values_to ="RelativeAbundance" ) %>% 
  group_by(season,Phyla) %>% 
  dplyr::summarise(avg_ra = mean(RelativeAbundance),se=sd(RelativeAbundance)/sqrt(n()),.groups = "drop") %>% 
  arrange(Phyla,desc(avg_ra))


fig_4_1_comcomp_season_phyla <- ggplot(plot_df_phyla_season, aes(reorder(season, avgab, decreasing = TRUE), avgab * 100)) +
  geom_bar(aes(x = season, y = avg_ra * 100, fill = reorder(Phyla, avg_ra, decreasing = TRUE)), stat = "identity", width = 0.8) +
  ylab("Relative abundance (%)") + 
  xlab("Season") + 
  scale_fill_brewer(name = "Phyla", palette = "Set3") +
  theme_bw() +  
  theme(panel.grid = element_blank()) +
  theme(legend.title = element_blank(), 
        legend.text = element_text(face = "bold", size = 10)) + 
  theme(axis.title.y = element_text(face = "bold", size = 12), 
        axis.title.x = element_blank(),
        axis.text = element_text(face = "bold", size = 10),
        axis.text.x = element_text(angle = 45, hjust = 1, vjust = 1)) +
  theme(legend.title = element_text(hjust = 0, face = "bold", size = 10), 
        legend.text = element_text(face = "bold", size = 9),
        legend.position = "none", 
        legend.key.height = unit(0.2, "cm"))

fig_4_1_comcomp_season_phyla


plot_df_phyla_landtype <- top_phyla[,2:13] %>% 
  pivot_longer(-c(season,landtype),names_to = "Phyla",values_to ="RelativeAbundance" ) %>% 
  group_by(landtype,Phyla) %>% 
  dplyr::summarise(avg_ra = mean(RelativeAbundance),se=sd(RelativeAbundance)/sqrt(n()),.groups = "drop") %>% 
  arrange(Phyla,desc(avg_ra))


fig_4_2_comcomp_landtype_phyla <- ggplot(plot_df_phyla_landtype, aes(reorder(landtype, avgab, decreasing = TRUE), avgab * 100)) +
  geom_bar(aes(x = landtype, y = avg_ra * 100, fill = reorder(Phyla, avg_ra, decreasing = TRUE)), stat = "identity", width = 0.8) +
  ylab("Relative abundance (%)") + 
  xlab("Land use") + 
  scale_fill_brewer(name = "Phyla", palette = "Set3") +
  theme_bw() +  
  theme(panel.grid = element_blank()) +
  theme(legend.title = element_blank(), 
        legend.text = element_text(face = "bold", size = 10)) + 
  theme(axis.title.y = element_text(face = "bold", size = 12), 
        axis.title.x = element_blank(),
        axis.text = element_text(face = "bold", size = 10),
        axis.text.x = element_text(angle = 45, hjust = 1, vjust = 1)) +
  theme(legend.title = element_text(hjust = 0, face = "bold", size = 10), 
        legend.text = element_text(face = "bold", size = 9),
        legend.position = "none", 
        legend.key.height = unit(0.2, "cm"))
fig_4_2_comcomp_landtype_phyla
#genera
genera <- read.csv("Genus.csv",row.names = 1)

cleaned_genera <- str_replace(names(genera), "^.*g__(.*)", "\\1") 
cleaned_genera[cleaned_genera == names(genera)] <- "Unclassified" 
cleaned_genera <- ifelse(str_detect(names(genera), "Unassigned|uncultured"), "Unclassified", cleaned_genera)
names(genera) <- cleaned_genera


genera <- genera %>% select(-matches("Unclassified"))
genera$Unclassified <- 9860-rowSums(genera)
average_abundance_genera <- colMeans(genera)
sorted_names_genera <- names(sort(average_abundance_genera,decreasing = T))
sorted_genera <- genera[,sorted_names_genera]
names(sorted_genera)[2] <-"Acidobacteriota_Subgroup_2"
write.csv(sorted_genera,"sorted_genera.csv")
# top 10 genera 
top_genera <- sorted_genera[,2:11]
top_genera <- top_genera/9860
top_genera$Sample_name <- rownames(top_genera)

if ("Sample_name" %in% colnames(top_genera)) {
  top_genera <- top_genera[, c("Sample_name", setdiff(colnames(top_genera), "Sample_name"))]
}
groups <- env[,c("Sample_name","season","landtype")]
top_genera <- inner_join(groups,top_genera)


plot_df_genera_season <- top_genera[,2:13] %>% 
  pivot_longer(-c(season,landtype),names_to = "Genera",values_to ="RelativeAbundance" ) %>% 
  group_by(season,Genera) %>% 
  dplyr::summarise(avg_ra = mean(RelativeAbundance),se=sd(RelativeAbundance)/sqrt(n()),.groups = "drop") %>% 
  arrange(Genera,desc(avg_ra))

fig_4_3_comcomp_season_genera <- ggplot(plot_df_genera_season, aes(reorder(season, avgab, decreasing = TRUE), avgab * 100)) +
  geom_bar(aes(x = season, y = avg_ra * 100, fill = reorder(Genera, avg_ra, decreasing = TRUE)), stat = "identity", width = 0.8) +
  ylab("Relative abundance (%)") + 
  xlab("Season") + 
  scale_fill_brewer(name = "Genera", palette = "Paired") +
  theme_bw() +  
  theme(panel.grid = element_blank()) +
  theme(legend.title = element_blank(), 
        legend.text = element_text(face = "bold", size = 10)) + 
  theme(axis.title.y = element_text(face = "bold", size = 12), 
        axis.title.x = element_blank(),
        axis.text = element_text(face = "bold", size = 10),
        axis.text.x = element_text(angle = 45, hjust = 1, vjust = 1)) +
  theme(legend.title = element_text(hjust = 0, face = "bold", size = 10), 
        legend.text = element_text(face = "bold", size = 9),
        legend.position = "none", 
        legend.key.height = unit(0.2, "cm"))

fig_4_3_comcomp_season_genera

plot_df_genera_landtype_genera <- top_genera[,2:13] %>% 
  pivot_longer(-c(season,landtype),names_to = "Genera",values_to ="RelativeAbundance" ) %>% 
  group_by(landtype,Genera) %>% 
  dplyr::summarise(avg_ra = mean(RelativeAbundance),se=sd(RelativeAbundance)/sqrt(n()),.groups = "drop") %>% 
  arrange(Genera,desc(avg_ra))

fig_4_4_comcomp_landtype_genera <- ggplot(plot_df_genera_landtype_genera, aes(reorder(landtype, avgab, decreasing = TRUE), avgab * 100)) +
  geom_bar(aes(x = landtype, y = avg_ra * 100, fill = reorder(Genera, avg_ra, decreasing = TRUE)), stat = "identity", width = 0.8) +
  ylab("Relative abundance (%)") + 
  xlab("landtype") + 
  scale_fill_brewer(name = "Genera", palette = "Paired") +
  theme_bw() +  
  theme(panel.grid = element_blank()) +
  theme(legend.title = element_blank(), 
        legend.text = element_text(face = "bold", size = 10)) + 
  theme(axis.title.y = element_text(face = "bold", size = 12), 
        axis.title.x = element_blank(),
        axis.text = element_text(face = "bold", size = 10),
        axis.text.x = element_text(angle = 45, hjust = 1, vjust = 1)) +
  theme(legend.title = element_text(hjust = 0, face = "bold", size = 10), 
        legend.text = element_text(face = "bold", size = 9),
        legend.position = "none", 
        legend.key.height = unit(0.2, "cm"))

fig_4_4_comcomp_landtype_genera
Figure4_barPlot <- cowplot::plot_grid(fig_4_1_comcomp_season_phyla,fig_4_2_comcomp_landtype_phyla,fig_4_3_comcomp_season_genera,
                                      fig_4_4_comcomp_landtype_genera,align = "hv",ncol = 2)
#ggsave("Figure4_commcomp.pdf",Figure4_barPlot, width = unit(5.5,"inch"),height = unit(5,"inch"))

# Random forest model 

colMeans(top_phyla[,c(4:13)])
# Considering top phyla with relative abundances greater than 0.01% in random forest model

datamain <- top_phyla[,c(4:11)]

scaled_datamain <- as.data.frame(scale(datamain, center = TRUE, scale = TRUE))
axis.used.in.rf <- env$FI
rfs.dat <- data.frame(value = axis.used.in.rf, scaled_datamain)
trf <- randomForest::tuneRF(rfs.dat[, 2:ncol(rfs.dat)], rfs.dat[, "value"], ntreeTry  = 9999, plot = FALSE)
mt <- trf[which.min(trf[,2]), 1]
rf.res <- randomForest::randomForest(value ~ ., data = rfs.dat, mtry = mt, importance = TRUE, na.action = na.omit,num.rep = 9999, ntree  = 9999)
rf.Pres <- rfPermute::rfPermute(value ~ ., data=rfs.dat,mtry = mt,importance=T,num.rep = 9999,num.cores = 60,
                                ntree  = 9999)

importance.res <- as.data.frame(importance(rf.Pres, scale = T))
importance.res.sorted <- importance.res[order(importance.res$`%IncMSE`, decreasing = TRUE),]
importance.res.sorted1 <- importance.res.sorted %>% mutate(Phyla=rownames(.))
xx <- capture.output(rf.res)[length(capture.output(rf.res))]
exp.perc <- as.numeric(strsplit(xx, split = ': ', fixed = T)[[1]][2])

final_importance.res.sorted.df_commcomp <- importance.res.sorted1
for (j in seq_len(nrow(final_importance.res.sorted.df_commcomp))) {
  if (importance.res.sorted1[j, 2] <= 0.01) {
    final_importance.res.sorted.df_commcomp[j, 2] = "**"
  } else if (importance.res.sorted1[j, 2] <= 0.05 & importance.res.sorted1[j, 2] > 0.01) {
    final_importance.res.sorted.df_commcomp[j, 2] = "*"
  } else if (importance.res.sorted1[j, 2] > 0.05 &importance.res.sorted1[j, 2] <= 0.1) {
    final_importance.res.sorted.df_commcomp[j, 2] = "o"
  } else {
    final_importance.res.sorted.df_commcomp[j, 2] = "ns"
  }
}
final_importance.res.sorted.df_commcomp$Phyla <- factor(final_importance.res.sorted.df_commcomp$Phyla,levels = levels(reorder(final_importance.res.sorted.df_commcomp$Phyla,final_importance.res.sorted.df_commcomp$`%IncMSE`,
                                                                                                                              decreasing = T)))
fig_randomforest <- ggplot(final_importance.res.sorted.df_commcomp,aes(Phyla, `%IncMSE`)) + geom_bar(stat="identity",width = 0.8,fill = "grey")+
  geom_text(aes(label=`%IncMSE.pval`,y=`%IncMSE`+0.4),position=position_dodge(width=0.8),size=4,color="black")+
  #geom_text(x=12,y=70,label = str_c("phoD-harbouring community \n composition #1 R^2 = ", round(global_phoD$randomforest$plot_env_NMDS_explained$exp.perc[1]/100,3)),size = 3, fontface= "bold")+
  ylab("Increase in MSE %")+xlab("Variables")+
  theme_bw() +  theme(panel.grid = element_blank())+
  theme(legend.title = element_blank(),axis.title.x = element_blank(), 
        legend.text = element_text(face="bold",size = 8)) + 
  theme(axis.title.y  = element_text(face="bold",size = 9),
        axis.text.x = element_text(face="bold",size = 8,angle = 45,hjust = 1,vjust = 1),
        axis.text.y = element_text(face="bold",size = 8))+
  theme(legend.position = "none" )
fig_randomforest
ggsave("figure5_randomforest.pdf",fig_randomforest, width = unit(6.8,"inch"),height = unit(4.5,"inch"))
marginal_significant_phyla <- top_phyla[,rownames(filter(final_importance.res.sorted.df_commcomp,`%IncMSE.pval`!="ns"))]
df_corr_phyla_FI <- cbind(env$FI,marginal_significant_phyla)
names(df_corr_phyla_FI)[1] <-"FI"

cortest_res_phylaFI <- cor_test(df_corr_phyla_FI,df_corr_phyla_FI)

custom_breaks <- c(-0.1,0, 0.2, 0.4,0.6)
Figure_corr_phylaFI <- ggplot(cortest_res_phylaFI, aes(name_dataset1, name_dataset2, fill = cor)) + 
  geom_tile() + 
  theme_minimal() +  
  scale_fill_gradientn(colors = custom_colors, values = scales::rescale(custom_breaks)) +
  geom_text(aes(label = display), size = 3, color = "black") +
  scale_y_discrete(position = "right") +
  xlab(NULL) + 
  ylab(NULL) +
  theme(axis.text.x = element_text(angle = 45, hjust = 1, vjust = 1, face = "plain", colour = "black", size = 8),
        axis.text.y = element_text(face = "plain", colour = "black", size = 8),
        legend.text = element_text(face = "plain", family = "Times", colour = "black", size = 8)) +
  guides(fill = guide_colorbar(direction = "vertical", reverse = F, 
                               barwidth = unit(.3, "cm"), barheight = unit(5, "cm"))) +
  labs(fill = "")
Figure_corr_phylaFI
ggsave("Figure_corr_phylaFI.pdf",Figure_corr_phylaFI, width = unit(6.8,"inch"),height = unit(4.5,"inch"))


res_Proteobacteria<-summary(lm(FI~poly(Proteobacteria,1),df_corr_phyla_FI))
res_Proteobacteria_cof <- data.frame(res_Proteobacteria$coefficients)
Figure6Proteobacteria <- ggplot(df_corr_phyla_FI,aes(Proteobacteria*100,FI))+geom_point(pch=1)+geom_smooth(formula = y~poly(x,1),method = "lm")+ theme_bw() + theme(panel.grid = element_blank())+
  geom_text(data = data.frame(x=20,y=1),aes(x,y,label=paste("R^2 = ",round(res_Proteobacteria$r.squared,3),"\nP = ",signif(res_Proteobacteria_cof$Pr...t..[2], digits = 3))),
            size=3,fontface= "bold", color="black")+
  xlab("Relative abundances \n of Proteobacteria (%)")+
  ylab("Soil fertility (z-score)")+
  theme(legend.title = element_blank(), 
        legend.text = element_text(face="bold",size = 8)) + 
  theme(axis.title.y = element_text(face="bold",size = 8),
        axis.text = element_text(face="bold",size = 8))+
  theme(legend.title = element_text(hjust=0,face="bold",size = 8),
        legend.text = element_text(face="bold",size = 8),legend.position = "none",
        legend.key.height = unit(0.15, "cm") )
Figure6Proteobacteria

res_Acidobacteriota<-summary(lm(FI~poly(Acidobacteriota,1),df_corr_phyla_FI))
res_Acidobacteriota_cof <- data.frame(res_Acidobacteriota$coefficients)
Figure6Acidobacteriota <- ggplot(df_corr_phyla_FI,aes(Acidobacteriota*100,FI))+geom_point(pch=1)+geom_smooth(formula = y~poly(x,1),method = "lm")+ theme_bw() + theme(panel.grid = element_blank())+
  geom_text(data = data.frame(x=10,y=1),aes(x,y,label=paste("R^2 = ",round(res_Acidobacteriota$r.squared,3),"\nP = ",signif(res_Acidobacteriota_cof$Pr...t..[2], digits = 3))),
            size=3,fontface= "bold", color="black")+
  xlab("Relative abundances \n of Acidobacteriota (%)")+
  ylab("Soil fertility (z-score)")+
  theme(legend.title = element_blank(), 
        legend.text = element_text(face="bold",size = 8)) + 
  theme(axis.title.y = element_text(face="bold",size = 8),
        axis.text = element_text(face="bold",size = 8))+
  theme(legend.title = element_text(hjust=0,face="bold",size = 8),
        legend.text = element_text(face="bold",size = 8),legend.position = "none",
        legend.key.height = unit(0.15, "cm") )
Figure6Acidobacteriota

Figure6b <- cowplot::plot_grid(Figure6Proteobacteria,Figure6Acidobacteriota,
                      align = "hv",ncol = 2)
ggsave("Figure6b_Abundance_FI.pdf",Figure6b, width = unit(5.5,"inch"),height = unit(3,"inch"))

# Path modeling
library(plspm)
tran <- cbind(env[,c(2,9,10,21,20,19)],df_corr_phyla_FI[,c(1,2,6)])
tran <- tran[,c(setdiff(names(tran),"FI"),"FI")]
attach(tran) 
names(tran)   

humanactivity=c(0,0,0,0,0,0,0)
pH=c(1,0,0,0,0,0,0)
plantdiversity=c(1,1,0,0,0,0,0)
microbialactivity=c(1,1,1,0,0,0,0)
microbialcomposition=c(1,1,1,0,0,0,0)
Microbialdiversity=c(1,1,1,0,0,0,0)
FI=c(1,1,1,1,1,1,0)
tran_path=rbind(humanactivity,pH,plantdiversity,microbialactivity,microbialcomposition,Microbialdiversity,FI)    
innerplot(tran_path)    
colnames(tran_path) = rownames(tran_path)    
tran_blocks=list(2,3,4,6,7:8,5,9)   
tran_modes=rep("A",7)    
tran_pls=plspm(tran,tran_path,tran_blocks,modes=tran_modes,boot.val=T,br=999) 
plot(tran_pls,arr.pos=0.6) 
summary(tran_pls)
