# Supplementary material for: Bacterial community composition is an important predictor of surface soil fertility across different land use types: a case study in the Three Gorges Reservoir area
Source: PeerJ. 2025 Mar 27;13:e18959. doi: 10.7717/peerj.18959 (PMC11955195; doi:10.7717/peerj.18959)
Supplement: Supplemental Information 6 [file peerj-13-18959-s006.zip]

Archive with 6 entries (6 files):
- feature-table_rarefied.tsv
- __MACOSX/._feature-table_rarefied.tsv
- feature-table_filtered_noChloroplast_no_ mitochondrion.tsv
- __MACOSX/._feature-table_filtered_noChloroplast_no_ mitochondrion.tsv
- feature-table_original.tsv
- __MACOSX/._feature-table_original.tsv
