# Supplementary material for: Bacterial community composition is an important predictor of surface soil fertility across different land use types: a case study in the Three Gorges Reservoir area
Source: PeerJ. 2025 Mar 27;13:e18959. doi: 10.7717/peerj.18959 (PMC11955195; doi:10.7717/peerj.18959)
Supplement: Supplemental Information 6 [file peerj-13-18959-s006.zip › feature-table_original.tsv]

# Constructed from biom file
#OTU ID	10a	10b	10c	11a	11b	11c	12a	12b	12C	13a	13b	13C	14a	14b	14C	15a	15b	15C	16a	16b	16C	17a	17b	17C	18a	18b	18C	19a	19b	19C	1a	1b	1c	20a	20b	20C	21a	21b	21C	22a	22b	22C	2a	2b	2c	3a	3b	3c	4a
206bb944063e41899496a17b24b442ba	810.0	268.0	551.0	120.0	367.0	599.0	137.0	181.0	171.0	213.0	185.0	84.0	99.0	211.0	141.0	106.0	128.0	141.0	110.0	65.0	303.0	134.0	138.0	128.0	57.0	52.0	63.0	122.0	245.0	113.0	376.0	241.0	399.0	257.0	214.0	178.0	170.0	119.0	134.0	57.0	185.0	72.0	201.0	329.0	418.0	364.0	425.0	436.0	537.0
165187f5531c735e702052aacb782a3c	514.0	180.0	317.0	92.0	224.0	353.0	243.0	154.0	280.0	143.0	194.0	119.0	144.0	159.0	115.0	113.0	89.0	162.0	103.0	126.0	193.0	124.0	139.0	121.0	75.0	47.0	74.0	135.0	171.0	148.0	329.0	228.0	310.0	167.0	110.0	138.0	152.0	147.0	146.0	69.0	108.0	76.0	192.0	318.0	385.0	262.0	285.0	221.0	365.0
d862c194c428c72961cd74cab8301d12	663.0	81.0	196.0	160.0	678.0	624.0	71.0	122.0	82.0	103.0	88.0	35.0	43.0	25.0	73.0	0.0	56.0	49.0	28.0	0.0	51.0	77.0	45.0	41.0	81.0	51.0	58.0	68.0	40.0	109.0	260.0	175.0	227.0	91.0	96.0	21.0	0.0	64.0	76.0	139.0	29.0	183.0	46.0	99.0	195.0	164.0	207.0	194.0	268.0
0c85ae43f5e8352f513c515ae748fc8d	1590.0	191.0	369.0	61.0	60.0	70.0	128.0	70.0	134.0	94.0	47.0	68.0	63.0	55.0	40.0	53.0	161.0	57.0	53.0	56.0	61.0	69.0	95.0	39.0	0.0	0.0	0.0	141.0	149.0	176.0	192.0	246.0	342.0	141.0	57.0	0.0	126.0	85.0	160.0	26.0	76.0	30.0	37.0	74.0	66.0	100.0	73.0	42.0	379.0
83918fc6a9ab990f96f19e00ac050112	167.0	217.0	233.0	0.0	0.0	0.0	249.0	0.0	150.0	213.0	310.0	0.0	172.0	198.0	212.0	0.0	0.0	0.0	321.0	183.0	173.0	235.0	0.0	255.0	0.0	0.0	0.0	0.0	0.0	0.0	228.0	161.0	149.0	377.0	0.0	165.0	215.0	267.0	0.0	0.0	0.0	0.0	193.0	231.0	258.0	219.0	231.0	278.0	146.0
92cd2eb55b8f9fd40545a687a8e3e005	34.0	353.0	134.0	172.0	73.0	10.0	63.0	0.0	13.0	73.0	191.0	6.0	96.0	78.0	0.0	19.0	7.0	0.0	38.0	32.0	21.0	107.0	116.0	36.0	70.0	0.0	0.0	110.0	162.0	141.0	233.0	172.0	61.0	140.0	52.0	0.0	101.0	176.0	128.0	0.0	40.0	14.0	479.0	57.0	22.0	149.0	157.0	23.0	123.0
3d2deed271a818b3a4e845425a3346d2	389.0	65.0	109.0	117.0	357.0	355.0	34.0	106.0	42.0	101.0	90.0	0.0	57.0	62.0	45.0	0.0	60.0	0.0	37.0	0.0	86.0	44.0	52.0	64.0	50.0	41.0	52.0	71.0	92.0	94.0	216.0	116.0	190.0	84.0	89.0	83.0	0.0	71.0	75.0	62.0	66.0	121.0	48.0	88.0	161.0	103.0	134.0	103.0	188.0
b6ebecfe57dd4e4af98506d4d39b7d6f	185.0	92.0	202.0	0.0	26.0	86.0	87.0	105.0	69.0	184.0	107.0	109.0	77.0	98.0	138.0	65.0	88.0	139.0	152.0	95.0	108.0	93.0	128.0	81.0	43.0	36.0	92.0	106.0	94.0	92.0	78.0	93.0	126.0	141.0	100.0	127.0	77.0	97.0	106.0	0.0	69.0	0.0	162.0	149.0	147.0	130.0	190.0	139.0	89.0
c1f02a63a237aab635b30746950603e1	140.0	87.0	125.0	179.0	279.0	102.0	145.0	73.0	100.0	105.0	117.0	103.0	53.0	65.0	0.0	124.0	0.0	0.0	152.0	129.0	105.0	72.0	96.0	53.0	124.0	0.0	0.0	109.0	122.0	98.0	89.0	68.0	103.0	142.0	184.0	226.0	94.0	152.0	115.0	145.0	163.0	117.0	85.0	86.0	122.0	63.0	76.0	63.0	70.0
ab93ce1196702839e6868777ec6bccc3	166.0	107.0	141.0	220.0	395.0	135.0	93.0	79.0	85.0	55.0	103.0	118.0	47.0	49.0	50.0	0.0	0.0	0.0	77.0	72.0	111.0	72.0	79.0	83.0	99.0	43.0	0.0	151.0	94.0	89.0	70.0	87.0	81.0	152.0	189.0	94.0	66.0	136.0	92.0	214.0	111.0	140.0	56.0	68.0	83.0	93.0	57.0	84.0	96.0
543cefefecabdb517a4d755a397bf652	910.0	134.0	205.0	45.0	46.0	60.0	100.0	54.0	113.0	79.0	48.0	60.0	42.0	25.0	31.0	60.0	112.0	53.0	50.0	50.0	24.0	49.0	76.0	48.0	59.0	67.0	65.0	110.0	125.0	117.0	154.0	240.0	335.0	110.0	98.0	61.0	102.0	59.0	152.0	56.0	0.0	59.0	34.0	68.0	62.0	88.0	39.0	34.0	213.0
f99d63817e3f9a4aa67790859805bcfc	192.0	119.0	139.0	0.0	106.0	118.0	75.0	57.0	68.0	91.0	71.0	0.0	85.0	92.0	54.0	57.0	96.0	61.0	63.0	46.0	102.0	79.0	122.0	83.0	0.0	29.0	0.0	72.0	166.0	98.0	39.0	65.0	86.0	87.0	83.0	72.0	51.0	99.0	72.0	0.0	42.0	47.0	102.0	171.0	191.0	88.0	156.0	134.0	196.0
65704222e529a99195e27b19c1a0230b	143.0	161.0	85.0	200.0	326.0	38.0	67.0	46.0	35.0	67.0	70.0	0.0	118.0	70.0	25.0	0.0	36.0	59.0	31.0	17.0	24.0	83.0	85.0	69.0	138.0	91.0	122.0	46.0	109.0	113.0	143.0	63.0	83.0	81.0	99.0	0.0	68.0	76.0	81.0	147.0	93.0	175.0	60.0	78.0	194.0	96.0	131.0	56.0	139.0
38d91227498c3609c23cff12d89ac982	45.0	35.0	101.0	0.0	45.0	85.0	84.0	92.0	96.0	90.0	52.0	58.0	121.0	187.0	191.0	64.0	42.0	103.0	72.0	28.0	37.0	53.0	62.0	112.0	41.0	26.0	0.0	92.0	123.0	51.0	82.0	108.0	173.0	27.0	12.0	89.0	15.0	28.0	33.0	0.0	27.0	25.0	29.0	171.0	152.0	222.0	299.0	229.0	120.0
66c221ec028abe8ee4779e3003940f6e	153.0	93.0	105.0	243.0	141.0	52.0	98.0	76.0	67.0	78.0	84.0	0.0	99.0	63.0	29.0	39.0	56.0	52.0	57.0	0.0	85.0	104.0	95.0	67.0	47.0	44.0	41.0	61.0	59.0	72.0	174.0	73.0	104.0	141.0	157.0	0.0	66.0	96.0	90.0	106.0	87.0	179.0	67.0	83.0	111.0	82.0	133.0	58.0	355.0
16a1a83211ac2865e1b0f855d3c23aa1	138.0	107.0	163.0	0.0	0.0	68.0	70.0	58.0	96.0	146.0	129.0	101.0	92.0	83.0	125.0	74.0	89.0	108.0	120.0	117.0	75.0	108.0	103.0	146.0	0.0	84.0	0.0	85.0	110.0	88.0	83.0	125.0	111.0	134.0	98.0	152.0	69.0	67.0	90.0	0.0	0.0	0.0	123.0	154.0	131.0	95.0	127.0	111.0	92.0
587ae4cce8be54b925d799864c5e81ad	29.0	208.0	95.0	102.0	58.0	0.0	69.0	8.0	28.0	49.0	128.0	0.0	66.0	69.0	0.0	33.0	24.0	16.0	35.0	24.0	10.0	94.0	73.0	39.0	71.0	39.0	25.0	80.0	112.0	99.0	171.0	121.0	58.0	96.0	50.0	43.0	72.0	95.0	76.0	23.0	32.0	31.0	392.0	69.0	22.0	122.0	115.0	17.0	68.0
a80a6ac11805ad861c9a6211fbcdc480	153.0	107.0	179.0	0.0	22.0	66.0	80.0	67.0	113.0	145.0	105.0	121.0	65.0	103.0	114.0	88.0	110.0	72.0	122.0	59.0	99.0	177.0	93.0	173.0	0.0	47.0	0.0	75.0	100.0	74.0	121.0	63.0	170.0	69.0	53.0	90.0	69.0	86.0	53.0	0.0	64.0	0.0	107.0	231.0	267.0	69.0	93.0	66.0	99.0
78ef2b619f31189ce7f03b3ae8f2a37e	0.0	222.0	240.0	0.0	0.0	0.0	178.0	0.0	159.0	0.0	276.0	0.0	0.0	0.0	204.0	0.0	0.0	0.0	199.0	195.0	99.0	0.0	206.0	222.0	0.0	0.0	0.0	0.0	0.0	0.0	173.0	166.0	189.0	0.0	0.0	0.0	0.0	188.0	0.0	0.0	0.0	0.0	259.0	211.0	209.0	150.0	248.0	223.0	108.0
0cb8eb82325e308edd24e78831ded723	76.0	57.0	90.0	0.0	42.0	168.0	100.0	95.0	127.0	110.0	64.0	0.0	94.0	119.0	124.0	117.0	78.0	77.0	117.0	61.0	116.0	76.0	88.0	99.0	0.0	0.0	0.0	151.0	107.0	76.0	38.0	83.0	96.0	65.0	0.0	197.0	0.0	0.0	0.0	0.0	0.0	27.0	55.0	104.0	98.0	102.0	178.0	166.0	120.0
031303f237c3b229d0665b70f8ca45a2	173.0	107.0	228.0	51.0	134.0	151.0	100.0	51.0	49.0	92.0	93.0	20.0	103.0	96.0	57.0	68.0	60.0	67.0	41.0	29.0	62.0	99.0	68.0	96.0	33.0	23.0	0.0	93.0	76.0	49.0	46.0	51.0	56.0	119.0	104.0	80.0	104.0	98.0	121.0	0.0	99.0	52.0	63.0	137.0	104.0	81.0	86.0	54.0	107.0
c59ba250cdfd2a22f8392a43da9c2b54	319.0	170.0	306.0	230.0	131.0	77.0	0.0	0.0	0.0	0.0	0.0	0.0	0.0	61.0	0.0	57.0	0.0	0.0	58.0	0.0	62.0	93.0	81.0	0.0	88.0	77.0	0.0	141.0	146.0	188.0	0.0	76.0	0.0	205.0	174.0	84.0	133.0	98.0	133.0	0.0	174.0	109.0	89.0	55.0	50.0	81.0	0.0	0.0	57.0
40e63eb0adeb2e19f756285cef2c1a0f	71.0	82.0	54.0	52.0	160.0	116.0	83.0	116.0	107.0	104.0	81.0	68.0	86.0	73.0	0.0	0.0	65.0	44.0	46.0	0.0	27.0	65.0	42.0	33.0	66.0	65.0	79.0	66.0	52.0	55.0	67.0	73.0	90.0	33.0	46.0	52.0	36.0	42.0	57.0	38.0	69.0	55.0	41.0	75.0	204.0	84.0	93.0	15.0	110.0
6d33d7b69c92f3cc5f1d6b25a9a42a61	43.0	211.0	219.0	0.0	0.0	31.0	59.0	25.0	0.0	80.0	127.0	112.0	48.0	56.0	52.0	40.0	59.0	68.0	146.0	163.0	32.0	64.0	184.0	92.0	92.0	45.0	99.0	123.0	0.0	25.0	57.0	129.0	81.0	165.0	38.0	119.0	102.0	48.0	88.0	0.0	34.0	18.0	203.0	96.0	0.0	62.0	79.0	45.0	108.0
0364eb7b17063ed87426e5233569c16a	92.0	65.0	82.0	142.0	86.0	49.0	94.0	67.0	84.0	67.0	111.0	54.0	85.0	49.0	35.0	77.0	85.0	0.0	88.0	0.0	58.0	72.0	69.0	56.0	100.0	47.0	69.0	85.0	84.0	62.0	170.0	90.0	86.0	125.0	130.0	79.0	99.0	114.0	49.0	99.0	67.0	126.0	64.0	78.0	127.0	77.0	84.0	50.0	189.0
c1bc47e4a1b589f5334fb8f8a1bcc391	8.0	70.0	71.0	0.0	13.0	13.0	58.0	17.0	39.0	97.0	105.0	24.0	65.0	85.0	81.0	33.0	18.0	31.0	80.0	68.0	15.0	68.0	187.0	131.0	7.0	18.0	11.0	56.0	26.0	26.0	61.0	98.0	160.0	71.0	24.0	44.0	38.0	37.0	36.0	0.0	18.0	13.0	205.0	197.0	141.0	127.0	241.0	239.0	91.0
6e24b0fbdd498bf2de277670914e7b69	94.0	50.0	164.0	0.0	22.0	39.0	85.0	68.0	93.0	208.0	111.0	122.0	50.0	117.0	92.0	78.0	73.0	101.0	105.0	72.0	74.0	138.0	84.0	168.0	62.0	46.0	64.0	111.0	106.0	72.0	102.0	81.0	141.0	123.0	49.0	0.0	0.0	87.0	0.0	36.0	59.0	42.0	113.0	207.0	210.0	51.0	79.0	0.0	79.0
069258bec83e29dfd02aa5c1e0e0122c	33.0	82.0	99.0	31.0	134.0	84.0	0.0	0.0	61.0	89.0	48.0	114.0	0.0	31.0	0.0	35.0	76.0	65.0	116.0	54.0	0.0	45.0	83.0	115.0	41.0	40.0	0.0	59.0	72.0	0.0	0.0	64.0	70.0	0.0	0.0	44.0	47.0	33.0	31.0	46.0	0.0	0.0	82.0	214.0	122.0	30.0	52.0	84.0	125.0
965b9cff42a2067c80ab492cf9361294	105.0	78.0	97.0	0.0	72.0	104.0	93.0	41.0	87.0	67.0	60.0	40.0	62.0	106.0	61.0	91.0	98.0	82.0	101.0	0.0	97.0	64.0	128.0	45.0	0.0	0.0	0.0	59.0	114.0	60.0	45.0	66.0	79.0	109.0	140.0	118.0	45.0	65.0	65.0	37.0	62.0	0.0	106.0	147.0	136.0	68.0	129.0	90.0	131.0
4c1856f5632bef0d9cbcbf07c1aa5180	31.0	60.0	82.0	0.0	48.0	61.0	78.0	81.0	68.0	140.0	51.0	74.0	100.0	153.0	146.0	50.0	25.0	65.0	32.0	35.0	0.0	55.0	40.0	104.0	41.0	29.0	57.0	115.0	58.0	51.0	70.0	97.0	107.0	48.0	29.0	72.0	0.0	44.0	0.0	35.0	29.0	51.0	26.0	166.0	151.0	134.0	211.0	214.0	106.0
497a5933404f9fbc5b0981d4ead04a31	58.0	61.0	96.0	0.0	32.0	120.0	119.0	121.0	114.0	134.0	78.0	0.0	140.0	120.0	115.0	81.0	71.0	179.0	0.0	83.0	68.0	111.0	53.0	116.0	0.0	0.0	0.0	201.0	84.0	73.0	84.0	69.0	90.0	82.0	0.0	159.0	0.0	67.0	0.0	0.0	41.0	0.0	71.0	112.0	95.0	81.0	128.0	121.0	106.0
495670aded223e5115c26aeaeb320c1e	25.0	46.0	87.0	15.0	23.0	65.0	58.0	17.0	33.0	74.0	35.0	49.0	48.0	56.0	34.0	48.0	25.0	46.0	41.0	30.0	21.0	48.0	35.0	60.0	46.0	30.0	89.0	51.0	55.0	28.0	18.0	31.0	77.0	34.0	0.0	43.0	28.0	26.0	30.0	12.0	40.0	0.0	112.0	406.0	206.0	109.0	201.0	186.0	152.0
41bd17a78989a60eb63b3e9261be176a	41.0	121.0	102.0	12.0	44.0	0.0	55.0	0.0	0.0	134.0	42.0	17.0	72.0	67.0	42.0	37.0	0.0	0.0	49.0	47.0	64.0	0.0	42.0	107.0	129.0	79.0	76.0	169.0	112.0	187.0	50.0	57.0	83.0	96.0	47.0	79.0	64.0	39.0	84.0	0.0	40.0	0.0	168.0	83.0	41.0	74.0	79.0	110.0	97.0
bb07bc2cdbb8efefb4635d1e991eb6e4	21.0	129.0	105.0	0.0	0.0	0.0	37.0	57.0	30.0	74.0	65.0	0.0	62.0	71.0	48.0	34.0	0.0	0.0	76.0	0.0	0.0	55.0	67.0	98.0	0.0	0.0	0.0	29.0	20.0	28.0	69.0	132.0	185.0	64.0	0.0	48.0	38.0	30.0	41.0	0.0	0.0	0.0	443.0	374.0	179.0	123.0	186.0	195.0	87.0
dfdf4b9b110871ca4a30d93c6cec50ef	54.0	140.0	98.0	0.0	0.0	50.0	43.0	0.0	0.0	61.0	41.0	47.0	42.0	40.0	56.0	20.0	17.0	41.0	60.0	54.0	23.0	54.0	65.0	63.0	88.0	72.0	140.0	135.0	107.0	31.0	81.0	69.0	57.0	71.0	20.0	59.0	33.0	32.0	40.0	0.0	29.0	0.0	95.0	133.0	41.0	87.0	99.0	70.0	100.0
fc3ddffbd3f2c973a45fd5867fd24b69	126.0	156.0	131.0	0.0	0.0	50.0	124.0	0.0	29.0	71.0	134.0	0.0	67.0	67.0	55.0	116.0	0.0	0.0	80.0	76.0	63.0	0.0	89.0	54.0	48.0	47.0	0.0	67.0	121.0	146.0	66.0	73.0	66.0	0.0	0.0	102.0	132.0	139.0	111.0	0.0	0.0	0.0	190.0	87.0	66.0	77.0	80.0	121.0	43.0
0a40933ecd900321f1d1f72a1e530fcd	29.0	42.0	31.0	0.0	16.0	0.0	149.0	161.0	109.0	221.0	206.0	109.0	314.0	156.0	201.0	61.0	66.0	120.0	139.0	68.0	74.0	185.0	121.0	162.0	130.0	128.0	94.0	75.0	82.0	106.0	60.0	45.0	24.0	108.0	40.0	28.0	68.0	115.0	91.0	26.0	82.0	54.0	12.0	16.0	22.0	32.0	54.0	25.0	23.0
8c65f7068a07b291fdc996c00b1a7f61	72.0	110.0	0.0	105.0	197.0	51.0	124.0	24.0	50.0	51.0	43.0	0.0	88.0	75.0	26.0	21.0	38.0	79.0	137.0	71.0	0.0	64.0	85.0	62.0	113.0	64.0	100.0	71.0	56.0	74.0	106.0	39.0	58.0	76.0	69.0	0.0	0.0	63.0	0.0	153.0	0.0	103.0	43.0	72.0	99.0	82.0	63.0	39.0	74.0
94ecd3b166bd332f814d26f4452d5b0e	19.0	22.0	59.0	0.0	16.0	44.0	30.0	21.0	27.0	75.0	32.0	27.0	36.0	51.0	23.0	40.0	35.0	49.0	25.0	45.0	18.0	58.0	23.0	43.0	67.0	37.0	71.0	66.0	53.0	28.0	29.0	30.0	87.0	37.0	0.0	34.0	34.0	37.0	27.0	34.0	23.0	21.0	149.0	511.0	176.0	79.0	161.0	172.0	108.0
29f770275373d590cf65836e85c44598	948.0	78.0	337.0	151.0	211.0	399.0	21.0	0.0	0.0	0.0	12.0	0.0	0.0	0.0	0.0	0.0	25.0	0.0	0.0	0.0	53.0	0.0	0.0	0.0	59.0	0.0	7.0	74.0	127.0	155.0	30.0	0.0	0.0	44.0	64.0	18.0	66.0	36.0	117.0	20.0	102.0	70.0	0.0	0.0	0.0	36.0	0.0	11.0	44.0
45144f406e855636d60cb5050d4f04be	185.0	41.0	109.0	0.0	30.0	134.0	56.0	47.0	37.0	27.0	0.0	26.0	23.0	0.0	0.0	45.0	35.0	76.0	0.0	0.0	59.0	0.0	21.0	30.0	52.0	0.0	22.0	125.0	78.0	63.0	97.0	260.0	183.0	35.0	18.0	58.0	31.0	31.0	49.0	0.0	38.0	0.0	14.0	31.0	23.0	139.0	68.0	92.0	361.0
0e97805b1c5d7bc45fb8b12ae65b6483	59.0	70.0	153.0	0.0	137.0	342.0	0.0	0.0	0.0	49.0	31.0	0.0	23.0	36.0	0.0	0.0	0.0	0.0	0.0	0.0	79.0	67.0	54.0	0.0	0.0	0.0	0.0	48.0	95.0	105.0	62.0	42.0	65.0	0.0	108.0	71.0	0.0	56.0	38.0	0.0	85.0	0.0	41.0	235.0	352.0	66.0	87.0	40.0	71.0
e6305808fbe6c56ca6c02120e5e16f00	22.0	133.0	61.0	0.0	0.0	0.0	36.0	53.0	32.0	101.0	90.0	69.0	56.0	95.0	63.0	49.0	38.0	37.0	65.0	38.0	32.0	77.0	66.0	93.0	31.0	49.0	0.0	0.0	30.0	42.0	54.0	106.0	129.0	44.0	18.0	69.0	17.0	38.0	32.0	0.0	0.0	0.0	178.0	152.0	115.0	96.0	165.0	143.0	98.0
8526331a9ebc5d0001f7d00098002253	196.0	97.0	297.0	29.0	56.0	191.0	0.0	37.0	58.0	74.0	52.0	0.0	39.0	47.0	0.0	0.0	55.0	67.0	0.0	48.0	73.0	0.0	109.0	50.0	97.0	169.0	0.0	102.0	67.0	69.0	25.0	60.0	86.0	71.0	56.0	0.0	72.0	58.0	97.0	0.0	102.0	0.0	78.0	139.0	58.0	50.0	44.0	0.0	70.0
da84a347d3851b0c9e7c178fc8f7bf4b	307.0	133.0	187.0	189.0	314.0	340.0	27.0	22.0	0.0	0.0	0.0	0.0	42.0	0.0	0.0	0.0	0.0	0.0	0.0	0.0	54.0	28.0	0.0	0.0	68.0	0.0	0.0	95.0	98.0	96.0	33.0	0.0	0.0	95.0	88.0	71.0	59.0	72.0	123.0	43.0	106.0	111.0	30.0	21.0	0.0	41.0	64.0	12.0	55.0
0a17e43ca77ae4ceeb398c53be554e8e	101.0	101.0	84.0	30.0	54.0	79.0	0.0	0.0	0.0	135.0	87.0	84.0	0.0	62.0	82.0	65.0	69.0	0.0	76.0	111.0	69.0	90.0	132.0	221.0	0.0	91.0	0.0	107.0	56.0	40.0	31.0	49.0	99.0	75.0	0.0	84.0	0.0	57.0	0.0	0.0	0.0	0.0	200.0	86.0	63.0	0.0	73.0	80.0	72.0
5463a1c0b67e70082111a484cbc976c9	68.0	31.0	43.0	454.0	294.0	74.0	43.0	47.0	49.0	38.0	38.0	28.0	23.0	10.0	0.0	35.0	22.0	0.0	0.0	0.0	9.0	36.0	22.0	20.0	117.0	27.0	66.0	0.0	16.0	84.0	262.0	110.0	104.0	0.0	29.0	0.0	0.0	16.0	34.0	46.0	48.0	63.0	14.0	75.0	149.0	25.0	16.0	29.0	218.0
9b32e828448feafa2fa53b710cd3efa5	111.0	94.0	134.0	33.0	76.0	112.0	0.0	64.0	41.0	54.0	0.0	0.0	45.0	63.0	0.0	0.0	97.0	0.0	0.0	0.0	48.0	91.0	249.0	66.0	0.0	0.0	32.0	133.0	103.0	0.0	73.0	59.0	64.0	75.0	122.0	0.0	92.0	93.0	0.0	29.0	138.0	113.0	0.0	124.0	98.0	52.0	74.0	50.0	62.0
41a1c8e832b56e9cee6103bf86e5f030	125.0	91.0	144.0	0.0	87.0	125.0	67.0	33.0	20.0	67.0	55.0	24.0	81.0	77.0	33.0	44.0	35.0	54.0	58.0	27.0	32.0	44.0	58.0	55.0	36.0	22.0	56.0	88.0	70.0	62.0	68.0	52.0	66.0	77.0	66.0	42.0	59.0	76.0	78.0	0.0	72.0	0.0	93.0	124.0	81.0	80.0	81.0	50.0	93.0
5610904f70c317cf2b553b75d1074a32	0.0	0.0	34.0	0.0	0.0	0.0	96.0	0.0	96.0	70.0	73.0	48.0	90.0	148.0	274.0	0.0	0.0	95.0	66.0	73.0	0.0	88.0	86.0	167.0	0.0	0.0	0.0	0.0	0.0	0.0	71.0	69.0	105.0	43.0	0.0	93.0	0.0	37.0	73.0	0.0	0.0	0.0	57.0	119.0	110.0	142.0	209.0	292.0	61.0
269c5a50c436c557154a991eb969c9e6	44.0	0.0	66.0	41.0	34.0	46.0	47.0	69.0	40.0	44.0	0.0	74.0	49.0	72.0	102.0	70.0	22.0	106.0	80.0	52.0	89.0	42.0	44.0	43.0	0.0	43.0	71.0	82.0	0.0	0.0	27.0	76.0	62.0	44.0	24.0	106.0	0.0	38.0	0.0	0.0	0.0	0.0	25.0	47.0	47.0	143.0	151.0	177.0	100.0
d0585de81100474b9ada726403babc0b	0.0	51.0	38.0	15.0	10.0	16.0	57.0	22.0	43.0	88.0	95.0	27.0	50.0	71.0	74.0	38.0	13.0	36.0	60.0	69.0	21.0	55.0	85.0	74.0	19.0	18.0	0.0	46.0	36.0	23.0	56.0	81.0	169.0	49.0	26.0	22.0	36.0	27.0	29.0	22.0	13.0	20.0	185.0	202.0	132.0	93.0	172.0	164.0	62.0
591d7e6511338b2698781898e1986846	67.0	39.0	76.0	40.0	60.0	39.0	108.0	98.0	126.0	0.0	0.0	0.0	0.0	0.0	0.0	0.0	80.0	169.0	58.0	43.0	46.0	0.0	85.0	74.0	0.0	0.0	0.0	80.0	65.0	69.0	170.0	89.0	58.0	57.0	58.0	30.0	29.0	53.0	0.0	0.0	67.0	38.0	47.0	86.0	84.0	70.0	90.0	96.0	171.0
58e070d90a80c3e07b9c79e0e9eb5244	57.0	41.0	87.0	50.0	144.0	69.0	53.0	49.0	72.0	62.0	29.0	34.0	40.0	32.0	39.0	26.0	0.0	47.0	31.0	19.0	48.0	37.0	24.0	78.0	42.0	19.0	41.0	38.0	0.0	37.0	88.0	106.0	154.0	67.0	46.0	29.0	33.0	46.0	71.0	40.0	36.0	32.0	79.0	140.0	136.0	57.0	111.0	92.0	113.0
f873b872c3d71cfb8c44dbe8418e355e	0.0	27.0	29.0	0.0	0.0	0.0	48.0	0.0	60.0	55.0	66.0	51.0	27.0	44.0	90.0	116.0	68.0	221.0	85.0	91.0	67.0	34.0	46.0	141.0	36.0	0.0	49.0	0.0	26.0	0.0	40.0	74.0	86.0	32.0	0.0	122.0	0.0	36.0	0.0	0.0	0.0	0.0	110.0	69.0	44.0	34.0	119.0	174.0	119.0
9bea4df8ce99819b1ffb8bcf4330e804	173.0	56.0	167.0	76.0	197.0	102.0	77.0	0.0	35.0	48.0	51.0	0.0	83.0	57.0	34.0	0.0	0.0	32.0	62.0	0.0	67.0	34.0	37.0	0.0	0.0	0.0	0.0	53.0	99.0	107.0	38.0	47.0	55.0	77.0	133.0	63.0	0.0	129.0	126.0	52.0	72.0	56.0	0.0	86.0	47.0	38.0	57.0	23.0	78.0
7ffe0255d48a227df1731af703fc8167	46.0	29.0	25.0	40.0	86.0	71.0	71.0	74.0	93.0	83.0	51.0	60.0	77.0	55.0	20.0	61.0	54.0	72.0	49.0	0.0	0.0	34.0	38.0	60.0	72.0	65.0	77.0	66.0	37.0	72.0	53.0	44.0	76.0	69.0	68.0	33.0	0.0	48.0	43.0	42.0	42.0	58.0	36.0	57.0	178.0	38.0	64.0	27.0	67.0
441cdf47fe54cd58bfef43eb8a525994	155.0	124.0	184.0	115.0	99.0	38.0	0.0	0.0	0.0	0.0	83.0	0.0	80.0	0.0	0.0	0.0	0.0	0.0	0.0	0.0	80.0	0.0	0.0	0.0	0.0	78.0	0.0	146.0	121.0	92.0	0.0	0.0	0.0	171.0	102.0	0.0	150.0	82.0	84.0	0.0	162.0	72.0	115.0	65.0	60.0	71.0	0.0	0.0	0.0
5b7174b6f077e67af50e83d4f2edd48c	312.0	36.0	109.0	12.0	35.0	84.0	62.0	70.0	70.0	97.0	32.0	67.0	62.0	57.0	55.0	41.0	34.0	51.0	52.0	0.0	70.0	28.0	41.0	58.0	34.0	0.0	0.0	78.0	84.0	85.0	41.0	71.0	67.0	0.0	34.0	81.0	0.0	34.0	0.0	0.0	0.0	0.0	32.0	64.0	98.0	78.0	50.0	78.0	93.0
f9a39d4ed5c0eb717f340876f2ac144c	106.0	94.0	102.0	0.0	0.0	0.0	0.0	0.0	0.0	88.0	96.0	0.0	65.0	64.0	0.0	90.0	0.0	0.0	0.0	78.0	57.0	91.0	64.0	102.0	0.0	37.0	0.0	0.0	129.0	89.0	61.0	63.0	51.0	91.0	0.0	101.0	59.0	97.0	71.0	37.0	0.0	0.0	143.0	101.0	69.0	65.0	62.0	112.0	43.0
92893c4e96f71f8a9251914c69642216	286.0	299.0	582.0	162.0	183.0	62.0	0.0	0.0	0.0	0.0	0.0	0.0	0.0	0.0	0.0	0.0	0.0	0.0	0.0	0.0	0.0	91.0	0.0	0.0	0.0	0.0	0.0	0.0	0.0	0.0	43.0	0.0	0.0	138.0	141.0	0.0	118.0	118.0	111.0	47.0	113.0	0.0	0.0	0.0	0.0	87.0	36.0	0.0	0.0
39ef6c2e861e129c5c006907c5731fd9	0.0	94.0	65.0	0.0	23.0	0.0	19.0	0.0	0.0	97.0	82.0	49.0	36.0	43.0	77.0	11.0	35.0	67.0	73.0	73.0	19.0	37.0	54.0	60.0	60.0	14.0	43.0	53.0	0.0	36.0	36.0	99.0	109.0	46.0	13.0	61.0	42.0	0.0	42.0	0.0	0.0	0.0	323.0	142.0	33.0	32.0	59.0	187.0	44.0
56030f18e862d44d524a6f5074ce2984	0.0	19.0	42.0	0.0	0.0	0.0	120.0	93.0	148.0	57.0	46.0	50.0	40.0	75.0	158.0	66.0	48.0	93.0	85.0	65.0	50.0	0.0	83.0	141.0	22.0	0.0	0.0	52.0	42.0	34.0	45.0	57.0	130.0	27.0	37.0	49.0	0.0	0.0	0.0	0.0	0.0	0.0	74.0	34.0	58.0	55.0	141.0	200.0	105.0
7882f2f96b354c48d9472a1988fed63d	15.0	84.0	38.0	18.0	0.0	0.0	29.0	0.0	20.0	76.0	42.0	0.0	84.0	57.0	56.0	28.0	0.0	0.0	43.0	0.0	0.0	64.0	46.0	64.0	0.0	0.0	0.0	0.0	0.0	30.0	62.0	92.0	182.0	51.0	45.0	46.0	58.0	0.0	33.0	0.0	0.0	0.0	390.0	328.0	176.0	105.0	124.0	128.0	67.0
60e6708e8cc767e727b20ed18bbed1c5	50.0	199.0	110.0	14.0	57.0	51.0	18.0	35.0	22.0	33.0	23.0	0.0	27.0	34.0	0.0	18.0	0.0	0.0	28.0	64.0	0.0	25.0	53.0	49.0	60.0	30.0	0.0	41.0	20.0	35.0	87.0	48.0	72.0	32.0	12.0	0.0	23.0	21.0	56.0	0.0	14.0	0.0	140.0	201.0	232.0	70.0	95.0	61.0	48.0
927c6f837cbd44a2592c8674f11857fc	0.0	0.0	0.0	0.0	0.0	0.0	163.0	138.0	184.0	128.0	103.0	101.0	235.0	205.0	201.0	69.0	59.0	0.0	52.0	0.0	0.0	186.0	117.0	112.0	63.0	0.0	96.0	0.0	0.0	109.0	66.0	55.0	91.0	0.0	0.0	0.0	0.0	72.0	0.0	0.0	88.0	0.0	48.0	0.0	90.0	65.0	101.0	66.0	115.0
8466e77e7671f17b101aee23d10a2edc	0.0	13.0	43.0	0.0	30.0	101.0	28.0	0.0	0.0	54.0	0.0	0.0	99.0	97.0	74.0	0.0	65.0	0.0	112.0	0.0	78.0	56.0	85.0	157.0	75.0	40.0	0.0	124.0	82.0	96.0	0.0	0.0	55.0	138.0	121.0	0.0	0.0	59.0	0.0	0.0	113.0	0.0	48.0	74.0	78.0	45.0	146.0	127.0	72.0
1fc5e7c03db6b2b74c3a355cb0b2e8f6	32.0	44.0	61.0	0.0	0.0	40.0	49.0	48.0	80.0	90.0	58.0	0.0	74.0	33.0	36.0	0.0	0.0	91.0	52.0	0.0	53.0	70.0	58.0	58.0	0.0	0.0	0.0	94.0	67.0	44.0	36.0	37.0	69.0	134.0	78.0	89.0	73.0	83.0	97.0	0.0	0.0	0.0	167.0	58.0	65.0	61.0	98.0	100.0	39.0
5cc7e18f4001f53afcaa2ea6205c3ce4	50.0	32.0	39.0	0.0	0.0	66.0	64.0	87.0	67.0	112.0	115.0	112.0	129.0	74.0	77.0	0.0	76.0	0.0	0.0	0.0	0.0	0.0	73.0	50.0	0.0	98.0	74.0	119.0	69.0	68.0	178.0	101.0	87.0	0.0	0.0	0.0	0.0	0.0	0.0	0.0	48.0	0.0	68.0	89.0	150.0	97.0	86.0	103.0	70.0
c979a0aba0d24c0c4d9049fa7ad4a2f6	89.0	221.0	171.0	0.0	539.0	92.0	14.0	0.0	0.0	0.0	0.0	0.0	0.0	0.0	0.0	16.0	0.0	0.0	0.0	0.0	0.0	73.0	81.0	0.0	0.0	0.0	17.0	0.0	57.0	26.0	41.0	0.0	12.0	53.0	36.0	0.0	72.0	56.0	51.0	0.0	111.0	16.0	0.0	26.0	0.0	16.0	11.0	15.0	201.0
2996370ff937dc7b389db4bbd9a2f10f	84.0	114.0	79.0	51.0	268.0	189.0	0.0	0.0	0.0	0.0	0.0	0.0	0.0	0.0	0.0	0.0	0.0	0.0	0.0	0.0	0.0	75.0	57.0	29.0	25.0	0.0	0.0	102.0	140.0	155.0	18.0	18.0	0.0	71.0	123.0	0.0	57.0	43.0	42.0	0.0	58.0	32.0	0.0	76.0	0.0	50.0	23.0	0.0	25.0
5eb9d226bace9a4c96f781485960d8e7	42.0	61.0	87.0	0.0	99.0	192.0	0.0	0.0	78.0	0.0	69.0	0.0	63.0	101.0	0.0	0.0	0.0	0.0	0.0	0.0	54.0	80.0	77.0	0.0	0.0	0.0	0.0	58.0	106.0	57.0	58.0	33.0	74.0	90.0	104.0	0.0	0.0	0.0	0.0	0.0	114.0	99.0	31.0	177.0	270.0	30.0	51.0	33.0	50.0
d5f6006a1664efded4b7fde8e1359fa2	114.0	118.0	103.0	103.0	67.0	113.0	0.0	0.0	0.0	0.0	0.0	0.0	0.0	0.0	0.0	0.0	0.0	0.0	0.0	0.0	0.0	0.0	0.0	0.0	0.0	0.0	0.0	0.0	0.0	0.0	74.0	120.0	127.0	0.0	0.0	0.0	0.0	0.0	0.0	0.0	0.0	0.0	70.0	73.0	156.0	116.0	156.0	83.0	118.0
5a4362c5cb5464972c48c331c3daeeef	48.0	75.0	90.0	0.0	51.0	63.0	69.0	0.0	81.0	124.0	92.0	109.0	67.0	72.0	88.0	0.0	0.0	0.0	102.0	0.0	0.0	86.0	105.0	128.0	0.0	0.0	0.0	99.0	0.0	0.0	81.0	69.0	47.0	74.0	0.0	0.0	42.0	0.0	47.0	0.0	0.0	0.0	125.0	100.0	50.0	45.0	86.0	72.0	100.0
f909df658ba9939f5f2c84d08eb29037	0.0	0.0	46.0	33.0	0.0	77.0	0.0	0.0	0.0	46.0	86.0	64.0	72.0	154.0	117.0	0.0	0.0	0.0	104.0	98.0	72.0	67.0	125.0	134.0	87.0	0.0	0.0	0.0	92.0	131.0	0.0	26.0	31.0	157.0	123.0	0.0	0.0	0.0	0.0	59.0	132.0	0.0	58.0	106.0	44.0	38.0	119.0	70.0	55.0
78035bef5a656d33b8c9128dac06ee9a	38.0	118.0	101.0	18.0	0.0	11.0	54.0	0.0	35.0	73.0	71.0	89.0	63.0	53.0	40.0	43.0	34.0	62.0	95.0	125.0	28.0	44.0	108.0	59.0	41.0	32.0	80.0	65.0	36.0	22.0	31.0	88.0	65.0	100.0	44.0	60.0	50.0	49.0	56.0	38.0	27.0	23.0	124.0	90.0	19.0	39.0	54.0	47.0	57.0
d3c5af43b66a25c82346cef3b127b27f	25.0	86.0	45.0	0.0	0.0	0.0	79.0	33.0	60.0	106.0	82.0	56.0	72.0	75.0	82.0	36.0	55.0	103.0	60.0	0.0	0.0	54.0	80.0	100.0	73.0	34.0	0.0	32.0	41.0	29.0	38.0	91.0	96.0	0.0	41.0	0.0	31.0	36.0	24.0	25.0	0.0	46.0	161.0	142.0	98.0	68.0	130.0	91.0	69.0
c999ae50d9f274a1556796a864c9f2cd	54.0	97.0	65.0	0.0	0.0	26.0	24.0	0.0	0.0	65.0	31.0	49.0	38.0	31.0	22.0	0.0	37.0	93.0	108.0	109.0	25.0	39.0	37.0	42.0	98.0	88.0	134.0	82.0	52.0	0.0	23.0	62.0	63.0	30.0	0.0	104.0	46.0	69.0	54.0	37.0	0.0	0.0	88.0	112.0	38.0	54.0	60.0	38.0	48.0
77a1a49e17f6fff994f79e37d5b0dcc0	110.0	21.0	79.0	0.0	28.0	106.0	44.0	37.0	40.0	28.0	11.0	0.0	0.0	0.0	15.0	36.0	20.0	68.0	45.0	0.0	52.0	49.0	25.0	0.0	0.0	0.0	24.0	104.0	72.0	57.0	73.0	221.0	181.0	28.0	102.0	27.0	0.0	42.0	31.0	0.0	29.0	0.0	13.0	22.0	20.0	85.0	47.0	79.0	259.0
51dd64a2fd424d3fde58fc3f859fd923	21.0	32.0	23.0	0.0	0.0	0.0	121.0	119.0	90.0	213.0	158.0	97.0	185.0	149.0	166.0	52.0	58.0	83.0	74.0	61.0	72.0	146.0	93.0	119.0	77.0	77.0	74.0	90.0	62.0	86.0	47.0	23.0	13.0	100.0	48.0	83.0	64.0	85.0	61.0	45.0	39.0	57.0	0.0	0.0	35.0	17.0	33.0	17.0	0.0
24121e2299dfdce00b8827fd6f3572af	5.0	25.0	8.0	15.0	4.0	0.0	0.0	4.0	0.0	0.0	0.0	0.0	0.0	0.0	0.0	19.0	47.0	0.0	0.0	0.0	0.0	0.0	0.0	0.0	57.0	280.0	62.0	0.0	0.0	0.0	622.0	420.0	11.0	0.0	0.0	0.0	0.0	0.0	0.0	0.0	0.0	0.0	0.0	0.0	7.0	0.0	0.0	61.0	1116.0
ab402773dbb3a9f6d634bab4ece0ac4c	31.0	12.0	32.0	0.0	0.0	18.0	68.0	46.0	72.0	84.0	47.0	83.0	89.0	72.0	88.0	35.0	37.0	49.0	43.0	0.0	64.0	65.0	57.0	110.0	0.0	23.0	0.0	50.0	82.0	0.0	37.0	32.0	41.0	39.0	23.0	59.0	22.0	57.0	0.0	0.0	19.0	0.0	37.0	80.0	107.0	103.0	132.0	65.0	79.0
0eba22458c824f1189ae5ee42de0d120	0.0	0.0	0.0	0.0	0.0	0.0	143.0	138.0	138.0	145.0	96.0	97.0	207.0	206.0	161.0	64.0	46.0	0.0	113.0	0.0	0.0	104.0	109.0	122.0	0.0	0.0	0.0	111.0	79.0	83.0	78.0	74.0	89.0	62.0	0.0	0.0	0.0	90.0	87.0	94.0	0.0	131.0	0.0	70.0	95.0	48.0	81.0	62.0	61.0
c02c8ff646bb8218004e4a365c55c729	32.0	42.0	62.0	0.0	0.0	33.0	33.0	0.0	10.0	49.0	11.0	335.0	0.0	0.0	14.0	48.0	26.0	59.0	34.0	29.0	41.0	10.0	0.0	11.0	38.0	14.0	105.0	0.0	0.0	10.0	41.0	209.0	70.0	0.0	8.0	31.0	21.0	0.0	0.0	0.0	0.0	0.0	0.0	0.0	26.0	80.0	37.0	76.0	101.0
e2f88ab4d39cf9424f8fefeaca0ca58d	0.0	40.0	77.0	52.0	92.0	59.0	65.0	36.0	0.0	93.0	48.0	53.0	0.0	0.0	45.0	70.0	54.0	0.0	0.0	0.0	0.0	47.0	67.0	105.0	0.0	0.0	0.0	54.0	47.0	51.0	0.0	47.0	60.0	0.0	0.0	0.0	0.0	0.0	0.0	0.0	0.0	0.0	60.0	185.0	87.0	22.0	43.0	67.0	81.0
69e9a6c3ae0696c4ef268c42ee869f60	57.0	30.0	80.0	0.0	18.0	79.0	9.0	0.0	9.0	30.0	0.0	39.0	0.0	7.0	0.0	24.0	17.0	140.0	106.0	56.0	144.0	22.0	16.0	53.0	30.0	19.0	100.0	40.0	14.0	15.0	15.0	21.0	38.0	34.0	17.0	98.0	31.0	24.0	0.0	4.0	33.0	0.0	30.0	89.0	100.0	16.0	29.0	69.0	72.0
1de428df5fab52bce5d330637ba2da33	107.0	102.0	138.0	0.0	0.0	18.0	39.0	0.0	30.0	55.0	26.0	36.0	0.0	43.0	0.0	53.0	58.0	86.0	57.0	92.0	51.0	31.0	41.0	43.0	98.0	33.0	138.0	82.0	36.0	60.0	20.0	51.0	47.0	81.0	0.0	56.0	75.0	34.0	38.0	0.0	29.0	0.0	76.0	82.0	34.0	27.0	32.0	54.0	23.0
9f26b2ec861a7d12b526af51383cadb1	0.0	43.0	57.0	0.0	0.0	0.0	77.0	0.0	0.0	69.0	68.0	0.0	86.0	119.0	201.0	0.0	0.0	111.0	73.0	89.0	45.0	115.0	80.0	135.0	0.0	0.0	0.0	0.0	37.0	0.0	55.0	80.0	109.0	59.0	62.0	0.0	0.0	0.0	0.0	0.0	0.0	0.0	53.0	86.0	76.0	83.0	127.0	209.0	0.0
3ee7f4ddc5d8da0ecbacabf0970001da	238.0	0.0	58.0	137.0	119.0	2286.0	0.0	0.0	0.0	0.0	0.0	0.0	0.0	0.0	0.0	0.0	0.0	0.0	0.0	0.0	0.0	0.0	0.0	0.0	0.0	0.0	0.0	0.0	0.0	0.0	0.0	0.0	0.0	0.0	0.0	0.0	0.0	0.0	0.0	98.0	0.0	164.0	0.0	0.0	0.0	0.0	20.0	0.0	38.0
5b7b5c4bff6ae7546523fe097f92d19d	147.0	25.0	126.0	278.0	215.0	55.0	74.0	0.0	34.0	0.0	0.0	0.0	0.0	0.0	0.0	21.0	36.0	0.0	0.0	0.0	0.0	69.0	0.0	0.0	112.0	61.0	0.0	74.0	77.0	102.0	237.0	45.0	22.0	0.0	0.0	0.0	16.0	0.0	78.0	87.0	73.0	135.0	0.0	0.0	0.0	0.0	0.0	0.0	83.0
2279b4f04704dca054b1535d7d37b214	30.0	0.0	68.0	0.0	0.0	20.0	0.0	55.0	64.0	0.0	39.0	54.0	0.0	69.0	106.0	90.0	78.0	143.0	48.0	45.0	63.0	0.0	75.0	158.0	0.0	0.0	0.0	31.0	0.0	0.0	29.0	54.0	111.0	53.0	0.0	42.0	0.0	0.0	0.0	0.0	20.0	0.0	29.0	66.0	72.0	32.0	90.0	118.0	146.0
6cb494bf88b65a8b07116439c1066117	181.0	69.0	113.0	106.0	202.0	228.0	47.0	29.0	0.0	0.0	0.0	0.0	24.0	0.0	0.0	0.0	0.0	0.0	0.0	0.0	27.0	77.0	0.0	0.0	87.0	0.0	64.0	57.0	71.0	74.0	26.0	15.0	0.0	48.0	128.0	71.0	38.0	41.0	94.0	60.0	152.0	112.0	38.0	24.0	0.0	42.0	19.0	0.0	26.0
65b712dc5330d493f9f2616d5b8007ba	57.0	38.0	63.0	0.0	55.0	36.0	72.0	0.0	85.0	0.0	0.0	0.0	57.0	0.0	0.0	72.0	48.0	125.0	46.0	26.0	62.0	47.0	48.0	64.0	26.0	0.0	0.0	68.0	42.0	73.0	203.0	79.0	102.0	58.0	47.0	0.0	0.0	51.0	46.0	16.0	46.0	26.0	0.0	71.0	45.0	34.0	87.0	53.0	113.0
2aa6936a3b6b19f4d0961a8ff418e14e	18.0	34.0	78.0	0.0	0.0	0.0	53.0	0.0	50.0	50.0	69.0	0.0	0.0	53.0	56.0	69.0	58.0	85.0	55.0	31.0	97.0	35.0	63.0	90.0	74.0	0.0	0.0	80.0	74.0	0.0	20.0	48.0	64.0	66.0	0.0	37.0	46.0	53.0	0.0	0.0	0.0	0.0	60.0	122.0	67.0	32.0	91.0	88.0	112.0
888187b8ad9ebf446c12c8bfc341dec1	107.0	44.0	151.0	167.0	81.0	61.0	59.0	0.0	0.0	0.0	0.0	0.0	0.0	41.0	0.0	0.0	0.0	0.0	0.0	0.0	45.0	0.0	33.0	0.0	115.0	70.0	0.0	94.0	46.0	79.0	67.0	57.0	34.0	0.0	0.0	80.0	0.0	18.0	85.0	0.0	39.0	27.0	0.0	48.0	41.0	37.0	92.0	0.0	45.0
d2d111b3168af605889f549fab9bd380	27.0	22.0	15.0	80.0	73.0	0.0	32.0	90.0	54.0	0.0	11.0	29.0	0.0	0.0	0.0	0.0	0.0	0.0	32.0	0.0	0.0	18.0	7.0	35.0	46.0	80.0	38.0	69.0	55.0	54.0	240.0	123.0	84.0	0.0	0.0	11.0	0.0	0.0	0.0	29.0	0.0	151.0	0.0	96.0	181.0	0.0	0.0	16.0	211.0
c68980e9dc47028057b94c730b648efc	85.0	0.0	59.0	0.0	56.0	54.0	16.0	0.0	63.0	0.0	33.0	59.0	0.0	0.0	0.0	0.0	75.0	116.0	32.0	0.0	131.0	0.0	89.0	72.0	0.0	0.0	14.0	29.0	0.0	0.0	0.0	0.0	51.0	25.0	20.0	41.0	37.0	74.0	47.0	0.0	50.0	22.0	0.0	183.0	98.0	0.0	26.0	47.0	100.0
30e498dc4a0c7fd70799850bfd3cb0ea	0.0	22.0	41.0	0.0	0.0	0.0	79.0	0.0	48.0	57.0	98.0	41.0	34.0	0.0	62.0	83.0	52.0	132.0	121.0	76.0	59.0	0.0	77.0	106.0	0.0	47.0	39.0	55.0	68.0	0.0	26.0	47.0	77.0	0.0	57.0	124.0	0.0	48.0	0.0	0.0	71.0	0.0	122.0	37.0	32.0	32.0	60.0	126.0	46.0
9fbea6a564e6e60c1acfa77e139722e3	26.0	34.0	69.0	0.0	0.0	28.0	80.0	22.0	50.0	46.0	21.0	42.0	0.0	0.0	38.0	90.0	33.0	169.0	58.0	35.0	75.0	19.0	0.0	50.0	22.0	18.0	55.0	51.0	0.0	0.0	21.0	66.0	66.0	0.0	0.0	48.0	0.0	0.0	19.0	0.0	0.0	0.0	47.0	61.0	103.0	31.0	40.0	128.0	111.0
c557a8c7cf3d4699bcfbed66b29fe670	66.0	50.0	70.0	0.0	58.0	64.0	0.0	62.0	29.0	107.0	0.0	0.0	157.0	104.0	0.0	0.0	76.0	0.0	0.0	0.0	36.0	135.0	0.0	55.0	88.0	81.0	0.0	0.0	112.0	149.0	41.0	0.0	44.0	95.0	205.0	50.0	0.0	0.0	0.0	0.0	135.0	0.0	0.0	64.0	58.0	44.0	62.0	0.0	0.0
56271cfedeeee2b71379869a8f8dce76	42.0	35.0	62.0	0.0	0.0	23.0	0.0	38.0	0.0	65.0	56.0	0.0	0.0	54.0	79.0	60.0	0.0	74.0	62.0	67.0	69.0	0.0	0.0	88.0	56.0	0.0	87.0	105.0	0.0	0.0	39.0	48.0	80.0	64.0	42.0	70.0	0.0	55.0	0.0	39.0	0.0	0.0	65.0	109.0	76.0	30.0	76.0	90.0	100.0
34fdfe4e653d880d2787f1ff7c3e0612	20.0	19.0	35.0	50.0	25.0	35.0	73.0	55.0	52.0	60.0	20.0	65.0	70.0	48.0	77.0	62.0	27.0	106.0	0.0	45.0	73.0	0.0	33.0	67.0	85.0	64.0	57.0	47.0	0.0	0.0	13.0	48.0	72.0	31.0	0.0	93.0	0.0	0.0	0.0	0.0	0.0	55.0	30.0	62.0	44.0	71.0	80.0	133.0	84.0
b30f149f4e5c3d8dbf698ccce83135fb	67.0	32.0	64.0	26.0	47.0	33.0	61.0	75.0	48.0	84.0	46.0	0.0	73.0	55.0	0.0	0.0	45.0	0.0	67.0	0.0	89.0	96.0	0.0	82.0	0.0	0.0	0.0	126.0	83.0	84.0	51.0	24.0	27.0	97.0	85.0	0.0	56.0	99.0	74.0	0.0	0.0	45.0	47.0	65.0	71.0	33.0	46.0	36.0	55.0
f2f5094487c1e5d00614545b8efc5d94	32.0	21.0	32.0	0.0	19.0	21.0	42.0	39.0	43.0	45.0	34.0	40.0	72.0	89.0	71.0	26.0	41.0	43.0	33.0	43.0	28.0	38.0	63.0	88.0	38.0	30.0	28.0	80.0	65.0	41.0	33.0	20.0	33.0	52.0	29.0	39.0	0.0	39.0	23.0	14.0	29.0	29.0	23.0	96.0	112.0	82.0	101.0	48.0	35.0
3eca2974c4f141a0c0acbbbc7e1c5521	92.0	52.0	141.0	0.0	48.0	82.0	80.0	46.0	80.0	62.0	16.0	0.0	16.0	117.0	50.0	69.0	0.0	0.0	48.0	0.0	52.0	78.0	77.0	104.0	55.0	0.0	0.0	61.0	78.0	33.0	0.0	30.0	85.0	86.0	86.0	59.0	98.0	87.0	58.0	0.0	38.0	0.0	0.0	45.0	24.0	55.0	58.0	0.0	55.0
a3969139b3524e474d0106fa0a26cea8	8.0	30.0	14.0	14.0	0.0	8.0	13.0	8.0	8.0	0.0	0.0	0.0	0.0	0.0	4.0	27.0	15.0	0.0	9.0	9.0	0.0	15.0	11.0	3.0	25.0	149.0	34.0	6.0	14.0	0.0	676.0	399.0	12.0	7.0	17.0	0.0	3.0	10.0	0.0	10.0	0.0	9.0	4.0	7.0	6.0	10.0	7.0	56.0	850.0
552703540c9d1bf316e520763f45dd92	50.0	29.0	31.0	285.0	179.0	43.0	37.0	28.0	32.0	18.0	33.0	0.0	16.0	12.0	28.0	0.0	0.0	0.0	31.0	0.0	11.0	32.0	41.0	19.0	86.0	43.0	46.0	0.0	21.0	48.0	205.0	88.0	83.0	0.0	32.0	0.0	0.0	17.0	21.0	36.0	31.0	43.0	21.0	43.0	122.0	29.0	14.0	39.0	129.0
32267f7bd0033a93eea1d66152e3160e	0.0	0.0	0.0	0.0	0.0	0.0	0.0	0.0	0.0	0.0	0.0	0.0	0.0	0.0	0.0	0.0	0.0	0.0	0.0	0.0	0.0	0.0	0.0	0.0	0.0	0.0	0.0	0.0	0.0	0.0	0.0	0.0	0.0	0.0	0.0	0.0	0.0	0.0	0.0	0.0	0.0	0.0	0.0	0.0	0.0	0.0	0.0	3.0	2987.0
0cb2f3e19e0aa1932e7a9629d12ce957	186.0	42.0	64.0	8.0	35.0	39.0	44.0	70.0	66.0	63.0	56.0	54.0	49.0	46.0	58.0	36.0	0.0	55.0	34.0	0.0	53.0	31.0	0.0	37.0	37.0	18.0	33.0	77.0	41.0	43.0	38.0	58.0	68.0	50.0	0.0	52.0	0.0	28.0	0.0	0.0	27.0	37.0	33.0	44.0	93.0	48.0	35.0	48.0	74.0
970dab5114fd41b06b0965dcfdd7dcb3	25.0	39.0	46.0	0.0	0.0	0.0	0.0	63.0	28.0	33.0	0.0	62.0	48.0	94.0	112.0	0.0	0.0	70.0	0.0	0.0	80.0	86.0	0.0	95.0	74.0	0.0	0.0	55.0	0.0	0.0	41.0	39.0	80.0	101.0	0.0	0.0	73.0	0.0	81.0	0.0	0.0	46.0	172.0	50.0	43.0	32.0	85.0	62.0	34.0
d6fdcf51fe7a266f9fb985aeb016f452	0.0	10.0	32.0	0.0	0.0	0.0	20.0	56.0	28.0	19.0	16.0	37.0	0.0	0.0	27.0	63.0	46.0	130.0	38.0	36.0	51.0	18.0	24.0	139.0	0.0	24.0	50.0	51.0	20.0	0.0	12.0	30.0	37.0	20.0	0.0	35.0	0.0	19.0	0.0	0.0	31.0	0.0	26.0	62.0	96.0	0.0	24.0	100.0	114.0
35a15bf03f79716698c2495c789e54ce	88.0	86.0	87.0	306.0	78.0	20.0	26.0	0.0	15.0	10.0	11.0	4.0	24.0	26.0	0.0	0.0	0.0	0.0	0.0	0.0	17.0	19.0	12.0	21.0	21.0	9.0	13.0	37.0	0.0	60.0	87.0	32.0	61.0	55.0	34.0	5.0	24.0	25.0	44.0	0.0	24.0	32.0	73.0	37.0	24.0	80.0	62.0	47.0	39.0
aaa30469976249ddaf509a9d2d486755	54.0	25.0	53.0	0.0	30.0	34.0	19.0	24.0	0.0	41.0	16.0	280.0	0.0	14.0	0.0	21.0	17.0	50.0	28.0	15.0	39.0	0.0	22.0	0.0	38.0	0.0	74.0	20.0	31.0	18.0	38.0	186.0	71.0	18.0	13.0	24.0	15.0	25.0	13.0	23.0	0.0	24.0	28.0	0.0	0.0	59.0	49.0	78.0	73.0
1fdc5838c4b976a6112852f0e5ba2153	44.0	37.0	93.0	30.0	45.0	94.0	0.0	60.0	0.0	0.0	0.0	0.0	0.0	0.0	0.0	0.0	0.0	0.0	50.0	0.0	0.0	89.0	38.0	39.0	48.0	0.0	0.0	0.0	56.0	47.0	44.0	19.0	34.0	59.0	75.0	70.0	69.0	92.0	96.0	16.0	53.0	104.0	0.0	85.0	64.0	27.0	48.0	0.0	89.0
174310d7f77667cddc7b3edef828f07d	131.0	66.0	89.0	0.0	19.0	48.0	60.0	26.0	43.0	41.0	96.0	31.0	56.0	57.0	67.0	38.0	0.0	0.0	74.0	0.0	0.0	33.0	0.0	30.0	0.0	0.0	0.0	55.0	42.0	16.0	139.0	60.0	85.0	49.0	0.0	0.0	0.0	0.0	91.0	0.0	54.0	0.0	58.0	63.0	65.0	89.0	94.0	41.0	169.0
06814f489a831f8c1c119ae0ab6309c1	172.0	218.0	162.0	77.0	93.0	155.0	35.0	0.0	0.0	0.0	18.0	0.0	0.0	39.0	0.0	0.0	0.0	0.0	0.0	0.0	0.0	21.0	14.0	0.0	0.0	0.0	0.0	30.0	0.0	46.0	71.0	25.0	38.0	28.0	0.0	0.0	23.0	20.0	49.0	0.0	61.0	0.0	17.0	0.0	0.0	52.0	40.0	0.0	155.0
495743c4c10185aeba0cd48cd78a0a9d	34.0	34.0	39.0	35.0	79.0	52.0	64.0	35.0	63.0	77.0	54.0	41.0	40.0	48.0	51.0	0.0	0.0	31.0	53.0	22.0	37.0	32.0	39.0	38.0	56.0	41.0	0.0	0.0	36.0	0.0	103.0	83.0	115.0	51.0	64.0	42.0	0.0	0.0	47.0	0.0	0.0	49.0	58.0	98.0	117.0	53.0	62.0	60.0	73.0
8fe30b3a593bfb51ea71731b22925afc	112.0	31.0	104.0	55.0	130.0	61.0	48.0	0.0	27.0	50.0	39.0	0.0	102.0	0.0	27.0	42.0	0.0	40.0	27.0	0.0	59.0	0.0	101.0	48.0	0.0	0.0	0.0	57.0	57.0	83.0	28.0	28.0	45.0	0.0	75.0	53.0	72.0	45.0	148.0	43.0	46.0	24.0	21.0	89.0	40.0	0.0	32.0	25.0	54.0
f31098c013a56dfeabf6f3c330865a8e	73.0	14.0	11.0	182.0	311.0	146.0	13.0	0.0	0.0	0.0	0.0	0.0	0.0	0.0	0.0	9.0	0.0	0.0	0.0	19.0	36.0	0.0	0.0	0.0	142.0	23.0	21.0	15.0	9.0	54.0	56.0	62.0	0.0	44.0	36.0	10.0	0.0	28.0	55.0	66.0	44.0	126.0	0.0	0.0	0.0	8.0	3.0	5.0	82.0
26742b85dc7c87ec1f7ae0b4e38a9812	93.0	36.0	77.0	0.0	54.0	72.0	0.0	0.0	0.0	41.0	44.0	0.0	40.0	37.0	29.0	0.0	52.0	0.0	0.0	0.0	60.0	36.0	26.0	34.0	61.0	43.0	0.0	73.0	35.0	41.0	40.0	26.0	80.0	80.0	107.0	0.0	34.0	72.0	0.0	0.0	0.0	0.0	68.0	64.0	81.0	74.0	79.0	27.0	51.0
195d946f4d8ed2fa8cdd3bb050fbe405	54.0	57.0	86.0	0.0	7.0	12.0	33.0	0.0	32.0	52.0	27.0	36.0	0.0	23.0	15.0	56.0	45.0	81.0	77.0	86.0	32.0	37.0	47.0	52.0	93.0	28.0	120.0	70.0	58.0	36.0	14.0	36.0	42.0	70.0	39.0	47.0	68.0	41.0	57.0	0.0	38.0	0.0	83.0	57.0	36.0	12.0	13.0	39.0	17.0
f8a6ba886bb6a241c58db2a0ab181f76	129.0	156.0	118.0	0.0	40.0	24.0	36.0	0.0	25.0	40.0	24.0	0.0	19.0	19.0	15.0	0.0	0.0	0.0	19.0	0.0	0.0	21.0	25.0	0.0	0.0	0.0	0.0	0.0	28.0	0.0	170.0	113.0	68.0	53.0	0.0	17.0	38.0	0.0	44.0	0.0	41.0	0.0	71.0	118.0	95.0	90.0	72.0	25.0	104.0
8679694ff32d6872bd5da2d43574c88d	47.0	249.0	119.0	0.0	0.0	0.0	26.0	0.0	0.0	20.0	49.0	0.0	22.0	36.0	0.0	0.0	0.0	0.0	0.0	0.0	43.0	32.0	41.0	0.0	0.0	0.0	0.0	116.0	107.0	92.0	46.0	56.0	27.0	93.0	0.0	0.0	87.0	86.0	116.0	0.0	0.0	0.0	55.0	0.0	0.0	47.0	64.0	0.0	25.0
8d97cd61e04ee6026147fb386fb60800	41.0	37.0	48.0	0.0	34.0	32.0	34.0	0.0	55.0	0.0	31.0	48.0	0.0	0.0	0.0	36.0	30.0	103.0	42.0	37.0	118.0	0.0	66.0	62.0	0.0	0.0	68.0	31.0	55.0	0.0	0.0	0.0	33.0	47.0	0.0	69.0	62.0	47.0	39.0	0.0	49.0	33.0	31.0	188.0	104.0	0.0	0.0	29.0	94.0
3d292736a407345d6e81d36a2a320e15	47.0	0.0	62.0	0.0	0.0	36.0	0.0	53.0	58.0	33.0	0.0	80.0	0.0	0.0	48.0	55.0	56.0	152.0	45.0	0.0	84.0	0.0	42.0	47.0	0.0	0.0	0.0	60.0	58.0	0.0	40.0	46.0	89.0	0.0	0.0	71.0	0.0	0.0	0.0	0.0	21.0	0.0	0.0	83.0	48.0	46.0	86.0	140.0	82.0
062e0d7f682d53e1ad2ad4e2b88ea399	34.0	29.0	58.0	0.0	13.0	79.0	14.0	0.0	0.0	52.0	16.0	28.0	6.0	0.0	17.0	17.0	11.0	116.0	67.0	25.0	116.0	17.0	22.0	60.0	32.0	20.0	75.0	24.0	14.0	17.0	11.0	28.0	31.0	39.0	15.0	59.0	0.0	25.0	20.0	12.0	21.0	8.0	32.0	88.0	107.0	14.0	19.0	52.0	54.0
064a5879983b467958b03e81a6418b4f	116.0	66.0	140.0	0.0	39.0	97.0	0.0	0.0	0.0	58.0	36.0	55.0	0.0	64.0	0.0	0.0	68.0	0.0	0.0	48.0	31.0	41.0	0.0	33.0	0.0	0.0	0.0	53.0	48.0	91.0	0.0	31.0	48.0	74.0	102.0	0.0	60.0	0.0	50.0	86.0	95.0	135.0	65.0	82.0	44.0	0.0	0.0	0.0	37.0
ce15c5b9e6a1d9865673497c1b4c3b20	92.0	31.0	44.0	7.0	19.0	74.0	17.0	12.0	12.0	36.0	21.0	19.0	18.0	28.0	16.0	0.0	15.0	8.0	9.0	0.0	0.0	17.0	43.0	33.0	0.0	17.0	0.0	0.0	50.0	31.0	27.0	6.0	47.0	0.0	0.0	0.0	0.0	10.0	9.0	0.0	11.0	14.0	14.0	210.0	187.0	48.0	84.0	41.0	24.0
dbcc5b6a10678d89eedc17588638e0b9	87.0	33.0	138.0	0.0	40.0	51.0	80.0	47.0	61.0	102.0	0.0	0.0	0.0	0.0	0.0	68.0	0.0	0.0	0.0	50.0	55.0	0.0	0.0	0.0	0.0	0.0	0.0	0.0	109.0	57.0	55.0	39.0	85.0	69.0	65.0	0.0	36.0	103.0	0.0	0.0	0.0	0.0	0.0	36.0	58.0	69.0	73.0	42.0	42.0
5508887b298ee08790c1386e1ee8f1ce	0.0	0.0	0.0	0.0	119.0	37.0	0.0	83.0	49.0	92.0	83.0	66.0	84.0	0.0	0.0	0.0	0.0	0.0	0.0	0.0	0.0	0.0	0.0	75.0	0.0	118.0	0.0	103.0	100.0	98.0	121.0	91.0	86.0	0.0	0.0	0.0	0.0	104.0	0.0	0.0	0.0	0.0	69.0	83.0	122.0	52.0	101.0	47.0	69.0
c81c033ca4403bfab7915daaf5fd7cf5	21.0	0.0	52.0	0.0	0.0	20.0	44.0	25.0	41.0	50.0	15.0	36.0	0.0	0.0	37.0	51.0	0.0	157.0	62.0	28.0	73.0	34.0	36.0	62.0	33.0	22.0	28.0	0.0	46.0	23.0	0.0	44.0	88.0	0.0	34.0	52.0	0.0	38.0	0.0	29.0	21.0	27.0	35.0	75.0	83.0	0.0	27.0	83.0	103.0
f63fa27a2f533745760917cffaf0123f	25.0	56.0	48.0	0.0	27.0	0.0	30.0	20.0	0.0	93.0	62.0	0.0	52.0	34.0	0.0	0.0	0.0	0.0	0.0	0.0	30.0	0.0	47.0	70.0	64.0	28.0	74.0	99.0	50.0	93.0	30.0	49.0	47.0	63.0	0.0	62.0	37.0	32.0	35.0	0.0	23.0	20.0	93.0	67.0	23.0	44.0	52.0	43.0	36.0
25f7796960f7e924ea32a2163160f615	75.0	104.0	98.0	98.0	72.0	77.0	0.0	0.0	0.0	0.0	0.0	0.0	0.0	0.0	0.0	0.0	0.0	0.0	0.0	0.0	0.0	0.0	0.0	0.0	0.0	0.0	0.0	0.0	0.0	0.0	74.0	70.0	93.0	0.0	0.0	0.0	0.0	0.0	0.0	0.0	0.0	0.0	75.0	76.0	101.0	53.0	115.0	55.0	63.0
94b71db4331d2cebf3c2cdf2a9a2c287	0.0	0.0	36.0	0.0	0.0	0.0	72.0	79.0	86.0	37.0	38.0	32.0	56.0	52.0	121.0	47.0	30.0	106.0	53.0	41.0	40.0	0.0	57.0	86.0	0.0	0.0	0.0	60.0	29.0	32.0	34.0	65.0	95.0	30.0	30.0	40.0	0.0	0.0	0.0	0.0	0.0	0.0	39.0	34.0	45.0	37.0	92.0	105.0	68.0
620655287726f0a42ed891693ecd4d65	113.0	65.0	89.0	0.0	64.0	97.0	0.0	0.0	0.0	0.0	64.0	0.0	63.0	64.0	0.0	0.0	0.0	0.0	0.0	0.0	0.0	0.0	0.0	0.0	0.0	34.0	0.0	91.0	78.0	93.0	42.0	40.0	68.0	0.0	0.0	0.0	0.0	70.0	0.0	0.0	0.0	0.0	47.0	95.0	114.0	81.0	70.0	42.0	39.0
3093dc3142c2edf8b604ba70b24944af	0.0	49.0	59.0	0.0	28.0	0.0	39.0	0.0	59.0	34.0	15.0	0.0	34.0	67.0	32.0	0.0	33.0	0.0	0.0	0.0	0.0	108.0	54.0	65.0	0.0	0.0	0.0	25.0	0.0	23.0	28.0	70.0	80.0	0.0	0.0	27.0	0.0	0.0	0.0	0.0	0.0	0.0	0.0	185.0	139.0	52.0	124.0	68.0	27.0
c192a9e790a866f5375838d1d06d72a4	66.0	53.0	43.0	97.0	133.0	21.0	22.0	29.0	27.0	24.0	25.0	0.0	20.0	14.0	0.0	0.0	0.0	0.0	0.0	0.0	0.0	20.0	0.0	17.0	55.0	44.0	31.0	61.0	44.0	63.0	50.0	27.0	50.0	41.0	24.0	0.0	0.0	30.0	0.0	80.0	35.0	81.0	33.0	55.0	67.0	32.0	41.0	22.0	42.0
c422f2a58a6c91fd625905492a4e5293	63.0	39.0	103.0	0.0	42.0	52.0	116.0	0.0	27.0	48.0	150.0	0.0	104.0	0.0	74.0	0.0	73.0	58.0	88.0	0.0	43.0	92.0	0.0	0.0	64.0	51.0	0.0	0.0	82.0	64.0	35.0	0.0	77.0	89.0	0.0	55.0	0.0	72.0	0.0	42.0	82.0	63.0	0.0	46.0	30.0	0.0	0.0	59.0	52.0
a720698b1d62fd6638caa81de3322965	50.0	146.0	119.0	0.0	320.0	71.0	20.0	0.0	0.0	0.0	0.0	8.0	0.0	0.0	0.0	0.0	0.0	0.0	0.0	0.0	0.0	60.0	32.0	0.0	29.0	0.0	0.0	0.0	0.0	42.0	0.0	0.0	19.0	62.0	65.0	0.0	46.0	44.0	58.0	0.0	89.0	19.0	0.0	35.0	0.0	36.0	21.0	18.0	158.0
d558443c318183572992a2ca7fc3fd9c	39.0	99.0	71.0	0.0	32.0	19.0	0.0	33.0	20.0	47.0	26.0	0.0	16.0	29.0	17.0	0.0	0.0	0.0	30.0	56.0	14.0	36.0	21.0	41.0	0.0	21.0	0.0	33.0	0.0	33.0	52.0	50.0	66.0	25.0	18.0	0.0	21.0	26.0	28.0	0.0	10.0	0.0	112.0	199.0	182.0	45.0	70.0	44.0	22.0
dc579b7309a8ba17fee391168476d41e	516.0	45.0	208.0	85.0	158.0	214.0	20.0	0.0	0.0	0.0	0.0	0.0	0.0	0.0	0.0	0.0	17.0	0.0	0.0	0.0	52.0	0.0	0.0	0.0	26.0	0.0	0.0	48.0	69.0	81.0	35.0	0.0	0.0	36.0	40.0	0.0	27.0	22.0	73.0	0.0	73.0	30.0	0.0	0.0	0.0	12.0	7.0	0.0	26.0
17a9f0db6bb1ef266a22c589f4d6d26e	60.0	27.0	45.0	0.0	0.0	43.0	37.0	38.0	23.0	68.0	37.0	81.0	30.0	26.0	38.0	53.0	18.0	85.0	37.0	53.0	81.0	38.0	43.0	28.0	28.0	0.0	42.0	49.0	0.0	0.0	0.0	34.0	51.0	77.0	0.0	37.0	37.0	37.0	0.0	0.0	25.0	0.0	35.0	76.0	73.0	29.0	31.0	73.0	51.0
35c21ff8e42c419385c0c17e623e1239	37.0	21.0	28.0	0.0	82.0	104.0	0.0	44.0	0.0	0.0	0.0	0.0	0.0	0.0	0.0	0.0	0.0	0.0	25.0	0.0	0.0	0.0	32.0	0.0	44.0	0.0	0.0	0.0	23.0	33.0	28.0	25.0	22.0	0.0	0.0	0.0	0.0	0.0	0.0	31.0	24.0	0.0	0.0	80.0	99.0	125.0	127.0	20.0	32.0
3adbf35e7f5f9785d7d440cbab55ab5b	0.0	15.0	28.0	30.0	46.0	25.0	0.0	0.0	60.0	0.0	0.0	0.0	0.0	0.0	0.0	0.0	0.0	0.0	0.0	0.0	0.0	0.0	0.0	0.0	150.0	0.0	52.0	122.0	79.0	90.0	40.0	48.0	38.0	0.0	0.0	0.0	0.0	45.0	0.0	0.0	0.0	0.0	0.0	30.0	31.0	17.0	0.0	0.0	28.0
42af5fef3e7ab941233c13c73c177312	65.0	52.0	56.0	29.0	174.0	106.0	0.0	0.0	0.0	0.0	45.0	0.0	0.0	0.0	0.0	0.0	0.0	0.0	0.0	0.0	0.0	40.0	46.0	0.0	0.0	0.0	0.0	91.0	129.0	99.0	35.0	0.0	0.0	56.0	82.0	0.0	47.0	54.0	39.0	0.0	45.0	36.0	0.0	57.0	0.0	27.0	0.0	0.0	19.0
374b306b997d48d198da8072b3335053	21.0	18.0	12.0	30.0	84.0	101.0	9.0	28.0	51.0	28.0	26.0	27.0	9.0	0.0	0.0	0.0	0.0	0.0	15.0	0.0	0.0	4.0	4.0	19.0	24.0	59.0	47.0	0.0	10.0	9.0	67.0	71.0	45.0	0.0	20.0	20.0	0.0	13.0	9.0	41.0	0.0	19.0	8.0	56.0	219.0	9.0	10.0	12.0	84.0
3ec5905cc80b081bb640ed630ed9ff70	37.0	19.0	13.0	60.0	42.0	0.0	0.0	61.0	44.0	14.0	25.0	20.0	0.0	0.0	10.0	0.0	15.0	0.0	34.0	0.0	0.0	20.0	0.0	32.0	42.0	59.0	47.0	62.0	40.0	42.0	218.0	114.0	68.0	23.0	0.0	20.0	0.0	0.0	0.0	20.0	0.0	61.0	15.0	99.0	127.0	8.0	9.0	18.0	127.0
935074fccd6fdee9007a82df1533f3f9	0.0	32.0	0.0	174.0	96.0	0.0	0.0	0.0	0.0	23.0	47.0	0.0	59.0	30.0	0.0	0.0	0.0	0.0	0.0	31.0	0.0	58.0	64.0	0.0	84.0	18.0	0.0	44.0	25.0	93.0	89.0	64.0	13.0	55.0	0.0	29.0	0.0	0.0	0.0	0.0	33.0	0.0	113.0	0.0	0.0	53.0	45.0	0.0	22.0
1bf17d97fdf36ad3d936040c87c9d7c1	11.0	135.0	71.0	33.0	12.0	0.0	21.0	0.0	0.0	24.0	35.0	0.0	16.0	65.0	5.0	0.0	0.0	0.0	0.0	0.0	0.0	72.0	46.0	45.0	28.0	35.0	0.0	65.0	83.0	89.0	49.0	35.0	11.0	51.0	12.0	0.0	28.0	99.0	28.0	0.0	14.0	0.0	32.0	44.0	0.0	41.0	38.0	14.0	14.0
109498bc4a311acbec494e1dfd3f8b79	0.0	0.0	41.0	0.0	0.0	0.0	68.0	43.0	77.0	46.0	43.0	45.0	0.0	0.0	68.0	0.0	0.0	138.0	95.0	51.0	72.0	32.0	0.0	108.0	0.0	0.0	0.0	81.0	38.0	0.0	19.0	37.0	51.0	49.0	34.0	0.0	0.0	0.0	0.0	30.0	0.0	24.0	0.0	54.0	56.0	0.0	56.0	88.0	89.0
eeb1cbe918b82df2dc246a7dda882c21	89.0	18.0	62.0	134.0	161.0	33.0	44.0	0.0	39.0	0.0	0.0	0.0	0.0	0.0	0.0	0.0	33.0	0.0	0.0	0.0	0.0	122.0	0.0	0.0	64.0	27.0	0.0	68.0	84.0	57.0	215.0	38.0	18.0	0.0	0.0	0.0	0.0	71.0	0.0	58.0	76.0	115.0	0.0	0.0	0.0	0.0	0.0	0.0	62.0
2c24081a0354b33c83f3b4659356a451	71.0	66.0	87.0	20.0	88.0	123.0	28.0	15.0	49.0	34.0	32.0	0.0	29.0	0.0	0.0	15.0	25.0	0.0	30.0	0.0	67.0	22.0	19.0	50.0	29.0	0.0	35.0	87.0	107.0	70.0	0.0	38.0	51.0	66.0	54.0	34.0	38.0	72.0	78.0	50.0	66.0	48.0	31.0	35.0	0.0	33.0	0.0	25.0	32.0
f60dfd08d971e3cb5349db8841ca9411	64.0	137.0	73.0	0.0	0.0	0.0	0.0	0.0	0.0	112.0	118.0	0.0	93.0	80.0	0.0	0.0	0.0	0.0	0.0	0.0	0.0	70.0	51.0	112.0	0.0	0.0	0.0	0.0	0.0	0.0	190.0	0.0	0.0	122.0	0.0	0.0	0.0	58.0	143.0	0.0	0.0	0.0	70.0	0.0	0.0	129.0	165.0	0.0	0.0
8f1de691f9cd47077346ab1b7d85cd90	38.0	46.0	45.0	0.0	0.0	85.0	22.0	0.0	0.0	0.0	0.0	42.0	0.0	56.0	37.0	0.0	21.0	57.0	0.0	33.0	43.0	33.0	0.0	50.0	36.0	0.0	50.0	37.0	45.0	0.0	24.0	18.0	42.0	48.0	0.0	74.0	22.0	0.0	0.0	0.0	0.0	0.0	40.0	76.0	30.0	42.0	83.0	85.0	79.0
3e7cf6a81e383a60968822616bb50617	79.0	0.0	0.0	32.0	40.0	72.0	0.0	65.0	53.0	56.0	0.0	0.0	0.0	108.0	0.0	68.0	0.0	0.0	0.0	76.0	0.0	0.0	100.0	68.0	0.0	0.0	0.0	135.0	78.0	83.0	53.0	103.0	0.0	56.0	114.0	0.0	109.0	0.0	102.0	0.0	0.0	0.0	58.0	54.0	0.0	86.0	0.0	0.0	75.0
555865ddcdf2ae2cddbbd7e627d85429	63.0	26.0	53.0	0.0	14.0	43.0	51.0	0.0	45.0	37.0	0.0	23.0	51.0	27.0	0.0	0.0	0.0	25.0	37.0	29.0	55.0	37.0	59.0	35.0	0.0	0.0	72.0	42.0	35.0	35.0	60.0	71.0	78.0	0.0	0.0	37.0	0.0	0.0	36.0	0.0	0.0	0.0	35.0	50.0	66.0	129.0	62.0	40.0	64.0
0177651c700d85455b88cf3aea501d82	61.0	32.0	67.0	0.0	49.0	57.0	60.0	0.0	54.0	0.0	0.0	0.0	0.0	60.0	0.0	0.0	0.0	0.0	0.0	0.0	39.0	45.0	0.0	0.0	0.0	0.0	0.0	0.0	63.0	51.0	61.0	47.0	91.0	0.0	0.0	0.0	0.0	0.0	0.0	0.0	0.0	0.0	0.0	82.0	109.0	58.0	93.0	93.0	58.0
498073a66596161f6ec4ce56060a7661	92.0	0.0	65.0	33.0	131.0	195.0	0.0	62.0	0.0	0.0	0.0	0.0	0.0	0.0	0.0	0.0	51.0	0.0	0.0	0.0	0.0	69.0	96.0	95.0	0.0	0.0	0.0	0.0	92.0	0.0	65.0	41.0	70.0	0.0	0.0	0.0	0.0	0.0	0.0	73.0	91.0	0.0	0.0	44.0	54.0	57.0	0.0	0.0	88.0
a65875c341b7206baca3bcb9ef1c039a	28.0	0.0	47.0	0.0	0.0	0.0	68.0	62.0	89.0	46.0	47.0	85.0	0.0	50.0	0.0	0.0	0.0	81.0	57.0	33.0	41.0	31.0	64.0	94.0	0.0	0.0	0.0	0.0	0.0	0.0	38.0	33.0	79.0	0.0	0.0	48.0	0.0	0.0	0.0	0.0	0.0	0.0	58.0	69.0	71.0	34.0	77.0	96.0	79.0
0d5e9b5f0d11111082483be8bed70558	168.0	79.0	78.0	71.0	84.0	71.0	0.0	0.0	0.0	0.0	0.0	0.0	0.0	0.0	0.0	0.0	0.0	0.0	0.0	0.0	0.0	0.0	0.0	0.0	0.0	0.0	0.0	0.0	0.0	0.0	62.0	61.0	82.0	0.0	0.0	0.0	0.0	0.0	0.0	0.0	0.0	0.0	77.0	77.0	76.0	35.0	76.0	68.0	57.0
b158b010735aca64e6be0be602887387	0.0	19.0	30.0	0.0	0.0	0.0	22.0	0.0	60.0	54.0	113.0	0.0	23.0	52.0	43.0	57.0	28.0	19.0	89.0	92.0	5.0	68.0	198.0	105.0	0.0	0.0	0.0	162.0	49.0	10.0	12.0	18.0	13.0	0.0	0.0	25.0	10.0	91.0	27.0	0.0	34.0	0.0	12.0	176.0	30.0	12.0	44.0	44.0	80.0
f796403196ecf4494b10e674486d4045	0.0	0.0	0.0	0.0	0.0	0.0	0.0	0.0	0.0	0.0	0.0	0.0	0.0	0.0	0.0	0.0	0.0	0.0	0.0	0.0	0.0	0.0	0.0	0.0	0.0	0.0	0.0	0.0	0.0	0.0	0.0	0.0	0.0	0.0	0.0	0.0	0.0	0.0	0.0	0.0	0.0	0.0	0.0	0.0	0.0	0.0	0.0	5.0	2318.0
495efd0632142be41d1ae5463ce79d3f	0.0	14.0	30.0	0.0	0.0	20.0	34.0	0.0	35.0	55.0	0.0	45.0	32.0	50.0	55.0	0.0	0.0	0.0	0.0	0.0	0.0	0.0	53.0	59.0	0.0	43.0	0.0	0.0	0.0	0.0	38.0	52.0	97.0	0.0	0.0	0.0	0.0	28.0	0.0	0.0	0.0	0.0	68.0	105.0	167.0	82.0	185.0	146.0	49.0
5f814c2894beab503db4436000417014	0.0	0.0	35.0	0.0	0.0	0.0	59.0	48.0	43.0	49.0	0.0	0.0	63.0	47.0	41.0	18.0	0.0	34.0	54.0	23.0	0.0	28.0	48.0	59.0	0.0	0.0	0.0	32.0	31.0	0.0	21.0	27.0	50.0	0.0	0.0	48.0	0.0	0.0	0.0	0.0	0.0	0.0	0.0	56.0	94.0	80.0	103.0	75.0	106.0
72cad52dc813f34dc7000cbaced94bcc	0.0	25.0	6.0	0.0	0.0	0.0	0.0	0.0	21.0	10.0	0.0	0.0	0.0	0.0	0.0	0.0	0.0	0.0	0.0	0.0	0.0	10.0	0.0	8.0	113.0	39.0	69.0	64.0	73.0	78.0	44.0	40.0	61.0	0.0	0.0	0.0	0.0	10.0	0.0	0.0	0.0	0.0	20.0	12.0	218.0	18.0	11.0	20.0	48.0
66dfd627a438b3ef8431396b6835a2c0	0.0	0.0	0.0	0.0	45.0	17.0	0.0	0.0	0.0	53.0	37.0	0.0	19.0	57.0	7.0	0.0	23.0	0.0	0.0	11.0	0.0	58.0	45.0	164.0	0.0	50.0	0.0	0.0	0.0	42.0	27.0	47.0	21.0	0.0	0.0	0.0	0.0	0.0	0.0	5.0	0.0	0.0	23.0	497.0	85.0	174.0	157.0	60.0	19.0
112317c103e31edb6121ae809ac8a66f	0.0	45.0	54.0	0.0	0.0	0.0	60.0	0.0	28.0	44.0	33.0	0.0	33.0	0.0	0.0	0.0	0.0	43.0	0.0	0.0	47.0	37.0	0.0	44.0	19.0	30.0	0.0	20.0	30.0	51.0	41.0	69.0	74.0	57.0	0.0	42.0	0.0	0.0	0.0	0.0	0.0	0.0	69.0	41.0	27.0	108.0	146.0	87.0	40.0
1ae079593f91fb3502c8ddd11df2f016	0.0	0.0	21.0	0.0	42.0	16.0	0.0	0.0	0.0	53.0	0.0	0.0	21.0	62.0	15.0	12.0	0.0	0.0	27.0	0.0	0.0	56.0	62.0	126.0	0.0	27.0	0.0	0.0	0.0	30.0	33.0	42.0	19.0	0.0	0.0	0.0	0.0	0.0	0.0	0.0	0.0	0.0	49.0	541.0	100.0	150.0	163.0	47.0	21.0
c7eff8d209e571b01d7925d8ea2e77f7	110.0	132.0	94.0	53.0	66.0	92.0	35.0	0.0	0.0	0.0	35.0	0.0	20.0	33.0	0.0	0.0	0.0	10.0	0.0	0.0	0.0	0.0	26.0	0.0	41.0	0.0	0.0	0.0	0.0	40.0	61.0	23.0	30.0	49.0	0.0	0.0	35.0	36.0	35.0	0.0	35.0	0.0	14.0	0.0	0.0	38.0	29.0	20.0	102.0
fdae0a4d7a32b3f8e5029b34956afcd0	29.0	178.0	91.0	0.0	16.0	34.0	0.0	0.0	0.0	29.0	46.0	0.0	0.0	25.0	0.0	0.0	23.0	0.0	34.0	27.0	0.0	25.0	72.0	15.0	0.0	0.0	0.0	19.0	0.0	0.0	0.0	0.0	15.0	29.0	12.0	0.0	33.0	10.0	8.0	0.0	24.0	0.0	7.0	146.0	34.0	12.0	0.0	13.0	115.0
4d30dc689035070a1b721b4c5fbf51ea	0.0	0.0	0.0	0.0	0.0	0.0	0.0	0.0	0.0	41.0	88.0	55.0	0.0	0.0	78.0	51.0	78.0	73.0	126.0	87.0	0.0	0.0	101.0	134.0	51.0	21.0	48.0	51.0	0.0	0.0	0.0	58.0	67.0	0.0	0.0	0.0	0.0	0.0	0.0	0.0	0.0	0.0	70.0	54.0	0.0	0.0	36.0	118.0	76.0
6637f8b195977620273d1b18e8b90777	0.0	44.0	15.0	0.0	0.0	0.0	0.0	0.0	0.0	0.0	40.0	0.0	0.0	0.0	0.0	0.0	0.0	0.0	0.0	14.0	0.0	0.0	51.0	14.0	26.0	38.0	0.0	52.0	71.0	79.0	52.0	85.0	0.0	0.0	0.0	0.0	28.0	0.0	0.0	0.0	0.0	0.0	46.0	12.0	0.0	87.0	71.0	0.0	15.0
2fb0361505697b4c6ba46aeb5b8ed2de	0.0	37.0	0.0	0.0	0.0	0.0	93.0	0.0	99.0	112.0	120.0	0.0	113.0	66.0	109.0	0.0	0.0	0.0	0.0	0.0	0.0	86.0	0.0	0.0	0.0	0.0	0.0	0.0	0.0	0.0	69.0	57.0	71.0	0.0	0.0	0.0	0.0	83.0	135.0	0.0	0.0	0.0	254.0	79.0	62.0	86.0	97.0	68.0	38.0
904ae54e935269cebd380ff6517087a7	37.0	39.0	60.0	36.0	53.0	23.0	31.0	28.0	25.0	33.0	48.0	0.0	27.0	52.0	0.0	21.0	0.0	0.0	27.0	19.0	31.0	0.0	30.0	0.0	53.0	0.0	0.0	29.0	69.0	42.0	49.0	32.0	59.0	53.0	31.0	0.0	0.0	42.0	0.0	10.0	40.0	46.0	85.0	56.0	42.0	36.0	57.0	48.0	64.0
17b368b48c81123e6e6afd1b6b3a65d9	76.0	32.0	65.0	24.0	52.0	37.0	54.0	56.0	0.0	31.0	0.0	0.0	0.0	0.0	0.0	38.0	31.0	0.0	41.0	0.0	0.0	0.0	0.0	0.0	37.0	51.0	32.0	0.0	0.0	0.0	56.0	0.0	39.0	51.0	57.0	0.0	0.0	35.0	0.0	35.0	47.0	55.0	0.0	40.0	83.0	23.0	45.0	0.0	121.0
659a262a482e21147d74dd8a52aa8c51	46.0	76.0	64.0	0.0	30.0	61.0	0.0	0.0	40.0	83.0	51.0	30.0	0.0	42.0	35.0	0.0	0.0	0.0	0.0	31.0	97.0	0.0	0.0	72.0	0.0	23.0	0.0	0.0	0.0	0.0	0.0	0.0	86.0	0.0	0.0	0.0	0.0	41.0	57.0	0.0	25.0	0.0	63.0	89.0	92.0	0.0	50.0	76.0	57.0
76e016ac1c2e9e5516b755df9d31b587	87.0	52.0	50.0	0.0	0.0	10.0	54.0	0.0	0.0	84.0	52.0	0.0	42.0	73.0	0.0	61.0	0.0	0.0	81.0	52.0	43.0	0.0	52.0	18.0	0.0	0.0	0.0	0.0	40.0	17.0	122.0	56.0	74.0	31.0	0.0	0.0	46.0	52.0	69.0	0.0	0.0	0.0	53.0	61.0	60.0	71.0	64.0	33.0	96.0
cb47c8f986c95e7014255dd2b8084293	0.0	0.0	41.0	0.0	0.0	0.0	0.0	0.0	85.0	60.0	0.0	52.0	0.0	0.0	165.0	0.0	0.0	66.0	0.0	0.0	26.0	0.0	0.0	146.0	0.0	0.0	0.0	0.0	0.0	29.0	0.0	0.0	133.0	0.0	0.0	78.0	0.0	0.0	0.0	0.0	0.0	0.0	62.0	65.0	60.0	0.0	32.0	261.0	0.0
cb703826192b14ec977520f80aafea83	38.0	29.0	27.0	0.0	25.0	39.0	22.0	46.0	24.0	30.0	0.0	17.0	0.0	0.0	20.0	0.0	10.0	23.0	0.0	0.0	23.0	15.0	14.0	18.0	0.0	0.0	17.0	0.0	16.0	0.0	32.0	46.0	69.0	0.0	0.0	20.0	0.0	0.0	0.0	0.0	0.0	0.0	16.0	86.0	101.0	78.0	85.0	104.0	49.0
42264bc7e62fc67b423ad04a72f5ad61	54.0	69.0	43.0	9.0	54.0	82.0	0.0	0.0	0.0	48.0	0.0	19.0	54.0	0.0	23.0	14.0	16.0	30.0	0.0	0.0	22.0	0.0	0.0	40.0	0.0	0.0	20.0	61.0	0.0	70.0	0.0	0.0	32.0	31.0	25.0	41.0	0.0	0.0	18.0	3.0	20.0	0.0	52.0	48.0	0.0	77.0	51.0	56.0	45.0
4d4c358804796a032ecfb26e0f7a9a6a	99.0	48.0	57.0	42.0	37.0	0.0	0.0	0.0	0.0	0.0	49.0	0.0	0.0	0.0	0.0	0.0	0.0	0.0	0.0	0.0	0.0	46.0	53.0	0.0	45.0	0.0	0.0	94.0	95.0	112.0	56.0	0.0	0.0	118.0	0.0	0.0	0.0	122.0	79.0	0.0	88.0	83.0	47.0	36.0	0.0	0.0	0.0	0.0	25.0
b3e0918bd6d035f7240e431910afa9f7	72.0	45.0	41.0	23.0	66.0	91.0	49.0	0.0	0.0	95.0	35.0	0.0	0.0	28.0	0.0	23.0	0.0	0.0	38.0	15.0	65.0	36.0	24.0	0.0	37.0	18.0	32.0	80.0	77.0	76.0	37.0	0.0	38.0	51.0	41.0	34.0	34.0	41.0	44.0	38.0	51.0	45.0	27.0	39.0	34.0	0.0	29.0	32.0	39.0
7e516140dec81a9e12ec453ca890bda1	61.0	49.0	62.0	0.0	0.0	136.0	0.0	0.0	0.0	0.0	0.0	0.0	0.0	0.0	0.0	0.0	72.0	0.0	0.0	0.0	0.0	0.0	0.0	0.0	0.0	0.0	0.0	0.0	79.0	0.0	65.0	33.0	75.0	72.0	0.0	0.0	23.0	0.0	0.0	0.0	71.0	0.0	28.0	93.0	91.0	43.0	92.0	0.0	64.0
969b7628765e37c45680925e2c38b03c	47.0	56.0	72.0	0.0	0.0	65.0	58.0	55.0	57.0	0.0	54.0	0.0	0.0	0.0	0.0	79.0	0.0	0.0	0.0	0.0	0.0	128.0	127.0	0.0	0.0	0.0	0.0	0.0	0.0	0.0	28.0	19.0	23.0	0.0	0.0	0.0	0.0	0.0	42.0	62.0	101.0	69.0	0.0	86.0	72.0	15.0	0.0	0.0	71.0
05f588e13bc62aafe8091b3a2df01bd8	0.0	36.0	20.0	0.0	0.0	0.0	73.0	18.0	48.0	40.0	46.0	52.0	59.0	58.0	61.0	0.0	0.0	0.0	0.0	0.0	0.0	47.0	45.0	63.0	0.0	0.0	0.0	0.0	0.0	17.0	30.0	29.0	104.0	0.0	0.0	0.0	0.0	0.0	0.0	0.0	0.0	0.0	70.0	144.0	133.0	81.0	182.0	108.0	40.0
a7f33e5f1f88c2531e6091753de151a7	89.0	31.0	67.0	36.0	60.0	66.0	0.0	0.0	0.0	40.0	69.0	0.0	79.0	0.0	0.0	0.0	58.0	0.0	0.0	0.0	0.0	0.0	0.0	0.0	0.0	43.0	0.0	75.0	122.0	90.0	83.0	0.0	0.0	0.0	0.0	0.0	0.0	0.0	0.0	18.0	96.0	0.0	0.0	59.0	19.0	0.0	0.0	0.0	61.0
cee0fe47a85b24405f74aa5522a9c151	0.0	56.0	30.0	0.0	0.0	0.0	42.0	0.0	46.0	64.0	32.0	0.0	33.0	42.0	0.0	40.0	20.0	51.0	0.0	0.0	27.0	38.0	27.0	36.0	0.0	0.0	24.0	23.0	33.0	39.0	36.0	46.0	68.0	50.0	0.0	60.0	26.0	38.0	61.0	0.0	0.0	0.0	78.0	31.0	22.0	88.0	113.0	67.0	42.0
6ac0c82d91b479079c48a940f804a2a8	53.0	38.0	37.0	85.0	57.0	0.0	38.0	0.0	0.0	32.0	28.0	0.0	0.0	29.0	0.0	0.0	0.0	0.0	0.0	0.0	16.0	22.0	0.0	0.0	75.0	34.0	0.0	46.0	46.0	39.0	27.0	35.0	40.0	74.0	83.0	0.0	57.0	55.0	38.0	61.0	73.0	76.0	24.0	0.0	107.0	35.0	45.0	0.0	33.0
2e02e1732f538763cb3afacac91f9817	164.0	71.0	81.0	54.0	41.0	46.0	0.0	0.0	0.0	0.0	0.0	0.0	0.0	0.0	0.0	0.0	0.0	0.0	0.0	0.0	0.0	0.0	0.0	0.0	0.0	0.0	0.0	0.0	0.0	0.0	48.0	54.0	64.0	0.0	0.0	0.0	0.0	0.0	0.0	0.0	0.0	0.0	44.0	51.0	54.0	55.0	66.0	60.0	78.0
2fde4cd8ab2f2934e3bec7e5030cee6f	51.0	0.0	115.0	0.0	0.0	0.0	61.0	56.0	56.0	0.0	0.0	0.0	0.0	0.0	0.0	0.0	0.0	0.0	76.0	0.0	71.0	0.0	0.0	0.0	0.0	0.0	0.0	107.0	88.0	70.0	0.0	40.0	93.0	74.0	0.0	0.0	0.0	70.0	48.0	0.0	41.0	0.0	0.0	40.0	68.0	54.0	59.0	0.0	52.0
4fc66ff1e18de6893ecb0a915850d6f2	140.0	205.0	299.0	102.0	111.0	35.0	0.0	0.0	0.0	0.0	0.0	0.0	0.0	0.0	0.0	0.0	0.0	0.0	0.0	0.0	0.0	0.0	0.0	0.0	0.0	0.0	0.0	0.0	0.0	0.0	48.0	0.0	0.0	118.0	106.0	0.0	81.0	0.0	0.0	0.0	114.0	0.0	0.0	0.0	0.0	44.0	0.0	0.0	0.0
0a6d4e1f500126c9fe7540559d867f37	90.0	92.0	93.0	13.0	62.0	0.0	0.0	0.0	0.0	0.0	0.0	0.0	0.0	0.0	0.0	0.0	0.0	0.0	0.0	0.0	0.0	103.0	0.0	0.0	0.0	0.0	0.0	0.0	0.0	0.0	72.0	0.0	0.0	160.0	125.0	0.0	89.0	0.0	138.0	0.0	94.0	0.0	50.0	74.0	0.0	84.0	51.0	0.0	57.0
1b1c5853ec060e10479f27dbbcd952f2	0.0	0.0	0.0	0.0	0.0	0.0	97.0	100.0	0.0	71.0	84.0	0.0	87.0	0.0	0.0	68.0	0.0	0.0	0.0	0.0	0.0	0.0	0.0	0.0	0.0	85.0	0.0	0.0	0.0	0.0	130.0	87.0	88.0	0.0	0.0	0.0	0.0	0.0	0.0	0.0	0.0	0.0	0.0	79.0	0.0	77.0	61.0	58.0	119.0
d675fa5211ce712bb35c5cba65b804a1	51.0	25.0	25.0	7.0	18.0	39.0	33.0	18.0	29.0	43.0	30.0	0.0	24.0	22.0	14.0	0.0	11.0	0.0	14.0	0.0	9.0	23.0	28.0	20.0	17.0	11.0	0.0	0.0	31.0	16.0	21.0	4.0	39.0	19.0	0.0	39.0	0.0	28.0	7.0	0.0	0.0	20.0	10.0	147.0	165.0	36.0	56.0	37.0	15.0
cc91d043552998317fb6aceb63993881	31.0	44.0	50.0	0.0	13.0	56.0	0.0	0.0	0.0	13.0	0.0	0.0	0.0	0.0	0.0	0.0	0.0	0.0	0.0	0.0	19.0	0.0	22.0	0.0	0.0	39.0	0.0	45.0	79.0	55.0	12.0	13.0	26.0	34.0	30.0	29.0	20.0	18.0	31.0	0.0	35.0	25.0	15.0	53.0	182.0	18.0	17.0	0.0	43.0
b9e1f749c30dba6cd4d4b8e84b059581	25.0	168.0	55.0	0.0	35.0	0.0	0.0	0.0	0.0	0.0	36.0	0.0	0.0	23.0	0.0	0.0	0.0	0.0	0.0	0.0	13.0	0.0	14.0	0.0	19.0	0.0	0.0	41.0	32.0	74.0	30.0	65.0	26.0	68.0	31.0	0.0	40.0	0.0	35.0	0.0	24.0	0.0	78.0	71.0	0.0	63.0	53.0	0.0	34.0
1a80f71895a65f267d8545b39cdd89ec	0.0	8.0	21.0	0.0	0.0	0.0	22.0	49.0	41.0	34.0	0.0	25.0	0.0	0.0	40.0	41.0	37.0	106.0	18.0	33.0	42.0	0.0	24.0	93.0	29.0	27.0	36.0	50.0	22.0	0.0	9.0	18.0	47.0	41.0	35.0	54.0	0.0	0.0	0.0	17.0	0.0	0.0	21.0	56.0	83.0	10.0	19.0	49.0	58.0
c19a4f158906b873a88bc7d8890be3cc	120.0	55.0	112.0	65.0	109.0	86.0	0.0	0.0	21.0	0.0	53.0	0.0	0.0	0.0	0.0	0.0	0.0	0.0	25.0	0.0	0.0	43.0	31.0	54.0	0.0	0.0	0.0	0.0	0.0	0.0	0.0	0.0	0.0	71.0	62.0	0.0	0.0	0.0	47.0	0.0	0.0	0.0	22.0	93.0	58.0	22.0	22.0	0.0	95.0
e14408cafa3d310838ac96fcea59a434	0.0	63.0	45.0	22.0	0.0	0.0	0.0	0.0	0.0	0.0	0.0	0.0	0.0	0.0	0.0	0.0	0.0	0.0	0.0	0.0	0.0	0.0	12.0	0.0	41.0	0.0	0.0	49.0	57.0	51.0	54.0	33.0	15.0	0.0	20.0	0.0	0.0	0.0	0.0	0.0	0.0	0.0	92.0	94.0	29.0	112.0	53.0	0.0	32.0
0e4f45fcc25d23438dcd42a014085e5f	60.0	42.0	90.0	0.0	0.0	27.0	0.0	0.0	0.0	0.0	0.0	0.0	0.0	16.0	0.0	61.0	39.0	0.0	42.0	24.0	35.0	0.0	54.0	58.0	0.0	0.0	0.0	0.0	28.0	0.0	27.0	0.0	0.0	30.0	0.0	56.0	0.0	31.0	0.0	0.0	33.0	0.0	30.0	121.0	67.0	35.0	29.0	49.0	70.0
5117e5e12e15475a391e3a92fd3d2410	24.0	29.0	26.0	0.0	11.0	15.0	55.0	29.0	57.0	61.0	48.0	31.0	30.0	73.0	59.0	0.0	0.0	33.0	37.0	0.0	29.0	30.0	74.0	33.0	0.0	18.0	29.0	34.0	43.0	25.0	0.0	0.0	42.0	28.0	0.0	25.0	16.0	47.0	50.0	0.0	38.0	0.0	31.0	77.0	58.0	34.0	64.0	38.0	49.0
735cdc9b441aa6546c8f57c59db298c7	71.0	37.0	72.0	0.0	0.0	27.0	41.0	18.0	32.0	0.0	25.0	17.0	27.0	16.0	34.0	0.0	0.0	72.0	49.0	32.0	51.0	44.0	0.0	23.0	0.0	0.0	20.0	42.0	37.0	30.0	35.0	36.0	38.0	39.0	0.0	19.0	0.0	28.0	0.0	0.0	0.0	0.0	42.0	29.0	30.0	76.0	73.0	71.0	55.0
4d699331bb1e61f6c7e4e800aee9c725	47.0	40.0	0.0	55.0	111.0	59.0	0.0	33.0	22.0	29.0	0.0	0.0	0.0	0.0	0.0	0.0	0.0	0.0	0.0	0.0	0.0	0.0	0.0	0.0	0.0	0.0	38.0	34.0	48.0	0.0	83.0	25.0	28.0	34.0	0.0	9.0	0.0	0.0	0.0	57.0	0.0	46.0	0.0	34.0	46.0	0.0	26.0	0.0	39.0
7b9a4ae5d69e1429118338b0f978384e	0.0	36.0	43.0	0.0	0.0	0.0	0.0	0.0	82.0	0.0	89.0	0.0	144.0	0.0	106.0	0.0	55.0	70.0	0.0	0.0	0.0	0.0	85.0	69.0	0.0	0.0	0.0	0.0	0.0	0.0	22.0	32.0	72.0	0.0	0.0	0.0	0.0	63.0	0.0	0.0	0.0	0.0	46.0	38.0	75.0	52.0	82.0	53.0	51.0
6d75d870bfae66a0028f15cf88f36652	21.0	16.0	30.0	0.0	0.0	14.0	0.0	51.0	61.0	0.0	61.0	0.0	42.0	38.0	0.0	24.0	0.0	0.0	31.0	0.0	20.0	53.0	34.0	71.0	0.0	0.0	23.0	36.0	20.0	50.0	30.0	0.0	43.0	46.0	59.0	30.0	0.0	24.0	0.0	0.0	0.0	0.0	0.0	67.0	46.0	33.0	61.0	0.0	72.0
14bcbbdb11c381da30c4fb80fd353f9a	40.0	0.0	43.0	0.0	0.0	39.0	64.0	0.0	75.0	29.0	0.0	0.0	0.0	32.0	60.0	0.0	69.0	168.0	0.0	0.0	51.0	0.0	0.0	0.0	0.0	0.0	64.0	75.0	0.0	0.0	24.0	40.0	73.0	0.0	52.0	54.0	0.0	0.0	0.0	0.0	0.0	0.0	0.0	44.0	44.0	0.0	60.0	112.0	43.0
6467a7d2e24a431028ffbcbb9dbabd4d	71.0	147.0	74.0	0.0	0.0	0.0	32.0	0.0	0.0	0.0	80.0	0.0	0.0	39.0	0.0	0.0	0.0	0.0	0.0	0.0	0.0	0.0	42.0	0.0	30.0	0.0	27.0	54.0	84.0	84.0	55.0	39.0	21.0	106.0	0.0	0.0	104.0	31.0	57.0	0.0	0.0	0.0	35.0	0.0	0.0	55.0	38.0	0.0	0.0
8ffefab92aab62041eca5484c74dd58d	46.0	14.0	28.0	0.0	0.0	52.0	0.0	0.0	0.0	50.0	0.0	24.0	0.0	34.0	0.0	0.0	24.0	39.0	45.0	52.0	23.0	0.0	0.0	31.0	0.0	0.0	0.0	0.0	42.0	28.0	0.0	0.0	30.0	0.0	0.0	0.0	0.0	54.0	23.0	0.0	29.0	0.0	0.0	61.0	83.0	35.0	53.0	16.0	24.0
c9b60cebeb1642e3245f0ad51a2067ef	31.0	0.0	40.0	29.0	0.0	25.0	0.0	0.0	64.0	63.0	63.0	29.0	0.0	32.0	28.0	28.0	27.0	43.0	0.0	31.0	35.0	67.0	0.0	0.0	66.0	30.0	0.0	74.0	0.0	83.0	38.0	41.0	40.0	0.0	77.0	0.0	0.0	20.0	0.0	30.0	60.0	50.0	66.0	43.0	44.0	30.0	32.0	32.0	34.0
bd295cf8d7ab5c577b2b375e6e43c3e1	0.0	0.0	34.0	0.0	0.0	33.0	31.0	34.0	40.0	32.0	33.0	35.0	23.0	51.0	33.0	30.0	41.0	31.0	47.0	56.0	0.0	35.0	45.0	0.0	0.0	0.0	0.0	0.0	0.0	0.0	34.0	32.0	48.0	0.0	0.0	0.0	0.0	0.0	0.0	0.0	0.0	0.0	24.0	92.0	90.0	42.0	71.0	72.0	45.0
09e75b29412086e1119f25583dce6488	0.0	0.0	0.0	86.0	286.0	320.0	0.0	0.0	0.0	0.0	0.0	0.0	0.0	0.0	0.0	0.0	0.0	0.0	0.0	0.0	0.0	0.0	0.0	0.0	0.0	28.0	127.0	0.0	0.0	0.0	20.0	0.0	0.0	0.0	41.0	0.0	0.0	0.0	0.0	204.0	0.0	219.0	0.0	0.0	0.0	0.0	0.0	0.0	18.0
393e8f248d53f96e2dcd36fb4e93b7bc	68.0	59.0	60.0	28.0	48.0	0.0	0.0	18.0	0.0	29.0	21.0	0.0	27.0	32.0	0.0	0.0	0.0	0.0	0.0	0.0	0.0	0.0	0.0	18.0	22.0	0.0	0.0	20.0	28.0	0.0	143.0	95.0	72.0	32.0	0.0	0.0	21.0	37.0	45.0	0.0	0.0	35.0	60.0	74.0	72.0	60.0	51.0	23.0	63.0
01f0224413cc2911289cba069cd998b2	0.0	42.0	45.0	0.0	27.0	0.0	49.0	0.0	43.0	17.0	0.0	49.0	24.0	47.0	37.0	0.0	0.0	0.0	0.0	0.0	0.0	23.0	69.0	33.0	0.0	0.0	0.0	0.0	15.0	0.0	30.0	33.0	95.0	0.0	0.0	0.0	0.0	0.0	0.0	0.0	0.0	0.0	25.0	201.0	127.0	57.0	73.0	46.0	65.0
93b9304778814d99d4251b3a2e779e12	43.0	62.0	108.0	13.0	61.0	69.0	0.0	0.0	0.0	0.0	0.0	0.0	53.0	0.0	0.0	0.0	0.0	0.0	0.0	0.0	0.0	42.0	53.0	0.0	0.0	0.0	0.0	62.0	47.0	36.0	0.0	0.0	31.0	60.0	0.0	0.0	73.0	0.0	45.0	0.0	41.0	0.0	50.0	0.0	19.0	59.0	43.0	0.0	47.0
5aa67cfaf969dfd01536d89b780392e0	121.0	48.0	63.0	14.0	37.0	20.0	0.0	0.0	0.0	0.0	0.0	0.0	0.0	0.0	0.0	0.0	0.0	0.0	0.0	0.0	13.0	0.0	0.0	0.0	0.0	0.0	0.0	0.0	0.0	0.0	170.0	108.0	73.0	0.0	0.0	0.0	0.0	0.0	0.0	0.0	0.0	0.0	64.0	57.0	58.0	78.0	116.0	93.0	70.0
0dca666464928aeb327893d621197b78	16.0	18.0	25.0	0.0	20.0	19.0	0.0	0.0	46.0	46.0	42.0	27.0	25.0	33.0	0.0	0.0	36.0	43.0	29.0	0.0	0.0	0.0	61.0	52.0	0.0	0.0	0.0	0.0	0.0	57.0	46.0	25.0	48.0	52.0	47.0	0.0	33.0	0.0	46.0	0.0	0.0	0.0	38.0	73.0	83.0	71.0	86.0	49.0	51.0
520018a1c5c078e7ed0ce391ef18d216	132.0	0.0	56.0	108.0	62.0	1334.0	0.0	0.0	0.0	0.0	0.0	0.0	0.0	0.0	0.0	0.0	0.0	0.0	0.0	0.0	0.0	0.0	0.0	0.0	0.0	0.0	0.0	0.0	0.0	0.0	0.0	0.0	0.0	0.0	0.0	0.0	0.0	0.0	0.0	65.0	0.0	113.0	0.0	0.0	0.0	0.0	0.0	0.0	31.0
dc8b98e1b3e7c158215ae9a8e0189289	68.0	35.0	75.0	0.0	40.0	67.0	0.0	51.0	0.0	0.0	0.0	0.0	0.0	0.0	0.0	0.0	0.0	0.0	0.0	0.0	0.0	0.0	0.0	0.0	0.0	0.0	0.0	97.0	85.0	86.0	26.0	45.0	62.0	0.0	0.0	0.0	0.0	62.0	0.0	0.0	0.0	0.0	75.0	71.0	92.0	50.0	93.0	0.0	0.0
f0db359c9d074f9b097993f92fa9031b	51.0	46.0	86.0	98.0	62.0	45.0	68.0	0.0	0.0	0.0	0.0	0.0	0.0	38.0	0.0	0.0	0.0	0.0	0.0	0.0	24.0	0.0	0.0	0.0	135.0	0.0	0.0	110.0	52.0	67.0	61.0	36.0	0.0	0.0	0.0	0.0	0.0	0.0	0.0	0.0	0.0	0.0	0.0	41.0	53.0	43.0	45.0	0.0	22.0
23d7e5fd8da74ea93c22f103a125357a	93.0	81.0	115.0	0.0	57.0	126.0	59.0	0.0	0.0	0.0	65.0	0.0	0.0	0.0	0.0	0.0	0.0	0.0	0.0	0.0	0.0	0.0	0.0	0.0	0.0	0.0	0.0	0.0	93.0	140.0	0.0	0.0	0.0	71.0	0.0	0.0	0.0	0.0	150.0	0.0	68.0	0.0	72.0	0.0	0.0	33.0	34.0	0.0	0.0
395307121db335ff27891b47e4b88a78	64.0	71.0	22.0	0.0	0.0	0.0	16.0	0.0	19.0	55.0	43.0	0.0	0.0	0.0	0.0	0.0	20.0	0.0	0.0	0.0	0.0	44.0	0.0	0.0	0.0	0.0	0.0	58.0	49.0	46.0	26.0	0.0	63.0	0.0	0.0	0.0	0.0	0.0	29.0	0.0	0.0	0.0	106.0	58.0	47.0	72.0	69.0	55.0	59.0
922b8ec9f525f115ac832061b0370232	35.0	0.0	50.0	0.0	50.0	42.0	97.0	0.0	0.0	0.0	0.0	0.0	0.0	50.0	0.0	0.0	0.0	0.0	0.0	0.0	62.0	0.0	0.0	0.0	78.0	0.0	0.0	0.0	0.0	0.0	52.0	0.0	81.0	0.0	0.0	0.0	0.0	0.0	0.0	0.0	0.0	0.0	0.0	87.0	80.0	40.0	92.0	63.0	45.0
47fd4622c70a0fecd3c786c862a4c44f	0.0	32.0	15.0	12.0	0.0	0.0	41.0	17.0	42.0	30.0	0.0	33.0	45.0	44.0	60.0	0.0	0.0	80.0	0.0	0.0	0.0	74.0	46.0	39.0	0.0	0.0	38.0	0.0	0.0	0.0	34.0	37.0	102.0	0.0	27.0	0.0	0.0	0.0	0.0	26.0	0.0	0.0	72.0	113.0	114.0	39.0	99.0	90.0	25.0
2cd09e3a1bb406843e9188ea2bc693de	67.0	60.0	37.0	171.0	60.0	0.0	13.0	5.0	17.0	8.0	0.0	0.0	17.0	0.0	0.0	0.0	0.0	0.0	0.0	7.0	9.0	14.0	11.0	15.0	22.0	0.0	0.0	28.0	25.0	42.0	86.0	37.0	32.0	26.0	14.0	0.0	20.0	20.0	20.0	7.0	30.0	24.0	56.0	33.0	38.0	49.0	72.0	39.0	32.0
bf4b2cd6209d4f9d9a86a0d7d2026b27	50.0	11.0	8.0	76.0	193.0	89.0	21.0	0.0	0.0	0.0	0.0	0.0	0.0	0.0	0.0	10.0	10.0	0.0	11.0	0.0	29.0	0.0	0.0	0.0	82.0	26.0	49.0	0.0	0.0	48.0	54.0	63.0	0.0	36.0	35.0	13.0	12.0	26.0	43.0	33.0	33.0	66.0	0.0	0.0	0.0	0.0	0.0	0.0	55.0
dc7dd5c8279e1b6d5a8220dda04aba24	0.0	97.0	54.0	19.0	12.0	0.0	0.0	0.0	0.0	0.0	38.0	0.0	31.0	60.0	0.0	0.0	0.0	0.0	0.0	0.0	4.0	58.0	88.0	55.0	41.0	24.0	0.0	89.0	61.0	63.0	36.0	21.0	15.0	54.0	0.0	0.0	23.0	55.0	35.0	0.0	0.0	0.0	33.0	56.0	0.0	54.0	34.0	10.0	10.0
4372f45720f13dd8121439b4cea588ed	26.0	0.0	20.0	0.0	14.0	71.0	55.0	51.0	22.0	78.0	53.0	43.0	70.0	49.0	64.0	20.0	47.0	0.0	0.0	11.0	0.0	70.0	45.0	55.0	0.0	0.0	0.0	29.0	36.0	0.0	0.0	10.0	26.0	0.0	17.0	0.0	0.0	0.0	33.0	0.0	0.0	20.0	0.0	70.0	52.0	24.0	33.0	30.0	39.0
37ce7945c7a675707a2d7f5a44aae6ad	29.0	12.0	27.0	9.0	20.0	0.0	33.0	29.0	25.0	36.0	0.0	23.0	0.0	14.0	14.0	0.0	0.0	23.0	0.0	0.0	25.0	0.0	24.0	27.0	0.0	0.0	0.0	17.0	25.0	0.0	40.0	55.0	58.0	0.0	0.0	0.0	0.0	0.0	9.0	0.0	0.0	0.0	25.0	79.0	79.0	61.0	63.0	80.0	39.0
f713d07eea7411cd8db1166dbb675dbc	40.0	31.0	45.0	22.0	64.0	27.0	57.0	54.0	36.0	0.0	0.0	0.0	0.0	0.0	0.0	0.0	0.0	0.0	43.0	0.0	22.0	0.0	0.0	0.0	70.0	72.0	47.0	0.0	0.0	80.0	46.0	42.0	35.0	44.0	57.0	0.0	0.0	61.0	0.0	0.0	0.0	38.0	0.0	40.0	58.0	0.0	40.0	39.0	69.0
30887062900acde445fa85d2d51f4c2a	25.0	59.0	0.0	71.0	134.0	25.0	0.0	0.0	32.0	26.0	53.0	0.0	0.0	0.0	0.0	0.0	0.0	0.0	0.0	0.0	0.0	18.0	0.0	0.0	59.0	23.0	0.0	0.0	44.0	40.0	48.0	0.0	0.0	58.0	47.0	0.0	39.0	0.0	0.0	112.0	59.0	35.0	0.0	34.0	94.0	0.0	0.0	0.0	28.0
d8f658462e2ab0fe1eb441a47988cdbc	25.0	11.0	24.0	0.0	0.0	0.0	0.0	0.0	29.0	74.0	57.0	0.0	0.0	0.0	50.0	62.0	0.0	126.0	51.0	0.0	75.0	0.0	30.0	42.0	0.0	0.0	0.0	77.0	39.0	0.0	0.0	17.0	53.0	0.0	0.0	60.0	16.0	62.0	86.0	0.0	0.0	0.0	50.0	49.0	37.0	30.0	54.0	55.0	39.0
c6e43d7a618a9026bb0b5b36db6da1e5	0.0	0.0	0.0	738.0	468.0	0.0	0.0	0.0	0.0	0.0	0.0	0.0	0.0	0.0	0.0	0.0	0.0	0.0	0.0	0.0	0.0	0.0	0.0	0.0	0.0	25.0	0.0	0.0	0.0	0.0	0.0	0.0	0.0	16.0	0.0	0.0	0.0	0.0	0.0	141.0	0.0	294.0	0.0	4.0	0.0	0.0	8.0	0.0	28.0
c1a74dbaf3bb56cb802751b1504cef16	20.0	20.0	9.0	0.0	12.0	0.0	27.0	46.0	45.0	22.0	35.0	0.0	16.0	35.0	49.0	16.0	0.0	23.0	0.0	19.0	10.0	35.0	54.0	52.0	0.0	0.0	0.0	0.0	27.0	34.0	25.0	16.0	25.0	29.0	42.0	11.0	20.0	0.0	29.0	0.0	0.0	0.0	20.0	35.0	75.0	33.0	69.0	59.0	34.0
cfd94dfe2cde8b2652070b9f666e2d1b	60.0	0.0	0.0	0.0	0.0	73.0	0.0	102.0	150.0	0.0	0.0	0.0	0.0	48.0	0.0	0.0	0.0	0.0	0.0	0.0	0.0	108.0	0.0	151.0	62.0	0.0	0.0	0.0	0.0	0.0	0.0	0.0	84.0	0.0	0.0	0.0	0.0	0.0	120.0	101.0	0.0	0.0	0.0	88.0	88.0	125.0	0.0	0.0	0.0
b42cdbdfdfb56fde4581a8d716d749de	0.0	51.0	35.0	0.0	0.0	0.0	0.0	0.0	0.0	40.0	42.0	34.0	22.0	20.0	41.0	0.0	0.0	30.0	24.0	35.0	10.0	28.0	0.0	38.0	23.0	0.0	0.0	25.0	0.0	0.0	29.0	58.0	62.0	35.0	0.0	25.0	21.0	0.0	28.0	0.0	0.0	11.0	165.0	94.0	27.0	20.0	38.0	87.0	14.0
df56e91574c034a3c4a42836a0bf067b	0.0	0.0	26.0	40.0	34.0	0.0	0.0	0.0	0.0	0.0	0.0	0.0	0.0	0.0	0.0	0.0	0.0	0.0	0.0	0.0	0.0	39.0	0.0	0.0	100.0	0.0	0.0	103.0	69.0	97.0	41.0	54.0	53.0	0.0	0.0	0.0	0.0	29.0	0.0	0.0	0.0	53.0	0.0	40.0	0.0	19.0	0.0	0.0	0.0
89f6960a766ac1053337c1c73dd361ce	0.0	7.0	21.0	0.0	0.0	0.0	31.0	0.0	48.0	47.0	98.0	0.0	15.0	45.0	30.0	57.0	21.0	14.0	70.0	75.0	7.0	33.0	134.0	78.0	0.0	0.0	0.0	133.0	57.0	20.0	14.0	16.0	0.0	16.0	0.0	16.0	0.0	56.0	23.0	0.0	17.0	0.0	12.0	144.0	26.0	17.0	34.0	32.0	36.0
ef2b31c29fbe3d3543d60ca824422a63	22.0	87.0	0.0	13.0	4.0	9.0	6.0	0.0	0.0	6.0	6.0	0.0	31.0	7.0	0.0	0.0	0.0	3.0	0.0	0.0	10.0	6.0	0.0	0.0	187.0	57.0	32.0	103.0	115.0	138.0	13.0	0.0	0.0	0.0	0.0	0.0	75.0	0.0	28.0	6.0	22.0	0.0	0.0	0.0	0.0	35.0	12.0	2.0	0.0
c9ce18cb05d90f7c35c79040a3fdff5b	66.0	0.0	68.0	0.0	88.0	119.0	0.0	88.0	84.0	0.0	0.0	0.0	61.0	0.0	0.0	0.0	63.0	0.0	0.0	0.0	0.0	0.0	0.0	73.0	0.0	0.0	0.0	0.0	89.0	0.0	62.0	45.0	48.0	0.0	0.0	0.0	0.0	0.0	0.0	93.0	0.0	0.0	0.0	47.0	73.0	0.0	59.0	0.0	64.0
fa3d1a77f9ff491ee06c8839f8a84544	0.0	144.0	42.0	69.0	57.0	0.0	0.0	0.0	0.0	0.0	0.0	0.0	0.0	0.0	0.0	0.0	0.0	0.0	0.0	0.0	0.0	0.0	0.0	0.0	0.0	0.0	0.0	0.0	0.0	93.0	0.0	0.0	0.0	124.0	117.0	0.0	104.0	95.0	0.0	0.0	0.0	0.0	82.0	0.0	15.0	29.0	0.0	0.0	0.0
599a8f3baf70b6f53386e55602f2428d	38.0	32.0	37.0	0.0	0.0	0.0	22.0	0.0	56.0	43.0	29.0	43.0	37.0	33.0	47.0	0.0	0.0	25.0	38.0	16.0	11.0	28.0	0.0	26.0	0.0	0.0	0.0	0.0	21.0	0.0	52.0	46.0	82.0	0.0	0.0	0.0	0.0	0.0	0.0	0.0	0.0	0.0	45.0	27.0	41.0	46.0	82.0	54.0	41.0
4af8414a793f774afed9cecdf9f751fb	0.0	11.0	9.0	0.0	0.0	0.0	31.0	0.0	0.0	39.0	23.0	77.0	0.0	27.0	55.0	28.0	0.0	30.0	32.0	11.0	7.0	21.0	29.0	34.0	0.0	0.0	49.0	0.0	0.0	18.0	30.0	74.0	62.0	11.0	0.0	55.0	0.0	0.0	0.0	0.0	0.0	0.0	32.0	15.0	0.0	94.0	76.0	139.0	75.0
22d656b8d52c231266d3e14c495dadbd	17.0	30.0	40.0	0.0	34.0	0.0	0.0	34.0	21.0	26.0	34.0	0.0	43.0	25.0	0.0	0.0	0.0	0.0	0.0	0.0	0.0	32.0	48.0	25.0	0.0	31.0	0.0	56.0	67.0	70.0	50.0	22.0	38.0	37.0	0.0	50.0	0.0	0.0	0.0	0.0	0.0	0.0	0.0	65.0	28.0	32.0	39.0	0.0	44.0
71676d01f755c1dbc78768d6c0998fc3	0.0	0.0	0.0	0.0	0.0	0.0	0.0	0.0	93.0	87.0	81.0	43.0	0.0	0.0	94.0	0.0	51.0	76.0	0.0	66.0	0.0	0.0	0.0	66.0	36.0	0.0	0.0	44.0	0.0	0.0	0.0	36.0	87.0	0.0	32.0	0.0	0.0	49.0	0.0	0.0	0.0	33.0	68.0	41.0	0.0	0.0	49.0	97.0	0.0
3c21633460d2d1bde517f6a59e17f7e1	0.0	40.0	18.0	0.0	0.0	0.0	0.0	0.0	0.0	0.0	23.0	0.0	0.0	24.0	0.0	0.0	0.0	0.0	0.0	0.0	0.0	43.0	29.0	48.0	22.0	29.0	0.0	30.0	60.0	53.0	40.0	76.0	18.0	0.0	0.0	0.0	0.0	0.0	0.0	0.0	0.0	0.0	39.0	14.0	0.0	52.0	54.0	0.0	14.0
f1e0d58cbf182dac3ad57b0fce2658f7	0.0	228.0	76.0	0.0	0.0	0.0	23.0	0.0	0.0	0.0	0.0	0.0	0.0	0.0	0.0	0.0	14.0	0.0	0.0	0.0	25.0	0.0	34.0	21.0	0.0	0.0	0.0	0.0	0.0	0.0	34.0	47.0	25.0	36.0	30.0	20.0	55.0	55.0	16.0	6.0	24.0	14.0	68.0	36.0	0.0	51.0	52.0	34.0	28.0
7c8b4e0e30e674ac324252bb0afdb114	33.0	44.0	73.0	0.0	22.0	0.0	68.0	26.0	59.0	42.0	38.0	21.0	35.0	48.0	0.0	0.0	0.0	0.0	0.0	0.0	17.0	0.0	0.0	0.0	24.0	0.0	0.0	55.0	0.0	0.0	90.0	63.0	46.0	0.0	48.0	0.0	25.0	0.0	0.0	0.0	0.0	0.0	0.0	53.0	79.0	31.0	45.0	0.0	66.0
dcebff4a7e58f101c3b2f581588a6fd5	0.0	0.0	29.0	0.0	19.0	0.0	0.0	0.0	0.0	0.0	0.0	51.0	0.0	0.0	113.0	0.0	0.0	85.0	0.0	0.0	20.0	0.0	82.0	95.0	0.0	0.0	0.0	0.0	47.0	0.0	0.0	0.0	120.0	0.0	0.0	101.0	0.0	0.0	0.0	0.0	0.0	0.0	18.0	49.0	67.0	0.0	0.0	178.0	0.0
0e174777137f56231b33291161d3e3be	16.0	18.0	22.0	0.0	5.0	6.0	65.0	41.0	41.0	57.0	46.0	32.0	62.0	41.0	0.0	0.0	17.0	0.0	0.0	0.0	40.0	0.0	57.0	42.0	0.0	25.0	0.0	46.0	63.0	19.0	25.0	34.0	32.0	51.0	39.0	36.0	10.0	0.0	22.0	0.0	23.0	23.0	22.0	66.0	50.0	40.0	70.0	26.0	36.0
2609348cbc75e2451ce3afdf54448796	41.0	0.0	0.0	87.0	202.0	70.0	0.0	0.0	0.0	0.0	23.0	0.0	48.0	0.0	0.0	0.0	0.0	0.0	0.0	0.0	27.0	47.0	0.0	18.0	0.0	0.0	0.0	17.0	59.0	0.0	0.0	0.0	0.0	72.0	99.0	0.0	0.0	0.0	0.0	0.0	0.0	0.0	0.0	25.0	0.0	42.0	0.0	0.0	21.0
45593c174fd6333abba6741426a8993d	29.0	77.0	32.0	0.0	0.0	0.0	45.0	0.0	0.0	24.0	0.0	0.0	0.0	0.0	0.0	0.0	0.0	0.0	67.0	0.0	16.0	55.0	0.0	0.0	0.0	0.0	0.0	0.0	0.0	0.0	58.0	29.0	0.0	0.0	49.0	0.0	42.0	115.0	52.0	0.0	0.0	0.0	118.0	34.0	0.0	33.0	0.0	0.0	12.0
19cabd414585c7df458e97da598f0b0a	33.0	52.0	0.0	66.0	98.0	18.0	0.0	0.0	0.0	30.0	61.0	0.0	0.0	0.0	0.0	0.0	0.0	0.0	0.0	0.0	0.0	16.0	0.0	0.0	45.0	68.0	0.0	0.0	62.0	48.0	40.0	20.0	0.0	76.0	60.0	0.0	0.0	64.0	0.0	70.0	0.0	25.0	0.0	32.0	78.0	0.0	0.0	0.0	31.0
b3c10a65a0e84ba29782c3e7227274aa	16.0	28.0	27.0	0.0	0.0	23.0	60.0	0.0	48.0	34.0	0.0	0.0	46.0	42.0	32.0	22.0	0.0	0.0	15.0	0.0	0.0	0.0	52.0	58.0	0.0	0.0	0.0	0.0	0.0	0.0	30.0	24.0	29.0	37.0	0.0	0.0	18.0	0.0	0.0	0.0	0.0	0.0	38.0	97.0	55.0	42.0	67.0	56.0	71.0
c2bcda60db87341ea2dbc000e5cec2ca	0.0	0.0	21.0	0.0	0.0	0.0	28.0	49.0	44.0	0.0	0.0	0.0	0.0	65.0	43.0	0.0	0.0	47.0	0.0	0.0	0.0	0.0	0.0	45.0	0.0	0.0	60.0	0.0	0.0	0.0	37.0	48.0	75.0	0.0	0.0	0.0	0.0	0.0	0.0	0.0	0.0	0.0	81.0	106.0	147.0	50.0	115.0	108.0	48.0
5ae1ef11ea0b440b4f719f6c6501e709	54.0	58.0	85.0	9.0	0.0	40.0	0.0	0.0	0.0	27.0	0.0	0.0	0.0	31.0	0.0	0.0	0.0	0.0	0.0	18.0	42.0	0.0	23.0	0.0	0.0	0.0	0.0	0.0	28.0	24.0	31.0	0.0	29.0	0.0	0.0	0.0	31.0	30.0	28.0	0.0	0.0	0.0	34.0	50.0	62.0	65.0	72.0	66.0	61.0
c2ce355f0162a9d03c62abfa4d95bbae	0.0	0.0	0.0	0.0	0.0	0.0	42.0	31.0	34.0	52.0	32.0	0.0	65.0	46.0	54.0	47.0	0.0	0.0	41.0	54.0	0.0	0.0	31.0	38.0	0.0	23.0	0.0	21.0	0.0	0.0	28.0	0.0	43.0	0.0	0.0	35.0	0.0	0.0	0.0	0.0	0.0	0.0	19.0	59.0	75.0	54.0	78.0	50.0	52.0
94f3caeb321ecc0605a6507f72f89ae0	38.0	27.0	74.0	0.0	36.0	47.0	45.0	15.0	25.0	23.0	0.0	0.0	0.0	43.0	0.0	0.0	0.0	0.0	33.0	0.0	28.0	0.0	38.0	31.0	0.0	0.0	0.0	57.0	63.0	63.0	38.0	21.0	40.0	47.0	40.0	0.0	29.0	35.0	38.0	0.0	22.0	0.0	18.0	39.0	52.0	28.0	34.0	0.0	43.0
833249337b39c5f04a72481725a41fb9	57.0	0.0	45.0	20.0	78.0	113.0	38.0	65.0	19.0	43.0	56.0	32.0	0.0	0.0	0.0	0.0	0.0	0.0	0.0	0.0	0.0	0.0	0.0	0.0	0.0	0.0	26.0	0.0	0.0	0.0	79.0	51.0	68.0	42.0	0.0	0.0	0.0	0.0	0.0	0.0	0.0	35.0	0.0	63.0	75.0	44.0	33.0	22.0	66.0
17f771ccff41a59cd9fdf8779cde412c	126.0	58.0	70.0	53.0	85.0	66.0	0.0	0.0	0.0	42.0	58.0	0.0	0.0	0.0	0.0	0.0	0.0	0.0	0.0	0.0	0.0	0.0	0.0	23.0	0.0	0.0	0.0	0.0	53.0	67.0	0.0	0.0	34.0	0.0	0.0	0.0	0.0	0.0	0.0	0.0	0.0	0.0	31.0	98.0	69.0	24.0	0.0	28.0	44.0
ca8f13c090825f19e1abb78251bbcfd7	18.0	21.0	0.0	95.0	75.0	0.0	0.0	0.0	0.0	29.0	51.0	0.0	36.0	0.0	0.0	0.0	0.0	0.0	0.0	28.0	0.0	62.0	0.0	0.0	55.0	0.0	0.0	0.0	17.0	58.0	83.0	61.0	24.0	48.0	0.0	0.0	0.0	0.0	0.0	0.0	32.0	0.0	86.0	0.0	0.0	26.0	35.0	0.0	0.0
4c43570236d5551bf51e184040ba9a83	28.0	25.0	25.0	41.0	60.0	15.0	0.0	29.0	26.0	23.0	11.0	0.0	14.0	20.0	0.0	28.0	0.0	0.0	33.0	10.0	17.0	0.0	17.0	0.0	32.0	20.0	29.0	42.0	37.0	56.0	42.0	23.0	36.0	48.0	0.0	0.0	39.0	0.0	33.0	34.0	31.0	48.0	15.0	39.0	52.0	14.0	32.0	0.0	28.0
651327c781bf57cbd9af943294be2d06	0.0	0.0	29.0	0.0	0.0	0.0	0.0	32.0	64.0	31.0	65.0	0.0	44.0	63.0	36.0	0.0	0.0	0.0	0.0	0.0	0.0	55.0	55.0	71.0	0.0	0.0	0.0	0.0	14.0	39.0	42.0	31.0	38.0	0.0	0.0	0.0	57.0	0.0	0.0	0.0	0.0	0.0	50.0	56.0	93.0	46.0	101.0	28.0	72.0
4a398c9371bae3c6f8b6ab6d87290bc2	19.0	0.0	8.0	0.0	0.0	0.0	26.0	18.0	49.0	0.0	0.0	0.0	41.0	42.0	20.0	36.0	0.0	44.0	0.0	0.0	0.0	36.0	80.0	42.0	0.0	0.0	0.0	65.0	89.0	84.0	24.0	28.0	33.0	0.0	0.0	0.0	0.0	0.0	0.0	0.0	0.0	0.0	0.0	14.0	25.0	31.0	52.0	26.0	47.0
84f325ab3ed613acd823581822e662e5	19.0	76.0	76.0	0.0	0.0	45.0	10.0	6.0	10.0	37.0	0.0	14.0	6.0	23.0	15.0	10.0	12.0	0.0	21.0	0.0	9.0	21.0	11.0	33.0	0.0	7.0	0.0	13.0	16.0	12.0	53.0	39.0	48.0	20.0	7.0	7.0	10.0	11.0	11.0	0.0	14.0	0.0	26.0	64.0	37.0	10.0	22.0	43.0	38.0
96376410df1dd36cf36f8bf02505e7bb	64.0	29.0	76.0	0.0	21.0	23.0	27.0	0.0	15.0	38.0	34.0	18.0	19.0	24.0	15.0	0.0	0.0	44.0	16.0	0.0	6.0	32.0	28.0	21.0	24.0	21.0	0.0	0.0	25.0	0.0	26.0	27.0	30.0	0.0	0.0	11.0	22.0	0.0	0.0	0.0	21.0	0.0	37.0	51.0	37.0	47.0	46.0	36.0	32.0
68641bd4b48a849ee11ad6d208bdc000	30.0	23.0	27.0	70.0	73.0	0.0	0.0	59.0	39.0	58.0	0.0	65.0	0.0	30.0	0.0	0.0	0.0	0.0	0.0	0.0	0.0	38.0	0.0	0.0	0.0	61.0	0.0	0.0	48.0	61.0	27.0	32.0	0.0	87.0	0.0	0.0	0.0	0.0	91.0	60.0	70.0	96.0	29.0	0.0	60.0	14.0	29.0	0.0	0.0
75cb5cd08bb36680c2359ea9ed64cef8	43.0	32.0	29.0	0.0	0.0	19.0	0.0	0.0	0.0	0.0	0.0	0.0	0.0	0.0	0.0	0.0	0.0	0.0	0.0	0.0	0.0	0.0	0.0	0.0	0.0	0.0	0.0	0.0	0.0	0.0	50.0	68.0	47.0	0.0	0.0	0.0	0.0	0.0	0.0	0.0	0.0	0.0	39.0	22.0	50.0	97.0	130.0	152.0	67.0
1c1662de063c31d6b2a74621cc55de1d	0.0	58.0	0.0	0.0	0.0	0.0	0.0	0.0	0.0	0.0	0.0	0.0	0.0	0.0	0.0	0.0	0.0	0.0	0.0	0.0	0.0	0.0	0.0	71.0	68.0	15.0	72.0	0.0	0.0	0.0	34.0	45.0	97.0	0.0	0.0	0.0	0.0	0.0	0.0	0.0	0.0	0.0	139.0	59.0	62.0	0.0	76.0	103.0	76.0
8c14752f36bed93c08b18157bda6b234	59.0	37.0	62.0	0.0	60.0	0.0	0.0	0.0	0.0	0.0	100.0	0.0	98.0	0.0	0.0	0.0	0.0	0.0	0.0	0.0	0.0	109.0	0.0	123.0	0.0	0.0	0.0	0.0	0.0	0.0	75.0	0.0	0.0	245.0	0.0	0.0	82.0	0.0	0.0	0.0	0.0	0.0	84.0	0.0	0.0	0.0	0.0	0.0	0.0
32c2d04efc4749446d2a78c2562561c2	0.0	0.0	0.0	0.0	35.0	89.0	0.0	0.0	0.0	51.0	71.0	0.0	0.0	0.0	0.0	0.0	0.0	48.0	0.0	32.0	26.0	0.0	0.0	0.0	0.0	0.0	0.0	38.0	34.0	42.0	0.0	0.0	73.0	0.0	0.0	42.0	0.0	0.0	0.0	0.0	46.0	0.0	62.0	37.0	45.0	0.0	0.0	19.0	49.0
678c1b29d52237a65bf1df0bee261e49	0.0	115.0	50.0	0.0	15.0	28.0	0.0	0.0	19.0	26.0	32.0	0.0	0.0	11.0	0.0	0.0	16.0	0.0	34.0	22.0	26.0	0.0	45.0	24.0	0.0	0.0	0.0	12.0	0.0	6.0	0.0	20.0	14.0	0.0	0.0	0.0	20.0	0.0	0.0	0.0	0.0	0.0	11.0	135.0	33.0	0.0	0.0	12.0	77.0
98b1ab32758515e958919907731ff755	42.0	62.0	66.0	25.0	101.0	67.0	47.0	0.0	0.0	24.0	0.0	0.0	28.0	0.0	0.0	0.0	0.0	0.0	0.0	0.0	34.0	0.0	0.0	0.0	0.0	0.0	0.0	0.0	42.0	50.0	25.0	0.0	24.0	0.0	0.0	0.0	45.0	45.0	0.0	44.0	30.0	49.0	33.0	18.0	30.0	21.0	14.0	20.0	0.0
2e81de42938e28e881ef6020e604ef33	16.0	22.0	31.0	0.0	0.0	0.0	0.0	7.0	20.0	32.0	24.0	13.0	0.0	11.0	0.0	43.0	45.0	63.0	17.0	0.0	21.0	0.0	24.0	18.0	0.0	0.0	0.0	34.0	20.0	0.0	0.0	41.0	44.0	0.0	0.0	33.0	0.0	0.0	18.0	0.0	0.0	0.0	26.0	43.0	16.0	11.0	16.0	63.0	83.0
46ace958425448cb59466fff77ea1e94	30.0	59.0	77.0	0.0	0.0	57.0	0.0	0.0	0.0	0.0	46.0	0.0	0.0	0.0	0.0	0.0	0.0	33.0	63.0	0.0	0.0	0.0	0.0	0.0	0.0	0.0	0.0	61.0	77.0	51.0	0.0	14.0	15.0	87.0	63.0	0.0	66.0	0.0	0.0	0.0	90.0	0.0	39.0	29.0	0.0	0.0	32.0	0.0	38.0
e541171c2e3e4553d012ca7a35a7b8aa	200.0	0.0	17.0	0.0	114.0	48.0	24.0	41.0	46.0	0.0	0.0	0.0	0.0	0.0	0.0	0.0	25.0	0.0	0.0	0.0	0.0	0.0	0.0	0.0	0.0	0.0	0.0	0.0	0.0	0.0	202.0	68.0	60.0	0.0	0.0	0.0	0.0	38.0	52.0	101.0	0.0	28.0	0.0	0.0	0.0	0.0	0.0	0.0	39.0
93927e9a6cd0fd64bceac483af4d6a2c	40.0	12.0	59.0	0.0	26.0	56.0	0.0	0.0	0.0	0.0	0.0	0.0	0.0	0.0	0.0	0.0	54.0	0.0	0.0	0.0	0.0	30.0	0.0	0.0	0.0	0.0	0.0	31.0	46.0	49.0	0.0	0.0	24.0	0.0	51.0	0.0	0.0	0.0	0.0	0.0	34.0	0.0	0.0	125.0	0.0	22.0	34.0	0.0	45.0
873e26b041663958b217f548aae68174	60.0	41.0	54.0	0.0	0.0	23.0	37.0	0.0	28.0	63.0	33.0	0.0	0.0	0.0	55.0	0.0	30.0	55.0	32.0	0.0	37.0	0.0	0.0	0.0	0.0	0.0	0.0	35.0	58.0	0.0	46.0	18.0	47.0	37.0	16.0	0.0	0.0	0.0	0.0	0.0	0.0	0.0	42.0	40.0	42.0	51.0	77.0	64.0	48.0
d81ea113753d17d9348b89f17fc2f77d	36.0	20.0	44.0	0.0	0.0	37.0	65.0	0.0	63.0	0.0	0.0	0.0	46.0	0.0	0.0	0.0	0.0	48.0	0.0	0.0	18.0	0.0	55.0	0.0	0.0	0.0	0.0	42.0	0.0	0.0	68.0	63.0	59.0	0.0	0.0	0.0	0.0	0.0	0.0	0.0	0.0	0.0	38.0	56.0	57.0	73.0	46.0	41.0	54.0
d6eb51770db4dcd296065501fb8600a7	20.0	16.0	19.0	0.0	46.0	83.0	0.0	23.0	0.0	0.0	0.0	0.0	33.0	17.0	0.0	0.0	0.0	0.0	0.0	0.0	0.0	30.0	23.0	27.0	0.0	20.0	0.0	0.0	0.0	0.0	25.0	20.0	20.0	0.0	0.0	0.0	0.0	0.0	0.0	0.0	0.0	0.0	0.0	65.0	89.0	60.0	75.0	9.0	17.0
8cf54c0ed5ffbe01922be6b31d7c63fe	80.0	59.0	38.0	24.0	0.0	32.0	0.0	0.0	0.0	0.0	0.0	0.0	0.0	0.0	0.0	0.0	0.0	0.0	0.0	0.0	0.0	0.0	7.0	0.0	0.0	0.0	0.0	0.0	0.0	0.0	166.0	69.0	47.0	0.0	0.0	0.0	0.0	0.0	0.0	0.0	0.0	0.0	53.0	53.0	54.0	75.0	108.0	72.0	49.0
fa3ab4ca43703a8b353b99cbe4e891bf	0.0	0.0	0.0	0.0	0.0	0.0	0.0	37.0	0.0	0.0	0.0	0.0	0.0	0.0	0.0	35.0	0.0	0.0	0.0	0.0	0.0	0.0	0.0	0.0	0.0	0.0	0.0	0.0	0.0	25.0	21.0	687.0	31.0	0.0	0.0	0.0	0.0	0.0	0.0	0.0	73.0	18.0	0.0	0.0	0.0	0.0	0.0	21.0	361.0
4e3eb1a4a89cd39123ccb17c0de229cd	0.0	0.0	0.0	0.0	0.0	0.0	40.0	0.0	0.0	0.0	44.0	26.0	0.0	0.0	53.0	0.0	0.0	0.0	35.0	51.0	0.0	25.0	50.0	72.0	0.0	45.0	0.0	0.0	0.0	0.0	43.0	30.0	54.0	0.0	0.0	0.0	0.0	0.0	0.0	0.0	0.0	0.0	159.0	25.0	0.0	0.0	41.0	106.0	0.0
499452c783506ea31a6570180e8fe81c	0.0	38.0	17.0	0.0	18.0	0.0	28.0	47.0	45.0	60.0	0.0	22.0	0.0	60.0	19.0	0.0	0.0	21.0	0.0	18.0	0.0	27.0	0.0	30.0	0.0	0.0	0.0	0.0	0.0	0.0	33.0	45.0	44.0	0.0	45.0	0.0	0.0	0.0	35.0	0.0	0.0	0.0	42.0	29.0	55.0	40.0	63.0	48.0	66.0
5f9aa6e77381d9276f85be194e15553e	15.0	29.0	46.0	0.0	0.0	29.0	63.0	0.0	59.0	0.0	0.0	0.0	55.0	41.0	0.0	0.0	0.0	0.0	0.0	0.0	0.0	44.0	0.0	0.0	0.0	0.0	0.0	129.0	89.0	0.0	48.0	83.0	93.0	0.0	26.0	0.0	0.0	0.0	0.0	0.0	0.0	0.0	0.0	0.0	0.0	38.0	30.0	0.0	52.0
c1c5af9545024b5812e79ff93d1f844b	18.0	44.0	30.0	0.0	0.0	26.0	0.0	29.0	0.0	0.0	64.0	0.0	0.0	36.0	0.0	22.0	0.0	0.0	59.0	48.0	12.0	33.0	32.0	0.0	0.0	0.0	42.0	51.0	50.0	47.0	0.0	0.0	22.0	36.0	26.0	32.0	38.0	0.0	0.0	0.0	0.0	49.0	0.0	47.0	136.0	0.0	0.0	0.0	30.0
2c76c8dfe48216119d46b0b2762458fd	0.0	0.0	0.0	0.0	30.0	29.0	0.0	40.0	30.0	24.0	0.0	0.0	0.0	0.0	0.0	0.0	0.0	0.0	0.0	0.0	0.0	33.0	50.0	35.0	40.0	36.0	0.0	20.0	68.0	93.0	11.0	0.0	21.0	0.0	0.0	0.0	0.0	0.0	0.0	0.0	0.0	0.0	0.0	44.0	61.0	0.0	0.0	15.0	34.0
6521b4dae459913f2f6a74569f76a99e	82.0	0.0	0.0	108.0	41.0	85.0	0.0	26.0	0.0	65.0	0.0	0.0	0.0	0.0	0.0	0.0	0.0	0.0	0.0	0.0	0.0	0.0	3.0	0.0	32.0	53.0	63.0	0.0	0.0	0.0	128.0	35.0	21.0	0.0	0.0	0.0	0.0	0.0	0.0	0.0	0.0	70.0	0.0	0.0	49.0	0.0	0.0	31.0	163.0
b47d831bd718ecb81696c3d78225e0cc	0.0	7.0	11.0	0.0	0.0	0.0	24.0	0.0	23.0	34.0	16.0	58.0	21.0	27.0	71.0	21.0	18.0	46.0	30.0	0.0	0.0	18.0	20.0	22.0	0.0	18.0	40.0	0.0	0.0	14.0	26.0	73.0	73.0	0.0	0.0	42.0	0.0	0.0	0.0	0.0	0.0	0.0	40.0	24.0	0.0	59.0	61.0	95.0	53.0
a9d292f0b31ac6d63e09c717e169a1a3	0.0	41.0	26.0	26.0	17.0	0.0	0.0	0.0	0.0	0.0	0.0	0.0	0.0	0.0	0.0	0.0	0.0	0.0	0.0	0.0	0.0	0.0	11.0	0.0	0.0	0.0	0.0	0.0	0.0	56.0	62.0	43.0	12.0	0.0	0.0	0.0	0.0	0.0	0.0	0.0	0.0	0.0	114.0	107.0	22.0	61.0	33.0	0.0	23.0
0b0b732e93faea423d460fd25a7b6b08	74.0	15.0	37.0	0.0	41.0	0.0	51.0	0.0	38.0	0.0	0.0	0.0	0.0	0.0	22.0	66.0	52.0	70.0	0.0	0.0	49.0	0.0	0.0	29.0	0.0	0.0	71.0	0.0	0.0	38.0	0.0	35.0	27.0	0.0	44.0	59.0	0.0	0.0	0.0	0.0	72.0	0.0	48.0	0.0	0.0	0.0	36.0	35.0	60.0
6572de1901be544b361dd24830e0cdb9	12.0	29.0	0.0	39.0	39.0	0.0	24.0	29.0	32.0	43.0	0.0	26.0	0.0	0.0	0.0	0.0	0.0	0.0	27.0	0.0	0.0	22.0	0.0	20.0	0.0	41.0	58.0	0.0	0.0	0.0	38.0	16.0	36.0	0.0	0.0	0.0	0.0	0.0	0.0	44.0	0.0	36.0	14.0	59.0	115.0	20.0	18.0	9.0	52.0
8b693b7ba0ff9a836d891ac2bbe12735	17.0	35.0	53.0	0.0	0.0	27.0	0.0	0.0	0.0	57.0	37.0	25.0	0.0	0.0	0.0	52.0	0.0	0.0	34.0	22.0	71.0	0.0	41.0	73.0	0.0	32.0	0.0	63.0	0.0	0.0	0.0	19.0	0.0	85.0	0.0	98.0	0.0	43.0	0.0	0.0	41.0	0.0	0.0	45.0	43.0	0.0	0.0	24.0	13.0
e1c925a388685fba8b38fac4706591d4	31.0	0.0	28.0	0.0	0.0	56.0	0.0	0.0	0.0	0.0	0.0	26.0	0.0	33.0	0.0	0.0	19.0	56.0	44.0	32.0	53.0	0.0	40.0	36.0	0.0	0.0	36.0	0.0	33.0	0.0	27.0	23.0	32.0	0.0	43.0	0.0	0.0	0.0	0.0	0.0	0.0	0.0	28.0	59.0	22.0	0.0	55.0	62.0	39.0
5766928f07cb9ae5d70896d0060a1e52	93.0	17.0	52.0	28.0	66.0	0.0	0.0	0.0	0.0	0.0	0.0	0.0	0.0	0.0	0.0	0.0	0.0	0.0	0.0	0.0	0.0	0.0	0.0	0.0	58.0	48.0	0.0	107.0	91.0	81.0	0.0	0.0	0.0	0.0	27.0	0.0	57.0	19.0	60.0	0.0	37.0	16.0	0.0	0.0	0.0	0.0	0.0	23.0	14.0
6d01cb5250270fc448276ffebe2cd382	25.0	49.0	45.0	0.0	39.0	0.0	42.0	0.0	54.0	27.0	26.0	0.0	0.0	0.0	0.0	0.0	0.0	0.0	0.0	0.0	0.0	0.0	0.0	0.0	0.0	0.0	0.0	0.0	0.0	58.0	96.0	58.0	52.0	0.0	43.0	0.0	0.0	43.0	0.0	0.0	36.0	36.0	43.0	64.0	89.0	38.0	51.0	29.0	44.0
8352cadc7452b71f81fe4ec6c327e58a	37.0	0.0	0.0	0.0	0.0	0.0	0.0	48.0	0.0	68.0	54.0	0.0	75.0	0.0	0.0	53.0	0.0	99.0	0.0	0.0	0.0	108.0	0.0	0.0	0.0	0.0	0.0	0.0	0.0	0.0	47.0	0.0	44.0	0.0	0.0	0.0	0.0	0.0	0.0	0.0	0.0	0.0	0.0	57.0	61.0	51.0	95.0	44.0	0.0
570539d29ac4507745eabbf5c1960321	59.0	0.0	20.0	0.0	0.0	0.0	62.0	0.0	41.0	20.0	16.0	83.0	22.0	11.0	14.0	0.0	0.0	26.0	26.0	11.0	0.0	24.0	23.0	14.0	10.0	0.0	14.0	55.0	22.0	13.0	37.0	117.0	80.0	0.0	0.0	32.0	0.0	0.0	38.0	0.0	0.0	0.0	23.0	16.0	0.0	26.0	18.0	17.0	30.0
da95d8b92d3f93d41b2b309bbf969c3c	0.0	0.0	33.0	0.0	0.0	0.0	0.0	0.0	0.0	69.0	0.0	59.0	0.0	0.0	0.0	39.0	0.0	49.0	107.0	113.0	45.0	0.0	0.0	41.0	78.0	0.0	68.0	150.0	0.0	0.0	0.0	40.0	0.0	39.0	0.0	70.0	0.0	0.0	0.0	0.0	0.0	0.0	27.0	0.0	0.0	0.0	0.0	32.0	48.0
315f4e72c6b0128bb434edeb5f5a7e44	21.0	0.0	12.0	0.0	16.0	39.0	12.0	39.0	38.0	62.0	72.0	0.0	55.0	33.0	0.0	11.0	0.0	0.0	0.0	0.0	18.0	50.0	70.0	46.0	42.0	19.0	0.0	24.0	39.0	0.0	0.0	12.0	25.0	0.0	0.0	0.0	0.0	0.0	0.0	0.0	0.0	0.0	7.0	60.0	51.0	34.0	26.0	24.0	45.0
21ef5ea98f8eed4a9d92b0e3fdba0b65	0.0	0.0	0.0	0.0	0.0	0.0	0.0	0.0	37.0	0.0	0.0	0.0	0.0	0.0	0.0	0.0	0.0	0.0	0.0	0.0	0.0	0.0	0.0	23.0	75.0	0.0	0.0	30.0	0.0	0.0	54.0	55.0	144.0	0.0	0.0	0.0	0.0	0.0	0.0	0.0	0.0	0.0	69.0	57.0	197.0	0.0	40.0	77.0	40.0
600aaed05d3dbd27c8ec8f43c63e24ec	37.0	67.0	45.0	0.0	21.0	0.0	22.0	0.0	0.0	21.0	20.0	12.0	35.0	21.0	22.0	0.0	0.0	0.0	0.0	0.0	23.0	36.0	16.0	27.0	17.0	0.0	0.0	30.0	33.0	68.0	37.0	17.0	18.0	59.0	26.0	0.0	41.0	23.0	34.0	0.0	41.0	0.0	31.0	0.0	0.0	56.0	59.0	36.0	16.0
5629a1c53e7e93b1fa081f6954577aaf	56.0	41.0	33.0	22.0	22.0	44.0	0.0	8.0	0.0	39.0	20.0	0.0	0.0	0.0	0.0	0.0	0.0	0.0	61.0	0.0	0.0	41.0	8.0	18.0	36.0	15.0	0.0	0.0	0.0	0.0	35.0	39.0	39.0	50.0	0.0	0.0	0.0	43.0	0.0	0.0	0.0	0.0	42.0	46.0	39.0	0.0	47.0	31.0	22.0
7a75076207df37315beb975c202ef0bd	0.0	35.0	0.0	0.0	0.0	0.0	0.0	0.0	17.0	0.0	71.0	0.0	0.0	0.0	34.0	0.0	0.0	0.0	0.0	65.0	0.0	0.0	0.0	0.0	47.0	0.0	83.0	0.0	0.0	0.0	42.0	62.0	86.0	0.0	0.0	0.0	0.0	0.0	0.0	0.0	0.0	0.0	163.0	56.0	59.0	0.0	51.0	94.0	43.0
cab5d92a76365dd4d45aeaa5acb2fcba	0.0	0.0	0.0	88.0	235.0	191.0	0.0	0.0	0.0	0.0	0.0	0.0	0.0	0.0	0.0	0.0	0.0	0.0	0.0	0.0	0.0	0.0	0.0	0.0	0.0	0.0	169.0	0.0	0.0	0.0	0.0	0.0	0.0	0.0	0.0	0.0	0.0	0.0	0.0	140.0	0.0	163.0	0.0	0.0	0.0	0.0	0.0	0.0	0.0
0da0153ae7d7c766f2fb1a707b19f759	19.0	19.0	31.0	12.0	0.0	0.0	30.0	20.0	28.0	57.0	26.0	0.0	25.0	33.0	65.0	9.0	0.0	27.0	0.0	0.0	0.0	28.0	38.0	31.0	36.0	0.0	19.0	12.0	0.0	0.0	54.0	27.0	28.0	20.0	30.0	0.0	0.0	0.0	0.0	0.0	0.0	16.0	60.0	36.0	47.0	32.0	76.0	53.0	22.0
c8dcea6a4bee30a24ebd9af0af32658f	62.0	44.0	50.0	47.0	18.0	49.0	0.0	0.0	0.0	0.0	0.0	0.0	0.0	0.0	0.0	0.0	0.0	0.0	0.0	0.0	0.0	0.0	0.0	0.0	0.0	0.0	0.0	0.0	0.0	0.0	35.0	55.0	43.0	0.0	0.0	0.0	0.0	0.0	0.0	0.0	0.0	0.0	27.0	50.0	64.0	58.0	58.0	31.0	34.0
58306301eaaeec14e6ce3ab4bd40f077	0.0	33.0	22.0	0.0	0.0	0.0	40.0	0.0	46.0	31.0	0.0	28.0	35.0	28.0	34.0	16.0	0.0	0.0	0.0	35.0	0.0	46.0	0.0	44.0	0.0	0.0	0.0	0.0	0.0	0.0	0.0	38.0	58.0	0.0	0.0	0.0	0.0	0.0	0.0	0.0	0.0	0.0	22.0	48.0	55.0	46.0	56.0	77.0	32.0
517fd27d4456a056463589174e20da70	0.0	0.0	0.0	0.0	0.0	0.0	59.0	62.0	71.0	61.0	42.0	0.0	0.0	0.0	71.0	0.0	57.0	108.0	54.0	0.0	0.0	71.0	59.0	0.0	0.0	0.0	0.0	0.0	0.0	0.0	46.0	0.0	75.0	0.0	0.0	0.0	0.0	58.0	0.0	0.0	0.0	0.0	0.0	39.0	75.0	63.0	102.0	30.0	50.0
526f22cc5741f8b645095e8b3ba226d6	66.0	0.0	0.0	0.0	0.0	54.0	0.0	74.0	0.0	100.0	0.0	0.0	23.0	0.0	0.0	35.0	0.0	0.0	0.0	0.0	101.0	32.0	37.0	0.0	0.0	0.0	0.0	0.0	60.0	0.0	0.0	0.0	0.0	0.0	0.0	0.0	0.0	0.0	0.0	0.0	0.0	0.0	0.0	85.0	60.0	0.0	47.0	0.0	34.0
b59503439d44668f0de24328780401ba	74.0	45.0	53.0	0.0	0.0	29.0	28.0	0.0	32.0	0.0	0.0	0.0	0.0	50.0	0.0	0.0	0.0	0.0	0.0	0.0	0.0	0.0	0.0	0.0	0.0	0.0	0.0	0.0	0.0	0.0	25.0	75.0	77.0	0.0	0.0	0.0	0.0	0.0	0.0	0.0	0.0	0.0	0.0	20.0	23.0	53.0	95.0	102.0	72.0
e972132cbe6da5992a76c384d4673808	137.0	40.0	161.0	104.0	82.0	29.0	0.0	0.0	0.0	0.0	0.0	55.0	0.0	0.0	0.0	0.0	0.0	0.0	0.0	0.0	0.0	0.0	0.0	0.0	40.0	0.0	0.0	0.0	0.0	0.0	0.0	0.0	0.0	0.0	0.0	0.0	38.0	32.0	82.0	39.0	0.0	74.0	0.0	0.0	67.0	21.0	0.0	0.0	217.0
3bad884f15dbc189a2d72fd498702ff6	46.0	50.0	38.0	10.0	29.0	45.0	28.0	0.0	0.0	45.0	0.0	14.0	35.0	0.0	0.0	13.0	0.0	21.0	0.0	0.0	28.0	0.0	0.0	0.0	0.0	0.0	12.0	52.0	0.0	50.0	0.0	0.0	0.0	25.0	0.0	30.0	21.0	0.0	0.0	0.0	27.0	0.0	34.0	52.0	0.0	47.0	44.0	31.0	26.0
5d97cc36edb12fc12f81744ca6e2b49c	73.0	80.0	90.0	30.0	54.0	0.0	0.0	0.0	0.0	0.0	0.0	0.0	0.0	0.0	0.0	0.0	0.0	0.0	0.0	0.0	0.0	0.0	0.0	0.0	0.0	0.0	0.0	0.0	84.0	102.0	44.0	0.0	0.0	0.0	0.0	0.0	0.0	68.0	98.0	0.0	86.0	0.0	0.0	24.0	0.0	0.0	0.0	0.0	0.0
2f78b1fd79beb3196bd2228bc7ec4e2d	0.0	45.0	0.0	0.0	0.0	0.0	67.0	0.0	0.0	92.0	0.0	0.0	82.0	0.0	0.0	0.0	0.0	0.0	0.0	0.0	0.0	105.0	0.0	0.0	0.0	0.0	0.0	0.0	0.0	0.0	56.0	67.0	78.0	0.0	0.0	0.0	0.0	0.0	79.0	0.0	0.0	0.0	195.0	48.0	43.0	79.0	104.0	77.0	33.0
3f49c0b651ec34fd5d46eca89aca1fcb	0.0	0.0	0.0	195.0	244.0	58.0	0.0	0.0	0.0	0.0	0.0	0.0	0.0	0.0	0.0	0.0	0.0	0.0	0.0	0.0	0.0	0.0	12.0	0.0	0.0	0.0	0.0	9.0	0.0	0.0	0.0	0.0	0.0	5.0	0.0	0.0	0.0	0.0	0.0	279.0	7.0	549.0	0.0	0.0	0.0	0.0	0.0	0.0	0.0
0351c1ad5fddb0b769ba3197de66c44c	30.0	30.0	46.0	0.0	0.0	24.0	30.0	16.0	29.0	42.0	0.0	35.0	0.0	39.0	22.0	0.0	0.0	0.0	29.0	0.0	41.0	0.0	0.0	36.0	29.0	0.0	42.0	27.0	0.0	63.0	0.0	24.0	37.0	0.0	0.0	42.0	55.0	0.0	0.0	0.0	0.0	18.0	27.0	35.0	50.0	0.0	28.0	54.0	21.0
b10a0bc691a1e5f2269ad650c50fba4b	57.0	96.0	107.0	55.0	75.0	0.0	0.0	0.0	0.0	40.0	0.0	0.0	0.0	0.0	0.0	0.0	0.0	0.0	0.0	0.0	0.0	0.0	0.0	0.0	0.0	0.0	0.0	66.0	93.0	99.0	16.0	0.0	0.0	0.0	0.0	0.0	63.0	39.0	51.0	0.0	0.0	0.0	0.0	0.0	0.0	34.0	20.0	0.0	0.0
8b35565822cfa1aedb293bd40df151d7	0.0	0.0	19.0	0.0	0.0	0.0	34.0	14.0	37.0	24.0	0.0	0.0	0.0	0.0	25.0	44.0	25.0	128.0	49.0	33.0	59.0	0.0	0.0	55.0	40.0	0.0	81.0	0.0	0.0	0.0	11.0	25.0	46.0	0.0	0.0	64.0	0.0	0.0	0.0	0.0	0.0	0.0	19.0	12.0	0.0	0.0	0.0	97.0	88.0
f8bdd8648a4ddfe58399d4c1f73a4a0b	35.0	43.0	51.0	14.0	19.0	0.0	20.0	0.0	12.0	23.0	34.0	0.0	54.0	21.0	0.0	0.0	0.0	0.0	0.0	17.0	10.0	42.0	22.0	18.0	18.0	0.0	0.0	0.0	12.0	73.0	29.0	20.0	28.0	63.0	24.0	0.0	39.0	0.0	48.0	0.0	36.0	54.0	36.0	12.0	5.0	39.0	35.0	22.0	19.0
efb77a1e247ca6a70fc99388d088603b	0.0	0.0	0.0	101.0	73.0	0.0	0.0	0.0	0.0	48.0	59.0	0.0	0.0	0.0	0.0	0.0	0.0	0.0	0.0	0.0	0.0	0.0	0.0	0.0	0.0	0.0	0.0	0.0	0.0	53.0	52.0	0.0	0.0	85.0	0.0	0.0	0.0	0.0	102.0	0.0	0.0	121.0	0.0	54.0	55.0	0.0	0.0	0.0	56.0
3e5a6f49ad72de78d7cd324e194a0909	39.0	26.0	39.0	180.0	142.0	45.0	0.0	0.0	0.0	0.0	0.0	0.0	0.0	20.0	0.0	0.0	0.0	0.0	0.0	0.0	0.0	0.0	24.0	0.0	0.0	16.0	0.0	0.0	19.0	24.0	31.0	0.0	18.0	0.0	0.0	0.0	0.0	0.0	0.0	33.0	0.0	53.0	0.0	44.0	53.0	23.0	23.0	0.0	0.0
2e876775749be6503ea153df957989af	36.0	0.0	51.0	0.0	0.0	0.0	0.0	0.0	0.0	0.0	27.0	0.0	0.0	0.0	0.0	0.0	63.0	27.0	0.0	46.0	49.0	58.0	45.0	44.0	0.0	0.0	0.0	0.0	0.0	0.0	16.0	0.0	0.0	0.0	0.0	73.0	0.0	49.0	0.0	0.0	0.0	66.0	40.0	119.0	52.0	0.0	21.0	29.0	33.0
baebf83d5aa6dcdd3e9ec2d27d47dbeb	0.0	47.0	60.0	0.0	0.0	0.0	0.0	0.0	0.0	0.0	0.0	0.0	0.0	0.0	0.0	0.0	0.0	0.0	0.0	0.0	0.0	0.0	0.0	0.0	0.0	0.0	0.0	0.0	0.0	0.0	0.0	43.0	56.0	77.0	0.0	0.0	0.0	0.0	0.0	0.0	0.0	0.0	61.0	52.0	87.0	50.0	42.0	77.0	0.0
4db7f343dbbdcca003eb677c13b880a8	41.0	0.0	36.0	0.0	0.0	93.0	40.0	0.0	0.0	0.0	0.0	0.0	0.0	0.0	0.0	0.0	0.0	0.0	0.0	0.0	0.0	54.0	0.0	0.0	0.0	0.0	0.0	60.0	77.0	0.0	41.0	34.0	54.0	0.0	0.0	0.0	0.0	0.0	0.0	0.0	0.0	0.0	0.0	80.0	65.0	29.0	60.0	0.0	37.0
880c49999f5e02a25e4348a52028ddc1	30.0	0.0	29.0	0.0	0.0	29.0	0.0	46.0	0.0	0.0	0.0	0.0	0.0	41.0	73.0	51.0	22.0	0.0	29.0	0.0	33.0	0.0	41.0	40.0	0.0	0.0	0.0	39.0	0.0	0.0	0.0	40.0	37.0	22.0	0.0	0.0	0.0	0.0	0.0	0.0	0.0	0.0	0.0	33.0	25.0	68.0	64.0	55.0	74.0
8f6539579375929f89a7132c7a1f68df	41.0	0.0	27.0	0.0	0.0	0.0	0.0	17.0	0.0	50.0	58.0	0.0	25.0	0.0	58.0	43.0	0.0	81.0	0.0	42.0	83.0	0.0	38.0	38.0	55.0	0.0	0.0	0.0	0.0	0.0	0.0	0.0	27.0	50.0	0.0	0.0	0.0	0.0	63.0	0.0	0.0	0.0	34.0	50.0	47.0	25.0	37.0	36.0	25.0
9a039f5f192bab413d1fcc221012fe2e	0.0	0.0	0.0	0.0	0.0	0.0	0.0	8.0	16.0	23.0	0.0	18.0	0.0	0.0	0.0	14.0	15.0	0.0	0.0	0.0	0.0	38.0	32.0	38.0	0.0	0.0	0.0	0.0	39.0	38.0	0.0	24.0	42.0	0.0	0.0	0.0	0.0	0.0	0.0	0.0	0.0	0.0	0.0	119.0	100.0	33.0	0.0	0.0	56.0
978f69f8d2e9c8ce4ba974b3f27b8745	0.0	0.0	0.0	0.0	0.0	0.0	0.0	87.0	0.0	0.0	0.0	0.0	0.0	0.0	0.0	0.0	0.0	0.0	0.0	0.0	0.0	0.0	0.0	0.0	0.0	0.0	0.0	0.0	0.0	0.0	124.0	83.0	0.0	0.0	0.0	0.0	0.0	0.0	0.0	0.0	0.0	0.0	0.0	90.0	0.0	77.0	41.0	60.0	115.0
cc8feb03f809990a0af199ffa3fce3ef	57.0	0.0	30.0	33.0	136.0	74.0	0.0	23.0	0.0	14.0	34.0	0.0	21.0	17.0	0.0	0.0	14.0	0.0	0.0	0.0	0.0	43.0	0.0	35.0	21.0	0.0	0.0	26.0	12.0	37.0	33.0	34.0	22.0	0.0	0.0	0.0	0.0	0.0	30.0	43.0	41.0	41.0	27.0	46.0	12.0	14.0	8.0	17.0	19.0
4b5c7106d7c5d1fa04512d64dd33e59d	48.0	29.0	29.0	0.0	11.0	54.0	0.0	0.0	0.0	47.0	22.0	19.0	9.0	15.0	0.0	35.0	0.0	0.0	30.0	25.0	34.0	0.0	19.0	30.0	21.0	0.0	0.0	0.0	0.0	0.0	19.0	0.0	18.0	23.0	0.0	0.0	17.0	0.0	0.0	0.0	26.0	0.0	0.0	59.0	66.0	29.0	35.0	0.0	21.0
37305fcf762a6addd4368cd319f165da	0.0	106.0	0.0	0.0	0.0	0.0	67.0	0.0	0.0	36.0	34.0	0.0	68.0	73.0	20.0	0.0	0.0	0.0	0.0	0.0	0.0	0.0	0.0	46.0	0.0	0.0	0.0	0.0	0.0	0.0	41.0	24.0	24.0	52.0	0.0	15.0	43.0	0.0	0.0	7.0	0.0	0.0	103.0	34.0	0.0	76.0	39.0	64.0	32.0
3e051e8a2492cab6ae30afa5b7406b0b	0.0	0.0	56.0	0.0	0.0	31.0	60.0	53.0	66.0	0.0	0.0	0.0	79.0	38.0	0.0	0.0	0.0	0.0	0.0	0.0	0.0	46.0	0.0	0.0	0.0	0.0	0.0	122.0	70.0	71.0	50.0	57.0	60.0	0.0	0.0	0.0	0.0	0.0	0.0	0.0	0.0	0.0	0.0	0.0	0.0	22.0	17.0	0.0	58.0
a5a1753cdf074b398efc7e7035cedb6e	26.0	45.0	41.0	0.0	0.0	0.0	63.0	0.0	0.0	26.0	0.0	0.0	49.0	48.0	21.0	22.0	0.0	0.0	0.0	0.0	25.0	0.0	0.0	25.0	11.0	0.0	0.0	25.0	25.0	31.0	29.0	0.0	44.0	34.0	28.0	0.0	26.0	0.0	31.0	0.0	13.0	0.0	53.0	40.0	49.0	48.0	52.0	44.0	0.0
d6c58e63f2bc6cafc8e3e4565266b853	0.0	36.0	52.0	0.0	0.0	0.0	62.0	0.0	0.0	0.0	0.0	0.0	125.0	0.0	0.0	0.0	0.0	0.0	59.0	0.0	0.0	0.0	132.0	0.0	0.0	61.0	0.0	0.0	84.0	0.0	26.0	0.0	41.0	171.0	54.0	0.0	0.0	0.0	54.0	0.0	0.0	0.0	0.0	53.0	24.0	40.0	0.0	0.0	29.0
139862c3334c5c5e8f2b9dacf38e03fa	16.0	0.0	26.0	0.0	0.0	25.0	71.0	0.0	56.0	65.0	0.0	46.0	0.0	0.0	0.0	0.0	0.0	0.0	0.0	0.0	0.0	0.0	0.0	0.0	0.0	0.0	0.0	46.0	49.0	0.0	33.0	0.0	54.0	0.0	0.0	0.0	0.0	23.0	0.0	0.0	0.0	0.0	0.0	48.0	99.0	50.0	36.0	0.0	40.0
1ad9280e95530c0d69248198bcc61623	22.0	54.0	44.0	0.0	0.0	20.0	0.0	13.0	0.0	0.0	0.0	0.0	0.0	0.0	0.0	0.0	0.0	0.0	0.0	15.0	11.0	0.0	12.0	24.0	0.0	0.0	31.0	78.0	74.0	52.0	0.0	27.0	0.0	40.0	19.0	18.0	39.0	35.0	0.0	0.0	11.0	0.0	0.0	0.0	0.0	26.0	0.0	0.0	41.0
fd8579cde38c95eb910bacf9fcde8534	0.0	29.0	34.0	0.0	0.0	0.0	95.0	0.0	0.0	0.0	0.0	0.0	58.0	61.0	139.0	0.0	0.0	0.0	51.0	0.0	0.0	0.0	0.0	32.0	0.0	0.0	0.0	0.0	0.0	0.0	43.0	0.0	52.0	0.0	0.0	0.0	0.0	0.0	0.0	0.0	0.0	0.0	47.0	37.0	54.0	29.0	51.0	110.0	82.0
aeba7378f7157fcbdb6dcf2b8cbff054	10.0	0.0	30.0	0.0	0.0	0.0	33.0	15.0	11.0	82.0	57.0	163.0	21.0	0.0	0.0	0.0	0.0	0.0	22.0	33.0	0.0	0.0	0.0	0.0	48.0	0.0	21.0	30.0	36.0	38.0	46.0	91.0	51.0	26.0	16.0	0.0	20.0	23.0	48.0	23.0	0.0	28.0	17.0	0.0	20.0	32.0	26.0	0.0	57.0
6094d490c2232f4421db2376f19b9301	22.0	31.0	71.0	0.0	0.0	0.0	0.0	0.0	0.0	0.0	32.0	0.0	0.0	0.0	9.0	0.0	0.0	14.0	40.0	46.0	41.0	0.0	0.0	21.0	28.0	0.0	25.0	0.0	0.0	0.0	0.0	0.0	0.0	157.0	38.0	55.0	19.0	0.0	0.0	0.0	46.0	0.0	0.0	30.0	0.0	0.0	0.0	26.0	0.0
14b66050b9882296ea065d564d1791ad	0.0	0.0	27.0	0.0	93.0	89.0	0.0	0.0	0.0	0.0	0.0	0.0	0.0	0.0	0.0	0.0	0.0	0.0	0.0	0.0	0.0	0.0	0.0	42.0	0.0	0.0	0.0	47.0	54.0	0.0	0.0	0.0	24.0	0.0	0.0	0.0	0.0	0.0	0.0	0.0	0.0	0.0	0.0	60.0	106.0	26.0	23.0	34.0	39.0
0d938fdf3252eb99a5f99855adb0d41b	0.0	0.0	0.0	0.0	0.0	0.0	0.0	0.0	45.0	0.0	0.0	0.0	36.0	57.0	116.0	0.0	0.0	56.0	0.0	0.0	0.0	79.0	59.0	82.0	0.0	0.0	0.0	0.0	0.0	0.0	0.0	0.0	0.0	0.0	0.0	0.0	0.0	0.0	0.0	0.0	0.0	0.0	0.0	24.0	0.0	51.0	97.0	148.0	45.0
b08d00b2ca3fcb1156dd3f5b3d82be81	71.0	52.0	65.0	29.0	30.0	25.0	0.0	0.0	0.0	0.0	0.0	0.0	23.0	17.0	0.0	0.0	0.0	0.0	0.0	0.0	0.0	30.0	0.0	0.0	27.0	0.0	0.0	52.0	35.0	38.0	17.0	14.0	0.0	45.0	64.0	0.0	29.0	33.0	41.0	0.0	35.0	14.0	15.0	0.0	11.0	25.0	25.0	0.0	32.0
766974cebd6e0436a2b95300409c31ff	32.0	30.0	15.0	25.0	111.0	58.0	34.0	32.0	0.0	17.0	40.0	0.0	0.0	38.0	0.0	0.0	0.0	10.0	0.0	47.0	0.0	37.0	0.0	41.0	26.0	12.0	49.0	19.0	23.0	38.0	28.0	0.0	18.0	0.0	50.0	0.0	0.0	20.0	41.0	15.0	0.0	35.0	0.0	59.0	20.0	0.0	0.0	0.0	25.0
20dff931da5dd940e7d14ccd25c17b20	8.0	0.0	36.0	0.0	0.0	0.0	35.0	0.0	42.0	90.0	57.0	164.0	33.0	0.0	0.0	0.0	0.0	0.0	22.0	0.0	0.0	0.0	0.0	0.0	18.0	0.0	0.0	37.0	36.0	46.0	45.0	102.0	51.0	0.0	32.0	0.0	16.0	24.0	48.0	0.0	0.0	7.0	0.0	0.0	9.0	26.0	16.0	0.0	87.0
c39bff66958f9db723477e9cb600a6be	0.0	0.0	0.0	0.0	0.0	0.0	68.0	0.0	66.0	40.0	0.0	0.0	64.0	65.0	76.0	0.0	0.0	0.0	0.0	0.0	0.0	30.0	0.0	55.0	0.0	0.0	0.0	0.0	0.0	0.0	29.0	0.0	90.0	0.0	0.0	0.0	0.0	0.0	0.0	0.0	0.0	0.0	42.0	70.0	88.0	52.0	84.0	60.0	0.0
08ddc0617dac56c6ebbf96777d986392	0.0	0.0	0.0	0.0	0.0	0.0	0.0	0.0	41.0	16.0	0.0	0.0	25.0	30.0	32.0	52.0	0.0	0.0	0.0	34.0	0.0	0.0	30.0	42.0	0.0	0.0	0.0	29.0	63.0	37.0	0.0	21.0	33.0	0.0	0.0	21.0	0.0	0.0	0.0	0.0	0.0	0.0	22.0	48.0	65.0	31.0	58.0	34.0	39.0
dde529d80d408405397a324c4e342d0f	50.0	16.0	52.0	0.0	0.0	42.0	0.0	0.0	0.0	56.0	34.0	0.0	0.0	0.0	0.0	0.0	0.0	0.0	33.0	0.0	0.0	0.0	0.0	0.0	0.0	0.0	0.0	21.0	47.0	55.0	0.0	0.0	0.0	46.0	0.0	0.0	78.0	79.0	52.0	0.0	0.0	0.0	31.0	215.0	166.0	0.0	0.0	0.0	0.0
6da2e3bfd08e269ff7fdb8a378f31d79	55.0	0.0	14.0	0.0	0.0	0.0	56.0	43.0	50.0	0.0	35.0	43.0	0.0	0.0	0.0	0.0	38.0	0.0	0.0	0.0	0.0	53.0	35.0	0.0	0.0	0.0	0.0	52.0	58.0	43.0	75.0	53.0	56.0	0.0	0.0	0.0	0.0	0.0	0.0	0.0	0.0	0.0	0.0	28.0	0.0	27.0	21.0	0.0	66.0
a0c23375f1ca5d5ca501052e639d6c80	49.0	0.0	20.0	0.0	48.0	90.0	30.0	46.0	18.0	33.0	48.0	28.0	0.0	0.0	0.0	0.0	0.0	0.0	32.0	0.0	0.0	0.0	0.0	0.0	0.0	0.0	0.0	0.0	0.0	0.0	73.0	37.0	62.0	54.0	78.0	0.0	0.0	0.0	0.0	0.0	0.0	0.0	0.0	63.0	82.0	0.0	0.0	29.0	40.0
33ecfc5f2a0002f1901bc4aaa9280859	0.0	10.0	5.0	459.0	297.0	0.0	34.0	0.0	0.0	0.0	0.0	0.0	0.0	0.0	0.0	0.0	0.0	0.0	58.0	0.0	0.0	0.0	60.0	0.0	22.0	0.0	0.0	0.0	79.0	0.0	0.0	0.0	0.0	0.0	0.0	0.0	0.0	0.0	0.0	74.0	0.0	164.0	0.0	0.0	0.0	0.0	0.0	9.0	18.0
7ed4b7d2642292595abcfd8089581248	0.0	110.0	24.0	76.0	46.0	0.0	0.0	0.0	0.0	0.0	0.0	0.0	0.0	0.0	0.0	0.0	0.0	0.0	0.0	0.0	0.0	0.0	0.0	0.0	0.0	0.0	0.0	68.0	0.0	85.0	0.0	0.0	0.0	118.0	0.0	0.0	37.0	0.0	0.0	0.0	0.0	0.0	99.0	0.0	0.0	43.0	0.0	0.0	0.0
056a834fe172d9c8bc585f8754e22372	34.0	13.0	25.0	0.0	23.0	33.0	0.0	0.0	26.0	53.0	0.0	0.0	0.0	0.0	0.0	13.0	0.0	0.0	0.0	0.0	0.0	10.0	0.0	30.0	0.0	25.0	0.0	0.0	41.0	21.0	38.0	28.0	43.0	0.0	0.0	21.0	0.0	0.0	0.0	0.0	0.0	0.0	12.0	38.0	54.0	49.0	33.0	29.0	31.0
6d205e541c8540e30af981375f3f65ea	77.0	37.0	76.0	0.0	0.0	63.0	0.0	0.0	0.0	0.0	0.0	0.0	0.0	0.0	0.0	0.0	0.0	0.0	0.0	0.0	120.0	0.0	0.0	0.0	0.0	0.0	102.0	0.0	0.0	0.0	0.0	16.0	0.0	93.0	41.0	106.0	0.0	43.0	82.0	0.0	0.0	0.0	0.0	45.0	0.0	0.0	0.0	0.0	31.0
1409495007c861752d8a18f0d3d2d2d3	67.0	64.0	135.0	0.0	35.0	57.0	0.0	0.0	0.0	0.0	0.0	0.0	149.0	0.0	0.0	0.0	0.0	0.0	0.0	0.0	0.0	0.0	0.0	0.0	0.0	0.0	0.0	0.0	136.0	105.0	0.0	0.0	0.0	0.0	0.0	0.0	76.0	0.0	58.0	0.0	157.0	98.0	0.0	0.0	0.0	0.0	0.0	0.0	0.0
c8a797b12d2b523edb90e84230c44ca9	27.0	69.0	78.0	0.0	17.0	0.0	16.0	0.0	0.0	0.0	0.0	0.0	0.0	0.0	0.0	0.0	0.0	0.0	0.0	19.0	0.0	0.0	18.0	18.0	0.0	0.0	0.0	27.0	27.0	64.0	0.0	16.0	0.0	0.0	30.0	0.0	40.0	41.0	51.0	0.0	42.0	0.0	22.0	35.0	18.0	0.0	21.0	12.0	14.0
c922e210e5f6c08e7ab9b5336b7c4201	61.0	0.0	24.0	0.0	35.0	65.0	0.0	0.0	24.0	0.0	0.0	0.0	0.0	0.0	0.0	0.0	0.0	45.0	0.0	0.0	0.0	0.0	0.0	0.0	38.0	0.0	0.0	0.0	0.0	0.0	22.0	43.0	21.0	0.0	0.0	0.0	0.0	0.0	0.0	0.0	0.0	0.0	0.0	0.0	0.0	70.0	48.0	96.0	78.0
374ddf0f02e4bbf1a1aaea14b0cdd2f2	70.0	0.0	17.0	0.0	43.0	86.0	60.0	0.0	0.0	0.0	0.0	0.0	0.0	0.0	0.0	0.0	0.0	0.0	0.0	0.0	0.0	0.0	0.0	0.0	0.0	0.0	0.0	0.0	0.0	0.0	60.0	22.0	51.0	0.0	0.0	0.0	0.0	0.0	0.0	40.0	0.0	0.0	0.0	99.0	73.0	0.0	65.0	0.0	55.0
c1503807091d2d86b31d2aa3bbf52be8	23.0	15.0	39.0	0.0	0.0	0.0	0.0	0.0	0.0	55.0	50.0	0.0	27.0	23.0	0.0	0.0	0.0	0.0	0.0	0.0	0.0	25.0	28.0	36.0	0.0	0.0	0.0	0.0	26.0	0.0	29.0	0.0	44.0	0.0	0.0	0.0	0.0	0.0	0.0	0.0	0.0	0.0	40.0	104.0	118.0	18.0	40.0	29.0	22.0
a421dd505eb4166928610d42918e2c66	41.0	34.0	40.0	0.0	0.0	0.0	20.0	0.0	14.0	0.0	0.0	0.0	0.0	22.0	33.0	0.0	8.0	0.0	0.0	0.0	0.0	0.0	0.0	48.0	0.0	0.0	0.0	45.0	0.0	0.0	30.0	41.0	58.0	30.0	0.0	0.0	0.0	21.0	0.0	0.0	19.0	17.0	77.0	39.0	25.0	40.0	39.0	58.0	0.0
3517753fdba4f9d63e7784e93332142f	22.0	18.0	36.0	0.0	16.0	0.0	0.0	0.0	0.0	0.0	0.0	0.0	0.0	0.0	105.0	59.0	0.0	33.0	41.0	0.0	0.0	51.0	0.0	30.0	0.0	0.0	0.0	0.0	0.0	0.0	23.0	26.0	21.0	34.0	0.0	0.0	14.0	21.0	69.0	0.0	0.0	0.0	23.0	38.0	35.0	32.0	49.0	48.0	39.0
de285487e96c13386b1f17c1b23a7d85	0.0	43.0	50.0	0.0	0.0	0.0	0.0	0.0	0.0	45.0	0.0	0.0	0.0	0.0	0.0	0.0	0.0	0.0	0.0	0.0	0.0	0.0	69.0	0.0	0.0	0.0	46.0	37.0	0.0	0.0	0.0	0.0	0.0	95.0	0.0	0.0	60.0	41.0	0.0	0.0	0.0	0.0	0.0	55.0	21.0	0.0	0.0	31.0	130.0
eda2928feed11b51212478df50d20f9c	0.0	0.0	0.0	0.0	0.0	0.0	0.0	0.0	0.0	0.0	0.0	0.0	0.0	0.0	0.0	97.0	0.0	210.0	0.0	0.0	78.0	0.0	0.0	0.0	0.0	0.0	0.0	0.0	0.0	0.0	0.0	47.0	60.0	0.0	0.0	165.0	0.0	0.0	0.0	0.0	0.0	0.0	51.0	56.0	0.0	0.0	0.0	64.0	43.0
4ae44c431d1f14faf97b0b74be48d884	31.0	89.0	40.0	29.0	34.0	25.0	0.0	0.0	0.0	0.0	0.0	0.0	0.0	5.0	0.0	0.0	0.0	0.0	0.0	0.0	0.0	0.0	16.0	0.0	0.0	0.0	0.0	28.0	29.0	0.0	30.0	25.0	16.0	18.0	0.0	0.0	0.0	0.0	42.0	0.0	0.0	25.0	0.0	28.0	0.0	30.0	22.0	9.0	42.0
eb6e94c0bd8c1f172b67ae25c647da33	55.0	0.0	0.0	20.0	0.0	0.0	35.0	83.0	34.0	0.0	0.0	6.0	0.0	0.0	0.0	17.0	0.0	0.0	0.0	0.0	0.0	0.0	0.0	0.0	0.0	0.0	0.0	0.0	0.0	0.0	159.0	88.0	38.0	0.0	0.0	0.0	0.0	25.0	0.0	0.0	0.0	0.0	0.0	146.0	159.0	84.0	27.0	0.0	59.0
dcdc28763f0987cd2b82954755c09207	0.0	0.0	0.0	0.0	31.0	48.0	0.0	0.0	0.0	0.0	0.0	0.0	0.0	0.0	0.0	0.0	0.0	0.0	0.0	0.0	0.0	0.0	0.0	42.0	0.0	0.0	0.0	17.0	0.0	31.0	0.0	0.0	0.0	0.0	0.0	0.0	0.0	0.0	0.0	0.0	0.0	0.0	0.0	0.0	0.0	13.0	19.0	0.0	16.0
0ebb292b42bd3389eade1ed8059d616f	0.0	0.0	0.0	0.0	0.0	0.0	47.0	52.0	32.0	87.0	42.0	51.0	78.0	50.0	69.0	40.0	22.0	39.0	45.0	32.0	0.0	58.0	35.0	57.0	33.0	37.0	25.0	37.0	41.0	49.0	0.0	0.0	0.0	42.0	31.0	0.0	33.0	50.0	50.0	21.0	0.0	0.0	0.0	0.0	0.0	0.0	0.0	0.0	0.0
8d84dbeaaaf92187882975f8293ca3da	14.0	21.0	18.0	0.0	0.0	22.0	41.0	0.0	54.0	51.0	62.0	0.0	0.0	43.0	0.0	0.0	0.0	26.0	0.0	0.0	0.0	0.0	43.0	22.0	0.0	0.0	0.0	0.0	0.0	25.0	30.0	48.0	34.0	28.0	64.0	0.0	0.0	0.0	0.0	0.0	49.0	40.0	26.0	48.0	44.0	13.0	0.0	0.0	46.0
f515b0e4f42a66007a72b5137edbf4cb	33.0	0.0	0.0	0.0	25.0	18.0	11.0	0.0	30.0	27.0	0.0	0.0	0.0	23.0	10.0	0.0	0.0	0.0	0.0	0.0	0.0	0.0	0.0	0.0	28.0	17.0	27.0	0.0	0.0	20.0	45.0	38.0	87.0	0.0	0.0	0.0	0.0	0.0	0.0	0.0	0.0	0.0	16.0	25.0	160.0	40.0	35.0	27.0	28.0
6b6b4551abe5bed83545a6b80a79ad51	45.0	0.0	0.0	29.0	0.0	69.0	110.0	0.0	117.0	0.0	0.0	0.0	0.0	0.0	0.0	0.0	89.0	0.0	0.0	0.0	0.0	0.0	0.0	0.0	0.0	0.0	97.0	0.0	0.0	0.0	73.0	0.0	69.0	0.0	89.0	0.0	0.0	0.0	0.0	75.0	0.0	0.0	0.0	127.0	78.0	0.0	0.0	0.0	0.0
57a3e233a08c1437eb4b65f37ee079dd	27.0	0.0	13.0	0.0	0.0	0.0	46.0	29.0	41.0	33.0	12.0	24.0	30.0	29.0	23.0	34.0	0.0	0.0	0.0	0.0	0.0	46.0	18.0	0.0	0.0	44.0	0.0	0.0	31.0	36.0	64.0	31.0	46.0	0.0	0.0	0.0	0.0	0.0	0.0	0.0	0.0	0.0	12.0	33.0	128.0	33.0	17.0	29.0	76.0
ba6f4ddb861bf56a268136e820d5a798	0.0	0.0	17.0	8.0	0.0	0.0	19.0	38.0	43.0	19.0	9.0	35.0	38.0	44.0	50.0	0.0	12.0	44.0	0.0	16.0	0.0	35.0	14.0	47.0	0.0	0.0	0.0	0.0	0.0	0.0	24.0	24.0	36.0	5.0	0.0	0.0	0.0	0.0	0.0	0.0	0.0	0.0	17.0	30.0	53.0	48.0	128.0	68.0	29.0
9b3054bbfa32578d6437496a61b6c359	16.0	31.0	21.0	0.0	0.0	13.0	28.0	18.0	15.0	30.0	0.0	0.0	26.0	44.0	16.0	0.0	0.0	0.0	0.0	0.0	0.0	21.0	48.0	43.0	0.0	0.0	0.0	0.0	40.0	27.0	10.0	0.0	21.0	56.0	29.0	0.0	0.0	0.0	39.0	0.0	33.0	0.0	20.0	23.0	33.0	33.0	33.0	30.0	32.0
81fd2e2ca5c79bea36bcdce6597078ec	0.0	0.0	0.0	0.0	0.0	0.0	101.0	0.0	59.0	49.0	27.0	33.0	76.0	92.0	62.0	0.0	0.0	0.0	0.0	0.0	0.0	62.0	0.0	0.0	0.0	0.0	0.0	0.0	0.0	0.0	43.0	41.0	45.0	0.0	0.0	0.0	0.0	0.0	0.0	0.0	0.0	0.0	24.0	91.0	41.0	40.0	48.0	0.0	28.0
3ec0746325157b951557c67b2661318a	128.0	43.0	76.0	0.0	65.0	84.0	0.0	32.0	42.0	0.0	0.0	0.0	0.0	28.0	0.0	0.0	0.0	0.0	0.0	0.0	0.0	0.0	0.0	0.0	0.0	0.0	0.0	0.0	0.0	0.0	51.0	0.0	0.0	0.0	0.0	0.0	0.0	0.0	0.0	65.0	0.0	0.0	0.0	0.0	25.0	0.0	33.0	0.0	75.0
64976853eb0b1f79114a3019948e9744	40.0	10.0	12.0	0.0	0.0	0.0	55.0	0.0	29.0	35.0	11.0	101.0	27.0	11.0	0.0	15.0	0.0	29.0	34.0	21.0	0.0	16.0	18.0	13.0	0.0	0.0	12.0	39.0	32.0	0.0	50.0	104.0	72.0	0.0	25.0	19.0	0.0	0.0	0.0	0.0	0.0	0.0	17.0	23.0	6.0	16.0	0.0	13.0	39.0
569782f94d42b2ea45080602d4e611ca	33.0	0.0	45.0	0.0	0.0	17.0	0.0	0.0	0.0	0.0	0.0	0.0	78.0	57.0	0.0	26.0	0.0	0.0	0.0	0.0	27.0	0.0	0.0	0.0	0.0	0.0	0.0	48.0	31.0	0.0	26.0	21.0	54.0	0.0	0.0	0.0	0.0	0.0	0.0	0.0	0.0	0.0	0.0	22.0	30.0	81.0	55.0	56.0	67.0
bfcc2a22bbcde87a7c578f64f8d929bc	18.0	0.0	33.0	6.0	0.0	25.0	11.0	13.0	22.0	20.0	10.0	16.0	0.0	0.0	0.0	6.0	33.0	33.0	11.0	0.0	44.0	0.0	7.0	0.0	0.0	0.0	0.0	10.0	0.0	0.0	12.0	18.0	24.0	0.0	0.0	39.0	0.0	0.0	0.0	0.0	0.0	0.0	14.0	50.0	46.0	9.0	20.0	21.0	53.0
edcc148cc00cae98227911e59add8229	18.0	0.0	39.0	0.0	21.0	26.0	0.0	0.0	0.0	0.0	0.0	0.0	48.0	0.0	0.0	0.0	0.0	0.0	0.0	0.0	0.0	36.0	73.0	56.0	0.0	0.0	0.0	0.0	34.0	50.0	0.0	0.0	0.0	59.0	0.0	0.0	0.0	0.0	0.0	0.0	0.0	0.0	51.0	20.0	34.0	0.0	29.0	0.0	0.0
f45120f2f9468ebe4d61a2e24524a159	45.0	0.0	71.0	44.0	79.0	60.0	0.0	0.0	24.0	0.0	0.0	0.0	0.0	0.0	0.0	0.0	0.0	0.0	0.0	0.0	0.0	29.0	0.0	0.0	0.0	0.0	0.0	0.0	24.0	0.0	0.0	0.0	33.0	0.0	0.0	0.0	0.0	0.0	0.0	0.0	0.0	66.0	0.0	67.0	74.0	29.0	31.0	21.0	0.0
ed5fbce651363a01cbc70edb526f4f41	36.0	66.0	50.0	47.0	164.0	0.0	0.0	0.0	0.0	0.0	0.0	0.0	0.0	0.0	0.0	0.0	0.0	0.0	0.0	0.0	0.0	0.0	0.0	0.0	0.0	38.0	60.0	0.0	0.0	0.0	38.0	0.0	0.0	0.0	0.0	0.0	0.0	0.0	0.0	142.0	0.0	154.0	0.0	0.0	0.0	0.0	0.0	0.0	20.0
c4baf0c171d413102d6549d4dab46b22	0.0	38.0	0.0	0.0	0.0	0.0	0.0	0.0	0.0	0.0	19.0	31.0	0.0	10.0	21.0	4.0	0.0	0.0	39.0	42.0	0.0	16.0	35.0	24.0	37.0	24.0	35.0	30.0	0.0	0.0	26.0	31.0	41.0	0.0	0.0	40.0	0.0	0.0	19.0	0.0	0.0	0.0	116.0	55.0	0.0	34.0	21.0	0.0	24.0
e14cc3980d1d6d547b42f64558bd9a71	52.0	0.0	0.0	23.0	0.0	0.0	44.0	92.0	36.0	0.0	34.0	0.0	0.0	0.0	0.0	0.0	15.0	0.0	7.0	0.0	0.0	0.0	0.0	0.0	0.0	0.0	0.0	0.0	0.0	0.0	160.0	100.0	46.0	0.0	0.0	0.0	0.0	0.0	0.0	0.0	0.0	0.0	0.0	138.0	186.0	74.0	0.0	0.0	47.0
6ebe3d6e463b6ca755a2ce6498ba67f4	0.0	0.0	0.0	0.0	0.0	0.0	0.0	0.0	0.0	63.0	0.0	0.0	0.0	0.0	0.0	159.0	0.0	64.0	105.0	103.0	52.0	0.0	76.0	0.0	125.0	0.0	0.0	111.0	0.0	0.0	0.0	0.0	0.0	0.0	0.0	62.0	0.0	61.0	0.0	0.0	0.0	0.0	0.0	0.0	0.0	0.0	0.0	0.0	0.0
912cd4b3ef5a47e30dc869ec9d2fd25d	19.0	0.0	0.0	0.0	0.0	0.0	32.0	21.0	23.0	0.0	0.0	0.0	30.0	27.0	38.0	36.0	0.0	40.0	0.0	0.0	0.0	30.0	47.0	29.0	35.0	0.0	0.0	50.0	41.0	65.0	16.0	11.0	26.0	0.0	0.0	0.0	0.0	29.0	0.0	0.0	0.0	0.0	21.0	15.0	8.0	21.0	52.0	15.0	25.0
c2efc2f9af46397ee49bcee5c72bf6dc	0.0	25.0	28.0	0.0	0.0	17.0	42.0	36.0	25.0	41.0	25.0	0.0	0.0	44.0	27.0	0.0	0.0	0.0	18.0	0.0	0.0	22.0	32.0	0.0	0.0	0.0	0.0	0.0	0.0	20.0	25.0	0.0	73.0	0.0	0.0	0.0	0.0	0.0	0.0	0.0	13.0	0.0	26.0	79.0	61.0	45.0	50.0	40.0	50.0
e80f99387d01db26f6ff89727c178e8d	0.0	0.0	8.0	49.0	115.0	149.0	0.0	0.0	0.0	0.0	0.0	0.0	0.0	0.0	0.0	0.0	0.0	0.0	0.0	0.0	16.0	0.0	0.0	0.0	0.0	0.0	0.0	59.0	0.0	0.0	39.0	0.0	0.0	0.0	38.0	0.0	0.0	0.0	0.0	26.0	0.0	19.0	0.0	18.0	10.0	0.0	0.0	0.0	35.0
9c2200e48756b1825181f296433cd18c	0.0	7.0	0.0	0.0	0.0	0.0	27.0	34.0	41.0	30.0	25.0	0.0	46.0	39.0	37.0	0.0	16.0	0.0	0.0	0.0	0.0	33.0	28.0	41.0	19.0	0.0	0.0	36.0	0.0	32.0	26.0	0.0	35.0	17.0	20.0	0.0	0.0	22.0	17.0	0.0	0.0	0.0	24.0	37.0	62.0	22.0	55.0	33.0	30.0
98f827cddedd3d52d904ec8ee89673bc	770.0	0.0	45.0	21.0	40.0	38.0	0.0	0.0	0.0	0.0	0.0	0.0	0.0	0.0	0.0	0.0	0.0	0.0	0.0	0.0	0.0	0.0	0.0	0.0	67.0	0.0	0.0	47.0	21.0	0.0	39.0	23.0	0.0	0.0	0.0	0.0	0.0	0.0	0.0	0.0	0.0	0.0	0.0	0.0	0.0	0.0	0.0	0.0	30.0
dc597f310c17378632047550c567e5bb	31.0	29.0	52.0	0.0	0.0	0.0	15.0	0.0	19.0	0.0	0.0	0.0	0.0	0.0	0.0	24.0	0.0	32.0	0.0	0.0	0.0	0.0	0.0	0.0	0.0	0.0	0.0	16.0	9.0	0.0	17.0	28.0	34.0	0.0	0.0	0.0	0.0	0.0	0.0	0.0	0.0	0.0	37.0	18.0	0.0	42.0	35.0	91.0	64.0
e9c6f0fdb12e0fb7b7813203557bf4b3	9.0	0.0	0.0	0.0	0.0	0.0	0.0	0.0	0.0	21.0	0.0	46.0	0.0	0.0	0.0	35.0	0.0	90.0	0.0	29.0	41.0	0.0	0.0	31.0	0.0	0.0	61.0	29.0	0.0	0.0	0.0	18.0	0.0	0.0	0.0	56.0	0.0	0.0	0.0	0.0	0.0	0.0	0.0	23.0	0.0	13.0	0.0	0.0	23.0
c2ea2978e72308d6177ca56ef70437a9	27.0	15.0	27.0	0.0	0.0	0.0	46.0	44.0	56.0	0.0	0.0	34.0	0.0	0.0	0.0	30.0	0.0	62.0	0.0	0.0	47.0	0.0	0.0	0.0	0.0	0.0	0.0	60.0	0.0	0.0	32.0	53.0	63.0	0.0	0.0	0.0	0.0	0.0	0.0	0.0	0.0	0.0	0.0	13.0	0.0	0.0	61.0	88.0	90.0
e0afb52695e181607c8a2df2d68e8edc	0.0	0.0	0.0	0.0	0.0	0.0	83.0	0.0	58.0	55.0	0.0	0.0	65.0	50.0	40.0	36.0	0.0	0.0	0.0	0.0	0.0	0.0	0.0	53.0	0.0	0.0	46.0	0.0	0.0	0.0	34.0	53.0	68.0	0.0	0.0	0.0	0.0	0.0	0.0	0.0	0.0	0.0	34.0	94.0	46.0	20.0	60.0	42.0	14.0
715d7ae4c93cc83d20de1de1b72d32ac	46.0	26.0	69.0	0.0	32.0	36.0	0.0	0.0	0.0	0.0	0.0	0.0	0.0	0.0	0.0	0.0	0.0	0.0	0.0	61.0	0.0	41.0	38.0	0.0	0.0	0.0	0.0	0.0	48.0	39.0	0.0	0.0	0.0	67.0	0.0	0.0	47.0	0.0	0.0	0.0	61.0	29.0	0.0	0.0	15.0	26.0	0.0	0.0	43.0
beca12f15357b7874c9cd2d4add1f417	103.0	31.0	126.0	0.0	81.0	29.0	0.0	0.0	0.0	0.0	0.0	0.0	0.0	0.0	0.0	0.0	0.0	0.0	0.0	0.0	47.0	0.0	0.0	0.0	0.0	0.0	0.0	0.0	0.0	46.0	0.0	0.0	0.0	78.0	88.0	0.0	0.0	0.0	47.0	0.0	44.0	0.0	0.0	0.0	0.0	0.0	0.0	0.0	63.0
a2f44b9ab26504b03ca1157c79155182	31.0	32.0	0.0	0.0	0.0	0.0	0.0	11.0	0.0	45.0	17.0	13.0	30.0	26.0	0.0	0.0	0.0	10.0	0.0	0.0	0.0	0.0	17.0	26.0	0.0	0.0	0.0	22.0	18.0	25.0	19.0	28.0	51.0	0.0	0.0	0.0	0.0	14.0	0.0	0.0	0.0	0.0	87.0	57.0	43.0	71.0	44.0	33.0	0.0
13521cc8a36ec8f4fd66a25df5dc6245	0.0	15.0	0.0	33.0	99.0	0.0	0.0	13.0	0.0	0.0	0.0	0.0	0.0	0.0	0.0	0.0	6.0	0.0	0.0	0.0	0.0	0.0	0.0	0.0	0.0	79.0	62.0	0.0	0.0	0.0	53.0	48.0	7.0	0.0	0.0	0.0	0.0	0.0	0.0	51.0	0.0	27.0	0.0	0.0	53.0	0.0	0.0	0.0	39.0
a6459839893754a1500018b6eba15d20	0.0	0.0	0.0	0.0	0.0	0.0	52.0	36.0	61.0	26.0	0.0	14.0	18.0	35.0	15.0	57.0	21.0	43.0	0.0	13.0	0.0	19.0	31.0	32.0	0.0	0.0	0.0	0.0	0.0	0.0	22.0	36.0	55.0	0.0	0.0	19.0	0.0	0.0	0.0	0.0	0.0	0.0	0.0	13.0	13.0	12.0	26.0	31.0	59.0
325bc186b2d869c80f76520571c0c015	28.0	25.0	23.0	0.0	19.0	38.0	0.0	0.0	35.0	39.0	0.0	0.0	32.0	0.0	0.0	21.0	0.0	0.0	42.0	0.0	0.0	0.0	40.0	55.0	0.0	0.0	0.0	0.0	40.0	24.0	41.0	31.0	35.0	0.0	0.0	0.0	27.0	0.0	0.0	0.0	0.0	20.0	19.0	48.0	42.0	30.0	31.0	17.0	24.0
4c178dabcf321cb87b0858f429369a0a	0.0	0.0	0.0	0.0	0.0	0.0	0.0	0.0	52.0	51.0	0.0	73.0	31.0	0.0	24.0	0.0	0.0	39.0	0.0	0.0	0.0	0.0	0.0	43.0	59.0	0.0	0.0	0.0	0.0	0.0	27.0	31.0	31.0	0.0	0.0	0.0	0.0	0.0	0.0	0.0	0.0	0.0	36.0	58.0	75.0	42.0	72.0	38.0	22.0
ecd634e53a7678851737a25c326c5ed3	0.0	0.0	0.0	108.0	51.0	34.0	0.0	0.0	0.0	0.0	0.0	0.0	0.0	0.0	0.0	0.0	0.0	0.0	0.0	0.0	0.0	0.0	0.0	0.0	57.0	0.0	0.0	57.0	37.0	105.0	0.0	17.0	35.0	0.0	43.0	0.0	0.0	0.0	0.0	16.0	0.0	0.0	19.0	23.0	49.0	0.0	20.0	0.0	0.0
21c2ede409655a6e6cee3585aa9d7004	0.0	0.0	23.0	0.0	0.0	0.0	21.0	7.0	32.0	37.0	0.0	61.0	0.0	0.0	0.0	42.0	32.0	60.0	49.0	32.0	16.0	0.0	29.0	30.0	0.0	0.0	35.0	21.0	40.0	0.0	0.0	31.0	34.0	21.0	14.0	0.0	0.0	44.0	0.0	0.0	0.0	0.0	22.0	35.0	10.0	0.0	6.0	28.0	32.0
28dfaf9221750969e23324f91c76dc81	38.0	38.0	40.0	28.0	35.0	40.0	0.0	0.0	0.0	0.0	0.0	0.0	0.0	0.0	0.0	0.0	0.0	0.0	0.0	0.0	0.0	0.0	0.0	0.0	0.0	0.0	0.0	0.0	0.0	0.0	48.0	41.0	38.0	0.0	0.0	0.0	0.0	0.0	0.0	0.0	0.0	0.0	24.0	35.0	33.0	49.0	46.0	35.0	31.0
1773347b9f1cd77275ac858851f81aa7	0.0	0.0	0.0	0.0	0.0	0.0	0.0	0.0	0.0	0.0	0.0	16.0	0.0	0.0	23.0	20.0	0.0	50.0	44.0	15.0	31.0	27.0	0.0	26.0	23.0	0.0	38.0	0.0	16.0	13.0	30.0	32.0	18.0	0.0	0.0	20.0	0.0	0.0	38.0	0.0	0.0	0.0	25.0	39.0	19.0	0.0	39.0	49.0	52.0
3ceae132dc6d3a4b212661a2799e9436	0.0	36.0	57.0	0.0	0.0	0.0	21.0	0.0	0.0	0.0	0.0	0.0	0.0	0.0	0.0	0.0	0.0	0.0	0.0	0.0	0.0	59.0	19.0	0.0	0.0	0.0	0.0	0.0	0.0	0.0	52.0	0.0	0.0	0.0	0.0	0.0	0.0	51.0	0.0	0.0	0.0	0.0	72.0	16.0	0.0	18.0	32.0	0.0	22.0
e2f8ed822ec6fe83a4836dfc064b5840	34.0	18.0	36.0	21.0	0.0	27.0	0.0	0.0	0.0	0.0	22.0	0.0	0.0	0.0	0.0	0.0	0.0	0.0	0.0	0.0	27.0	0.0	0.0	0.0	0.0	0.0	0.0	37.0	30.0	41.0	0.0	0.0	0.0	61.0	80.0	0.0	0.0	43.0	0.0	0.0	0.0	0.0	0.0	0.0	0.0	0.0	0.0	0.0	20.0
041638d54a7fbb522654cba59b3bc307	12.0	125.0	35.0	142.0	16.0	0.0	0.0	0.0	0.0	0.0	0.0	0.0	0.0	0.0	0.0	0.0	0.0	0.0	0.0	0.0	0.0	0.0	0.0	0.0	0.0	0.0	0.0	16.0	35.0	32.0	40.0	0.0	10.0	0.0	0.0	0.0	24.0	0.0	0.0	0.0	23.0	0.0	23.0	0.0	0.0	29.0	25.0	0.0	11.0
c54dbd0e9d2da3e6002a94f85d8c3847	0.0	0.0	0.0	0.0	0.0	0.0	0.0	81.0	59.0	36.0	0.0	55.0	0.0	0.0	0.0	0.0	0.0	0.0	35.0	0.0	0.0	0.0	56.0	84.0	0.0	0.0	0.0	0.0	0.0	0.0	46.0	34.0	50.0	0.0	0.0	0.0	0.0	0.0	0.0	0.0	0.0	0.0	15.0	102.0	82.0	22.0	39.0	0.0	44.0
5ed3c24bd3168701e57d296c2fa434c8	0.0	153.0	48.0	0.0	17.0	0.0	31.0	0.0	0.0	0.0	13.0	0.0	0.0	0.0	0.0	0.0	0.0	0.0	0.0	0.0	17.0	17.0	0.0	0.0	0.0	0.0	0.0	0.0	0.0	0.0	36.0	24.0	0.0	0.0	35.0	0.0	66.0	31.0	11.0	0.0	26.0	0.0	64.0	43.0	0.0	24.0	26.0	0.0	16.0
9e0f7bc20761fadf455982149a2ab4fc	0.0	0.0	20.0	0.0	0.0	0.0	0.0	0.0	0.0	0.0	0.0	0.0	0.0	0.0	0.0	56.0	0.0	80.0	0.0	93.0	11.0	0.0	17.0	31.0	0.0	0.0	0.0	49.0	0.0	0.0	0.0	19.0	23.0	0.0	0.0	0.0	0.0	0.0	0.0	0.0	0.0	0.0	0.0	30.0	12.0	0.0	0.0	15.0	61.0
7556c9c414bbde5f744e4fbf4ddb47c9	32.0	0.0	23.0	0.0	0.0	0.0	18.0	27.0	0.0	0.0	0.0	0.0	0.0	0.0	44.0	28.0	0.0	18.0	0.0	0.0	25.0	0.0	0.0	0.0	0.0	0.0	39.0	37.0	26.0	0.0	15.0	52.0	36.0	0.0	0.0	0.0	0.0	0.0	0.0	0.0	0.0	0.0	0.0	0.0	15.0	88.0	33.0	75.0	91.0
d334668ac06a2e40c56e5c453c690eee	37.0	0.0	35.0	133.0	116.0	34.0	0.0	0.0	0.0	0.0	0.0	0.0	0.0	19.0	0.0	0.0	0.0	0.0	0.0	0.0	0.0	0.0	0.0	24.0	0.0	8.0	0.0	0.0	21.0	18.0	17.0	25.0	32.0	22.0	0.0	19.0	24.0	0.0	0.0	0.0	0.0	37.0	0.0	39.0	42.0	24.0	17.0	10.0	27.0
9e4ede81250a9e710b9d9ff90408e331	29.0	52.0	25.0	16.0	20.0	14.0	0.0	0.0	0.0	20.0	0.0	0.0	32.0	0.0	0.0	0.0	0.0	0.0	0.0	0.0	0.0	0.0	25.0	0.0	29.0	0.0	0.0	47.0	38.0	37.0	26.0	0.0	0.0	12.0	0.0	0.0	19.0	27.0	33.0	0.0	0.0	0.0	0.0	51.0	0.0	0.0	0.0	20.0	29.0
e1393bb674fb9bfc5b50b39ebe42440c	0.0	0.0	0.0	0.0	17.0	0.0	0.0	19.0	19.0	55.0	0.0	0.0	0.0	0.0	0.0	0.0	13.0	0.0	0.0	0.0	0.0	44.0	37.0	52.0	0.0	24.0	0.0	30.0	0.0	39.0	0.0	0.0	45.0	0.0	0.0	0.0	0.0	18.0	0.0	0.0	0.0	0.0	28.0	102.0	84.0	0.0	0.0	12.0	56.0
652b89faced0d22de74bbb878a567cf5	57.0	15.0	34.0	0.0	0.0	0.0	47.0	0.0	0.0	43.0	34.0	0.0	0.0	0.0	0.0	0.0	50.0	0.0	0.0	0.0	0.0	0.0	0.0	0.0	0.0	0.0	0.0	0.0	0.0	0.0	0.0	46.0	52.0	54.0	55.0	91.0	0.0	49.0	0.0	0.0	0.0	0.0	46.0	31.0	0.0	23.0	0.0	0.0	54.0
764bf6294b702894bcdf593c53fe9891	12.0	10.0	0.0	158.0	93.0	0.0	0.0	13.0	12.0	0.0	0.0	0.0	0.0	0.0	0.0	9.0	0.0	0.0	0.0	0.0	0.0	0.0	0.0	0.0	76.0	64.0	23.0	22.0	0.0	23.0	64.0	14.0	6.0	0.0	0.0	0.0	0.0	0.0	0.0	17.0	6.0	33.0	0.0	6.0	0.0	10.0	0.0	6.0	51.0
3e62fde8f14430ac86f586de9536af3b	0.0	0.0	0.0	0.0	0.0	0.0	0.0	0.0	0.0	53.0	0.0	35.0	0.0	0.0	0.0	27.0	19.0	101.0	62.0	67.0	19.0	0.0	39.0	75.0	0.0	0.0	28.0	34.0	0.0	0.0	28.0	37.0	0.0	0.0	0.0	0.0	0.0	0.0	0.0	0.0	0.0	0.0	25.0	36.0	0.0	0.0	0.0	0.0	54.0
d619df2106e9174fb2aa096ec6e52a3a	0.0	35.0	0.0	32.0	63.0	26.0	0.0	0.0	0.0	27.0	0.0	29.0	34.0	0.0	0.0	0.0	0.0	0.0	22.0	0.0	0.0	0.0	0.0	0.0	0.0	0.0	0.0	0.0	0.0	0.0	56.0	35.0	42.0	36.0	0.0	0.0	0.0	0.0	0.0	41.0	0.0	43.0	0.0	52.0	36.0	25.0	32.0	37.0	35.0
a091827763495200712053ecf44a1efb	0.0	0.0	0.0	0.0	0.0	0.0	0.0	0.0	0.0	89.0	0.0	0.0	19.0	0.0	37.0	0.0	0.0	25.0	48.0	40.0	0.0	0.0	0.0	0.0	0.0	0.0	0.0	0.0	0.0	0.0	0.0	43.0	29.0	0.0	0.0	0.0	0.0	0.0	0.0	0.0	0.0	0.0	95.0	34.0	0.0	99.0	51.0	48.0	27.0
56c7334589c03a0a278b0e8013a39d1a	0.0	0.0	22.0	0.0	0.0	22.0	0.0	0.0	0.0	90.0	0.0	0.0	0.0	0.0	0.0	0.0	0.0	0.0	0.0	0.0	0.0	0.0	172.0	0.0	0.0	0.0	0.0	0.0	0.0	0.0	37.0	0.0	18.0	0.0	177.0	0.0	0.0	143.0	0.0	0.0	0.0	0.0	0.0	42.0	22.0	0.0	17.0	0.0	33.0
8a64e8d1ecc35cc1ad09dabcbcc98968	0.0	92.0	118.0	0.0	21.0	25.0	0.0	0.0	0.0	0.0	34.0	0.0	0.0	0.0	0.0	0.0	0.0	56.0	20.0	0.0	0.0	0.0	0.0	0.0	0.0	0.0	21.0	0.0	0.0	0.0	0.0	40.0	38.0	0.0	0.0	0.0	0.0	0.0	35.0	0.0	0.0	0.0	26.0	0.0	0.0	0.0	17.0	0.0	46.0
fd3f92cef9f940f998933a18327eefa3	0.0	26.0	27.0	0.0	47.0	0.0	0.0	0.0	46.0	0.0	0.0	0.0	0.0	0.0	0.0	0.0	0.0	0.0	0.0	0.0	0.0	36.0	0.0	0.0	0.0	0.0	0.0	0.0	106.0	98.0	0.0	0.0	0.0	65.0	0.0	0.0	0.0	0.0	0.0	0.0	0.0	0.0	0.0	52.0	62.0	57.0	31.0	0.0	59.0
c98ee4c8576b519279e269571943b441	33.0	69.0	25.0	0.0	84.0	46.0	21.0	0.0	32.0	48.0	15.0	0.0	0.0	0.0	0.0	0.0	13.0	0.0	0.0	0.0	19.0	14.0	20.0	0.0	0.0	0.0	0.0	38.0	38.0	45.0	25.0	12.0	0.0	22.0	47.0	9.0	27.0	0.0	52.0	0.0	28.0	0.0	0.0	0.0	0.0	16.0	0.0	16.0	28.0
b97407ec892ab0af75064e595cf9f1d4	61.0	30.0	32.0	0.0	0.0	0.0	0.0	86.0	0.0	0.0	26.0	0.0	0.0	0.0	0.0	0.0	0.0	0.0	0.0	0.0	0.0	0.0	24.0	0.0	0.0	0.0	64.0	44.0	36.0	39.0	0.0	48.0	67.0	0.0	0.0	0.0	0.0	0.0	35.0	0.0	0.0	0.0	54.0	42.0	0.0	36.0	48.0	42.0	52.0
05dec8522f9f8d07fc1bd4f9cdf91362	0.0	61.0	27.0	11.0	10.0	0.0	8.0	0.0	0.0	3.0	7.0	0.0	0.0	0.0	0.0	0.0	0.0	0.0	7.0	0.0	10.0	7.0	8.0	4.0	126.0	13.0	16.0	60.0	50.0	98.0	16.0	0.0	0.0	0.0	9.0	11.0	36.0	19.0	0.0	0.0	17.0	0.0	18.0	0.0	3.0	21.0	0.0	0.0	5.0
2175bc0fb76fc00385a88b59b46c8b85	26.0	25.0	41.0	0.0	0.0	30.0	0.0	0.0	29.0	19.0	0.0	18.0	0.0	31.0	0.0	0.0	0.0	0.0	0.0	0.0	23.0	0.0	0.0	0.0	0.0	0.0	0.0	34.0	46.0	34.0	22.0	31.0	35.0	48.0	28.0	0.0	52.0	0.0	46.0	0.0	0.0	0.0	27.0	0.0	42.0	56.0	28.0	0.0	32.0
1a57c08667f200a8bfc7dc3c76de89f2	0.0	36.0	0.0	0.0	0.0	0.0	43.0	0.0	36.0	44.0	20.0	0.0	58.0	61.0	0.0	0.0	0.0	0.0	0.0	0.0	0.0	29.0	0.0	33.0	0.0	0.0	0.0	0.0	0.0	33.0	27.0	35.0	66.0	15.0	0.0	0.0	0.0	0.0	0.0	0.0	0.0	0.0	49.0	53.0	43.0	71.0	73.0	58.0	21.0
859eac5f9fcd6f9a7ec017e809005cdf	0.0	13.0	0.0	0.0	0.0	0.0	0.0	0.0	0.0	0.0	13.0	22.0	0.0	0.0	0.0	0.0	0.0	0.0	0.0	0.0	0.0	0.0	0.0	0.0	39.0	25.0	35.0	42.0	29.0	29.0	31.0	33.0	42.0	16.0	0.0	0.0	0.0	9.0	6.0	0.0	0.0	0.0	13.0	6.0	136.0	15.0	14.0	10.0	17.0
fd4161d0c25e679749b91802aa3626bf	0.0	46.0	0.0	0.0	46.0	16.0	0.0	0.0	0.0	0.0	0.0	0.0	57.0	71.0	0.0	0.0	0.0	0.0	0.0	0.0	0.0	0.0	49.0	0.0	0.0	0.0	0.0	62.0	64.0	72.0	14.0	24.0	0.0	0.0	0.0	31.0	0.0	53.0	0.0	0.0	0.0	0.0	0.0	64.0	0.0	0.0	17.0	19.0	31.0
e59dabdc10d4398e0972afe9f85d0d87	0.0	20.0	51.0	20.0	0.0	0.0	0.0	0.0	0.0	0.0	0.0	0.0	34.0	54.0	0.0	0.0	0.0	0.0	0.0	0.0	0.0	0.0	38.0	0.0	0.0	0.0	0.0	0.0	74.0	61.0	0.0	0.0	34.0	72.0	45.0	0.0	35.0	0.0	0.0	0.0	0.0	0.0	0.0	0.0	0.0	39.0	45.0	0.0	33.0
bca900a1af8be0633ea817326ae0e01d	0.0	0.0	0.0	0.0	0.0	0.0	0.0	0.0	0.0	0.0	0.0	31.0	0.0	0.0	0.0	0.0	0.0	110.0	0.0	60.0	39.0	0.0	0.0	37.0	24.0	0.0	50.0	0.0	0.0	0.0	21.0	0.0	25.0	0.0	0.0	56.0	0.0	0.0	0.0	0.0	0.0	0.0	13.0	23.0	0.0	0.0	0.0	31.0	20.0
1332ee89080e4ceb7604c3579151aad2	108.0	31.0	67.0	0.0	0.0	0.0	0.0	0.0	16.0	18.0	22.0	0.0	0.0	0.0	0.0	0.0	0.0	0.0	0.0	0.0	30.0	0.0	0.0	17.0	0.0	0.0	0.0	20.0	0.0	0.0	22.0	37.0	47.0	30.0	0.0	20.0	0.0	12.0	0.0	0.0	0.0	0.0	29.0	28.0	15.0	0.0	27.0	52.0	37.0
0a720cdbdab1fb9585c8f629fcdb1963	20.0	24.0	21.0	0.0	0.0	11.0	11.0	0.0	9.0	10.0	0.0	0.0	16.0	0.0	9.0	18.0	0.0	0.0	0.0	0.0	23.0	0.0	24.0	13.0	0.0	0.0	0.0	64.0	53.0	36.0	15.0	14.0	21.0	42.0	0.0	12.0	49.0	36.0	67.0	0.0	20.0	0.0	21.0	28.0	29.0	25.0	32.0	20.0	26.0
36f772f0ed5776e204ee335f22ab3c73	0.0	0.0	0.0	0.0	0.0	0.0	0.0	0.0	0.0	0.0	0.0	88.0	0.0	0.0	100.0	59.0	0.0	51.0	110.0	46.0	0.0	0.0	0.0	0.0	0.0	0.0	0.0	0.0	0.0	0.0	0.0	0.0	46.0	0.0	0.0	101.0	0.0	0.0	0.0	0.0	0.0	0.0	54.0	0.0	0.0	0.0	53.0	95.0	0.0
da2d6efd3079eb2deb53a1db70dcfe9c	41.0	0.0	0.0	0.0	52.0	66.0	0.0	0.0	0.0	0.0	0.0	0.0	0.0	0.0	0.0	0.0	0.0	0.0	0.0	0.0	0.0	0.0	0.0	66.0	0.0	0.0	0.0	0.0	74.0	149.0	55.0	0.0	0.0	0.0	0.0	0.0	0.0	0.0	0.0	0.0	0.0	0.0	0.0	70.0	0.0	0.0	64.0	97.0	34.0
2dc20929ac4f6f90ba84a4a7d9f32181	0.0	22.0	30.0	0.0	0.0	0.0	0.0	0.0	0.0	19.0	8.0	23.0	0.0	0.0	9.0	0.0	0.0	14.0	23.0	11.0	19.0	0.0	23.0	14.0	13.0	6.0	27.0	26.0	13.0	3.0	17.0	40.0	42.0	0.0	6.0	16.0	9.0	12.0	0.0	0.0	0.0	0.0	65.0	29.0	0.0	18.0	21.0	39.0	25.0
ec800738dd95725a7f3408bb2b88c5a5	0.0	0.0	20.0	0.0	0.0	0.0	0.0	0.0	25.0	30.0	0.0	0.0	0.0	0.0	0.0	40.0	0.0	74.0	36.0	41.0	52.0	0.0	0.0	0.0	90.0	0.0	59.0	100.0	0.0	0.0	0.0	19.0	21.0	0.0	0.0	47.0	0.0	0.0	0.0	0.0	0.0	0.0	0.0	22.0	0.0	0.0	9.0	65.0	48.0
0dc00cf92fabead2ebe3662e32581b37	37.0	63.0	31.0	38.0	0.0	23.0	0.0	0.0	37.0	0.0	0.0	0.0	0.0	0.0	0.0	0.0	0.0	0.0	38.0	42.0	0.0	0.0	0.0	28.0	0.0	15.0	0.0	49.0	53.0	51.0	0.0	0.0	19.0	85.0	0.0	0.0	0.0	28.0	0.0	0.0	57.0	0.0	26.0	26.0	0.0	15.0	0.0	27.0	20.0
0c09688224cdb93406ccf6af6ddbbe12	31.0	0.0	23.0	0.0	0.0	41.0	0.0	0.0	41.0	0.0	0.0	0.0	0.0	0.0	0.0	0.0	0.0	47.0	0.0	0.0	42.0	0.0	0.0	18.0	0.0	0.0	35.0	0.0	0.0	0.0	0.0	48.0	47.0	0.0	0.0	0.0	0.0	0.0	0.0	62.0	0.0	0.0	0.0	0.0	46.0	57.0	24.0	52.0	91.0
4736d5c0ef2b2cc445da764c94191d8b	25.0	0.0	0.0	0.0	0.0	74.0	0.0	74.0	27.0	43.0	0.0	0.0	0.0	30.0	25.0	45.0	0.0	0.0	30.0	0.0	36.0	0.0	0.0	0.0	0.0	0.0	0.0	0.0	0.0	0.0	0.0	21.0	41.0	0.0	0.0	0.0	0.0	0.0	0.0	0.0	0.0	0.0	0.0	30.0	37.0	43.0	51.0	51.0	50.0
7462d6674126dd2d25d42f526aff90c8	67.0	0.0	0.0	0.0	80.0	37.0	18.0	20.0	0.0	0.0	0.0	0.0	0.0	0.0	0.0	0.0	0.0	0.0	0.0	0.0	0.0	0.0	0.0	23.0	0.0	0.0	0.0	32.0	0.0	0.0	61.0	18.0	16.0	0.0	0.0	0.0	0.0	0.0	0.0	66.0	0.0	0.0	0.0	36.0	0.0	0.0	0.0	0.0	36.0
542ce324641cb3c27d8a5cbd4c23d963	36.0	42.0	79.0	0.0	32.0	0.0	0.0	0.0	0.0	0.0	0.0	0.0	0.0	71.0	0.0	0.0	0.0	0.0	0.0	0.0	0.0	40.0	54.0	0.0	0.0	0.0	0.0	45.0	23.0	24.0	0.0	0.0	0.0	68.0	0.0	0.0	0.0	0.0	67.0	0.0	0.0	0.0	0.0	34.0	0.0	0.0	0.0	0.0	88.0
3489f8b176129a311c97f660005e9760	0.0	27.0	0.0	40.0	37.0	0.0	0.0	17.0	0.0	26.0	26.0	26.0	27.0	0.0	0.0	0.0	0.0	0.0	0.0	0.0	0.0	33.0	0.0	13.0	27.0	0.0	0.0	0.0	27.0	0.0	35.0	34.0	25.0	18.0	0.0	0.0	0.0	0.0	0.0	93.0	0.0	69.0	0.0	58.0	24.0	32.0	0.0	23.0	31.0
39e969f4e9082f9adadce29557ea40d7	0.0	0.0	0.0	0.0	0.0	0.0	35.0	47.0	46.0	0.0	11.0	24.0	24.0	32.0	42.0	23.0	0.0	35.0	0.0	25.0	0.0	17.0	19.0	33.0	0.0	19.0	0.0	21.0	22.0	0.0	13.0	20.0	42.0	39.0	0.0	37.0	0.0	0.0	0.0	0.0	0.0	0.0	0.0	17.0	19.0	13.0	17.0	22.0	30.0
46021c85a36444c556f291fb0d5ec1f6	0.0	0.0	17.0	0.0	0.0	0.0	0.0	0.0	36.0	40.0	38.0	0.0	45.0	40.0	31.0	0.0	0.0	50.0	0.0	0.0	0.0	57.0	52.0	37.0	0.0	0.0	0.0	0.0	57.0	0.0	51.0	0.0	39.0	0.0	0.0	0.0	0.0	0.0	0.0	0.0	0.0	0.0	35.0	33.0	74.0	37.0	49.0	0.0	49.0
b26b75d2d3dbd60618ff51ad9192a0b6	0.0	0.0	0.0	0.0	0.0	0.0	64.0	82.0	0.0	27.0	0.0	0.0	0.0	28.0	61.0	71.0	0.0	129.0	0.0	0.0	0.0	46.0	22.0	32.0	0.0	23.0	0.0	84.0	0.0	0.0	0.0	48.0	52.0	0.0	34.0	41.0	0.0	27.0	0.0	0.0	0.0	0.0	0.0	0.0	0.0	0.0	0.0	37.0	101.0
73e57bfa95e5729914073307544ff61e	47.0	47.0	53.0	0.0	0.0	0.0	0.0	0.0	0.0	0.0	0.0	0.0	0.0	75.0	38.0	0.0	0.0	0.0	0.0	0.0	0.0	0.0	0.0	0.0	0.0	0.0	0.0	0.0	0.0	0.0	43.0	63.0	41.0	0.0	0.0	0.0	0.0	0.0	0.0	0.0	0.0	0.0	0.0	0.0	21.0	59.0	107.0	61.0	39.0
cc204ed847e26ac2c4b90ad13c09d5c3	10.0	0.0	20.0	0.0	0.0	16.0	0.0	28.0	0.0	24.0	0.0	0.0	25.0	20.0	0.0	0.0	0.0	0.0	31.0	0.0	7.0	13.0	0.0	0.0	0.0	0.0	0.0	0.0	0.0	23.0	34.0	0.0	31.0	0.0	0.0	0.0	0.0	37.0	0.0	0.0	36.0	0.0	0.0	31.0	60.0	26.0	52.0	37.0	36.0
0de503f0af4ccefe79c0ba6a62f7c6c9	36.0	20.0	41.0	0.0	21.0	22.0	25.0	0.0	0.0	0.0	0.0	0.0	37.0	0.0	0.0	0.0	0.0	0.0	0.0	0.0	0.0	35.0	0.0	0.0	0.0	25.0	0.0	0.0	0.0	37.0	35.0	28.0	27.0	14.0	22.0	0.0	0.0	28.0	52.0	0.0	37.0	0.0	14.0	34.0	48.0	29.0	47.0	33.0	33.0
0139394196c121f807e38d678fc83914	52.0	0.0	0.0	50.0	39.0	55.0	0.0	23.0	0.0	65.0	0.0	0.0	0.0	0.0	0.0	0.0	0.0	0.0	0.0	0.0	0.0	0.0	0.0	0.0	0.0	0.0	44.0	29.0	34.0	0.0	119.0	38.0	26.0	0.0	0.0	0.0	0.0	0.0	0.0	0.0	0.0	63.0	0.0	0.0	61.0	0.0	0.0	0.0	119.0
be94b7205a9ceb02360329de056ab621	0.0	0.0	21.0	0.0	0.0	0.0	21.0	0.0	0.0	27.0	0.0	0.0	0.0	0.0	17.0	25.0	16.0	61.0	0.0	11.0	91.0	0.0	0.0	0.0	23.0	0.0	42.0	45.0	27.0	0.0	0.0	44.0	31.0	0.0	0.0	28.0	0.0	0.0	0.0	0.0	0.0	0.0	29.0	0.0	0.0	0.0	17.0	23.0	45.0
e2f1addff99c5f886321fb34fe9945d0	27.0	16.0	33.0	0.0	0.0	0.0	0.0	0.0	0.0	0.0	0.0	0.0	0.0	0.0	0.0	0.0	0.0	0.0	0.0	0.0	0.0	0.0	0.0	0.0	0.0	0.0	0.0	0.0	0.0	0.0	37.0	64.0	61.0	0.0	0.0	0.0	0.0	0.0	0.0	0.0	0.0	0.0	45.0	27.0	34.0	63.0	104.0	88.0	24.0
0410e96fae0bcd647e6b57531c1488cc	0.0	39.0	51.0	0.0	32.0	52.0	0.0	0.0	0.0	0.0	0.0	0.0	23.0	32.0	0.0	0.0	0.0	0.0	0.0	0.0	0.0	0.0	43.0	0.0	0.0	24.0	0.0	0.0	20.0	0.0	0.0	0.0	23.0	0.0	0.0	0.0	37.0	0.0	0.0	0.0	18.0	9.0	0.0	95.0	59.0	0.0	0.0	0.0	58.0
aa1acc99e771323d6e8db53c50c28a44	0.0	0.0	0.0	0.0	0.0	0.0	0.0	0.0	0.0	0.0	0.0	0.0	0.0	0.0	0.0	0.0	0.0	0.0	0.0	0.0	0.0	0.0	0.0	0.0	134.0	0.0	0.0	61.0	137.0	124.0	0.0	0.0	0.0	0.0	0.0	0.0	0.0	0.0	0.0	0.0	0.0	0.0	0.0	0.0	0.0	0.0	0.0	0.0	0.0
81f17a68e0ec815950ac13c9fecbbc11	0.0	63.0	0.0	0.0	0.0	0.0	0.0	0.0	0.0	37.0	0.0	0.0	65.0	0.0	0.0	28.0	0.0	0.0	56.0	0.0	0.0	73.0	0.0	51.0	0.0	0.0	35.0	0.0	0.0	0.0	47.0	0.0	0.0	0.0	0.0	0.0	0.0	0.0	0.0	0.0	0.0	0.0	80.0	31.0	0.0	58.0	20.0	46.0	75.0
286d6e64094f4f1a1f7cdc80d095cc2a	0.0	0.0	0.0	0.0	0.0	0.0	0.0	64.0	24.0	0.0	0.0	0.0	0.0	0.0	31.0	33.0	0.0	92.0	22.0	0.0	39.0	0.0	0.0	0.0	50.0	40.0	79.0	27.0	0.0	0.0	0.0	26.0	36.0	32.0	0.0	62.0	0.0	0.0	0.0	0.0	46.0	0.0	14.0	21.0	0.0	0.0	0.0	64.0	54.0
1f1f79f408a414665c326b11e437df24	59.0	14.0	24.0	0.0	39.0	71.0	0.0	19.0	26.0	17.0	0.0	0.0	32.0	31.0	0.0	0.0	0.0	0.0	0.0	0.0	0.0	26.0	0.0	0.0	0.0	0.0	30.0	0.0	0.0	15.0	0.0	0.0	25.0	0.0	0.0	0.0	0.0	0.0	0.0	0.0	0.0	0.0	23.0	46.0	26.0	26.0	42.0	0.0	21.0
4230d69ef68becbc61cac50023060796	55.0	0.0	47.0	0.0	20.0	0.0	0.0	0.0	0.0	38.0	0.0	0.0	31.0	22.0	0.0	0.0	0.0	0.0	28.0	11.0	15.0	0.0	30.0	20.0	0.0	21.0	0.0	19.0	21.0	24.0	23.0	32.0	31.0	33.0	23.0	0.0	22.0	0.0	0.0	0.0	38.0	0.0	31.0	45.0	33.0	28.0	32.0	23.0	25.0
ee60880d5cd3dc53e159dd9845a95a04	32.0	40.0	51.0	0.0	10.0	0.0	76.0	0.0	0.0	70.0	64.0	0.0	0.0	0.0	0.0	0.0	0.0	0.0	0.0	43.0	81.0	0.0	0.0	40.0	0.0	0.0	0.0	0.0	0.0	0.0	0.0	0.0	21.0	0.0	0.0	0.0	0.0	62.0	0.0	0.0	0.0	0.0	54.0	31.0	30.0	14.0	29.0	35.0	0.0
f019f55ec7e78a4132e9a92d5da4b14a	0.0	85.0	0.0	0.0	16.0	0.0	25.0	0.0	0.0	12.0	7.0	0.0	22.0	30.0	0.0	0.0	0.0	0.0	0.0	0.0	0.0	0.0	0.0	0.0	0.0	13.0	0.0	19.0	19.0	41.0	25.0	50.0	0.0	0.0	19.0	0.0	17.0	0.0	26.0	0.0	0.0	0.0	58.0	20.0	0.0	41.0	19.0	16.0	0.0
76d0769909174ecc8fb6451107310a0f	59.0	0.0	38.0	0.0	0.0	22.0	0.0	0.0	0.0	0.0	0.0	0.0	0.0	0.0	0.0	21.0	28.0	35.0	20.0	0.0	47.0	17.0	0.0	0.0	0.0	0.0	0.0	0.0	0.0	41.0	0.0	0.0	0.0	0.0	26.0	39.0	41.0	35.0	41.0	0.0	34.0	0.0	29.0	24.0	0.0	0.0	0.0	48.0	29.0
f5d37498b0690875f91c05abcef83e23	97.0	0.0	0.0	0.0	0.0	0.0	43.0	0.0	0.0	0.0	0.0	0.0	0.0	0.0	40.0	0.0	0.0	0.0	0.0	0.0	0.0	0.0	0.0	51.0	0.0	22.0	0.0	67.0	0.0	0.0	0.0	0.0	65.0	0.0	0.0	0.0	0.0	0.0	0.0	0.0	0.0	0.0	0.0	73.0	0.0	44.0	76.0	49.0	0.0
247671c26934d9c23f8526b365e550c9	0.0	0.0	34.0	0.0	0.0	67.0	0.0	0.0	29.0	77.0	0.0	0.0	59.0	55.0	92.0	0.0	0.0	0.0	0.0	0.0	0.0	0.0	0.0	0.0	0.0	0.0	0.0	68.0	0.0	0.0	0.0	0.0	0.0	0.0	0.0	0.0	0.0	0.0	0.0	0.0	0.0	0.0	0.0	0.0	59.0	53.0	83.0	73.0	25.0
a90739dcb0d233588ca422d201b0384c	0.0	27.0	0.0	0.0	0.0	0.0	36.0	0.0	27.0	0.0	0.0	0.0	0.0	48.0	86.0	0.0	0.0	0.0	0.0	0.0	0.0	46.0	53.0	50.0	0.0	0.0	0.0	0.0	0.0	0.0	38.0	54.0	41.0	0.0	0.0	0.0	46.0	0.0	0.0	0.0	0.0	0.0	107.0	44.0	0.0	68.0	64.0	23.0	0.0
b6735fa958fe2384874f118e4a983aad	34.0	29.0	47.0	28.0	21.0	20.0	0.0	0.0	0.0	57.0	0.0	0.0	37.0	45.0	0.0	0.0	0.0	0.0	0.0	0.0	0.0	0.0	0.0	0.0	39.0	0.0	92.0	0.0	68.0	35.0	15.0	21.0	0.0	0.0	0.0	0.0	0.0	0.0	0.0	0.0	0.0	31.0	0.0	0.0	0.0	27.0	25.0	15.0	0.0
2fe719d8d2bf91251eff0df156839c1f	22.0	30.0	34.0	0.0	0.0	30.0	19.0	10.0	0.0	0.0	0.0	0.0	21.0	0.0	0.0	26.0	0.0	49.0	26.0	0.0	79.0	0.0	14.0	20.0	16.0	0.0	0.0	0.0	0.0	0.0	29.0	62.0	32.0	0.0	0.0	37.0	0.0	22.0	0.0	0.0	12.0	0.0	26.0	24.0	0.0	0.0	19.0	17.0	43.0
5b59d6fd4a6098808f940168162663a4	0.0	0.0	41.0	0.0	0.0	0.0	37.0	69.0	0.0	0.0	0.0	28.0	0.0	0.0	0.0	0.0	0.0	74.0	0.0	0.0	52.0	0.0	0.0	0.0	0.0	15.0	0.0	40.0	35.0	0.0	28.0	51.0	30.0	0.0	0.0	35.0	0.0	40.0	28.0	0.0	0.0	0.0	0.0	0.0	15.0	0.0	48.0	62.0	55.0
386099e80c46593e31d294289ba6e491	16.0	25.0	28.0	0.0	0.0	0.0	30.0	0.0	0.0	0.0	0.0	0.0	0.0	0.0	48.0	0.0	0.0	0.0	36.0	0.0	17.0	22.0	42.0	55.0	0.0	0.0	0.0	0.0	26.0	0.0	20.0	0.0	34.0	0.0	0.0	0.0	0.0	0.0	0.0	0.0	0.0	0.0	53.0	45.0	28.0	38.0	48.0	56.0	45.0
886cb330848f21c244063c0e66045707	0.0	0.0	0.0	0.0	0.0	0.0	30.0	30.0	39.0	0.0	0.0	0.0	30.0	22.0	74.0	46.0	11.0	64.0	0.0	0.0	0.0	40.0	0.0	30.0	0.0	0.0	0.0	0.0	0.0	18.0	42.0	0.0	35.0	0.0	0.0	0.0	0.0	0.0	0.0	0.0	0.0	0.0	0.0	30.0	27.0	42.0	87.0	62.0	66.0
4befb5d0783182564c60f8d08936e137	0.0	0.0	0.0	0.0	0.0	15.0	0.0	59.0	35.0	0.0	0.0	17.0	57.0	0.0	34.0	52.0	0.0	29.0	0.0	20.0	0.0	30.0	22.0	32.0	0.0	19.0	0.0	0.0	17.0	27.0	0.0	0.0	21.0	0.0	0.0	0.0	0.0	0.0	0.0	0.0	0.0	0.0	0.0	24.0	37.0	171.0	43.0	24.0	31.0
4e2a633da4ddf98eadaf2b9335ae5b0a	11.0	0.0	17.0	0.0	0.0	0.0	17.0	0.0	0.0	20.0	0.0	0.0	25.0	27.0	23.0	19.0	0.0	0.0	17.0	0.0	0.0	27.0	31.0	38.0	0.0	0.0	0.0	0.0	20.0	21.0	25.0	22.0	26.0	0.0	0.0	0.0	0.0	21.0	0.0	0.0	0.0	0.0	43.0	59.0	34.0	26.0	65.0	48.0	33.0
119a17324a9741d7d2794813e3db9eb6	0.0	0.0	0.0	0.0	0.0	0.0	111.0	107.0	55.0	0.0	0.0	0.0	0.0	0.0	59.0	103.0	0.0	159.0	0.0	0.0	65.0	0.0	0.0	0.0	19.0	0.0	0.0	0.0	0.0	0.0	0.0	58.0	43.0	0.0	0.0	0.0	0.0	0.0	0.0	0.0	0.0	0.0	0.0	0.0	0.0	0.0	0.0	60.0	110.0
c0eee56b8170c921aef5d563b7c2a957	195.0	40.0	69.0	0.0	0.0	50.0	0.0	0.0	0.0	0.0	0.0	0.0	0.0	0.0	0.0	0.0	0.0	0.0	0.0	0.0	0.0	0.0	0.0	0.0	0.0	0.0	0.0	139.0	0.0	0.0	0.0	0.0	0.0	0.0	0.0	0.0	58.0	0.0	0.0	0.0	108.0	0.0	0.0	0.0	0.0	0.0	0.0	0.0	37.0
b0a957b6946df4452bbec4ebe1c74a58	37.0	0.0	54.0	0.0	30.0	27.0	0.0	0.0	0.0	14.0	24.0	0.0	15.0	21.0	0.0	0.0	0.0	0.0	0.0	0.0	43.0	0.0	22.0	26.0	0.0	0.0	0.0	0.0	36.0	31.0	20.0	0.0	37.0	0.0	0.0	28.0	15.0	30.0	45.0	0.0	27.0	0.0	0.0	34.0	39.0	38.0	43.0	22.0	37.0
bd407bd1a66ccec0fe7369cdf986b666	18.0	17.0	30.0	0.0	0.0	0.0	20.0	29.0	22.0	21.0	0.0	0.0	0.0	0.0	19.0	19.0	13.0	32.0	0.0	0.0	22.0	0.0	0.0	14.0	0.0	0.0	0.0	22.0	22.0	0.0	16.0	28.0	30.0	20.0	0.0	16.0	8.0	14.0	0.0	0.0	0.0	0.0	12.0	26.0	41.0	27.0	39.0	62.0	56.0
2bbd158326fe1b7227809f1cc2ca43a2	0.0	0.0	0.0	0.0	85.0	60.0	86.0	0.0	0.0	0.0	0.0	31.0	0.0	0.0	0.0	0.0	0.0	0.0	0.0	0.0	0.0	77.0	0.0	0.0	0.0	0.0	45.0	0.0	0.0	0.0	75.0	0.0	0.0	0.0	0.0	0.0	0.0	0.0	0.0	0.0	0.0	0.0	0.0	81.0	40.0	0.0	129.0	0.0	0.0
77a649002d3fb5eee214819dbac0fe2d	34.0	16.0	25.0	0.0	16.0	31.0	14.0	15.0	0.0	28.0	12.0	0.0	0.0	9.0	8.0	0.0	0.0	0.0	0.0	0.0	0.0	7.0	0.0	16.0	0.0	0.0	0.0	0.0	0.0	0.0	24.0	22.0	35.0	0.0	0.0	0.0	0.0	0.0	0.0	0.0	0.0	0.0	0.0	49.0	119.0	14.0	20.0	10.0	35.0
ff384790a651372b8ba25e0ebf36340c	23.0	43.0	81.0	19.0	16.0	0.0	0.0	0.0	0.0	0.0	0.0	0.0	30.0	0.0	0.0	0.0	0.0	0.0	0.0	0.0	0.0	16.0	0.0	0.0	0.0	0.0	0.0	33.0	77.0	43.0	23.0	18.0	16.0	0.0	0.0	0.0	44.0	22.0	0.0	0.0	28.0	0.0	25.0	0.0	23.0	37.0	35.0	0.0	0.0
470103514599599dd655121105b93b7c	40.0	0.0	0.0	41.0	94.0	35.0	0.0	0.0	0.0	0.0	0.0	0.0	0.0	0.0	0.0	0.0	0.0	0.0	0.0	0.0	0.0	0.0	0.0	0.0	38.0	0.0	31.0	0.0	0.0	0.0	47.0	34.0	28.0	0.0	0.0	0.0	0.0	0.0	0.0	59.0	0.0	76.0	0.0	29.0	43.0	0.0	0.0	0.0	0.0
5d2ad9ad41685a1f647650094210b8cb	106.0	0.0	0.0	46.0	75.0	35.0	22.0	37.0	37.0	0.0	0.0	0.0	0.0	0.0	0.0	0.0	44.0	0.0	0.0	0.0	0.0	0.0	0.0	0.0	0.0	0.0	0.0	0.0	0.0	0.0	176.0	48.0	43.0	37.0	0.0	0.0	0.0	0.0	0.0	67.0	0.0	0.0	0.0	0.0	0.0	0.0	0.0	0.0	23.0
d25bf4f62445f681b6be0a4a6078fac6	0.0	85.0	99.0	0.0	17.0	0.0	0.0	0.0	0.0	26.0	0.0	0.0	0.0	0.0	0.0	0.0	0.0	71.0	0.0	0.0	24.0	0.0	24.0	0.0	0.0	0.0	0.0	0.0	0.0	0.0	0.0	27.0	33.0	40.0	0.0	21.0	0.0	53.0	32.0	0.0	35.0	0.0	29.0	17.0	0.0	0.0	0.0	0.0	31.0
5e874f823f68a2b7f75fa1295fe40101	0.0	0.0	0.0	0.0	0.0	0.0	35.0	91.0	0.0	0.0	0.0	0.0	53.0	72.0	0.0	0.0	0.0	0.0	0.0	0.0	0.0	0.0	0.0	25.0	0.0	0.0	0.0	0.0	0.0	27.0	24.0	0.0	51.0	0.0	0.0	0.0	0.0	0.0	0.0	13.0	0.0	0.0	0.0	42.0	57.0	90.0	73.0	0.0	40.0
16aaee8a365d5343d476e6e38a0bf2f3	50.0	12.0	37.0	0.0	14.0	32.0	0.0	0.0	20.0	14.0	14.0	32.0	34.0	42.0	28.0	0.0	0.0	0.0	0.0	0.0	33.0	24.0	21.0	28.0	0.0	0.0	0.0	22.0	0.0	0.0	20.0	19.0	20.0	21.0	0.0	27.0	0.0	24.0	0.0	0.0	0.0	0.0	11.0	18.0	23.0	22.0	0.0	21.0	36.0
a3978c4873164190bf7d2d94442c67c3	0.0	30.0	28.0	49.0	0.0	0.0	0.0	0.0	0.0	85.0	0.0	136.0	0.0	0.0	0.0	0.0	0.0	0.0	0.0	0.0	0.0	0.0	0.0	0.0	0.0	0.0	0.0	0.0	0.0	0.0	0.0	28.0	38.0	0.0	0.0	0.0	0.0	0.0	0.0	0.0	0.0	0.0	50.0	38.0	75.0	0.0	0.0	36.0	0.0
cdbaa542c3155de51d3599de0f3a579c	28.0	50.0	55.0	0.0	68.0	45.0	0.0	0.0	0.0	0.0	19.0	0.0	21.0	0.0	0.0	0.0	0.0	0.0	0.0	0.0	37.0	36.0	0.0	0.0	0.0	0.0	0.0	43.0	0.0	0.0	24.0	0.0	0.0	0.0	55.0	0.0	0.0	0.0	0.0	34.0	0.0	0.0	41.0	0.0	29.0	19.0	24.0	0.0	21.0
e8cc35f07d0b7203121612ba3c4cfe31	0.0	0.0	0.0	0.0	0.0	52.0	0.0	0.0	0.0	0.0	0.0	0.0	29.0	0.0	0.0	0.0	0.0	0.0	0.0	31.0	0.0	0.0	0.0	78.0	0.0	0.0	0.0	0.0	0.0	27.0	0.0	0.0	0.0	0.0	33.0	73.0	0.0	0.0	0.0	0.0	25.0	0.0	58.0	0.0	0.0	0.0	0.0	44.0	22.0
3a753c1344a7e8e6c2f66af91640ac79	109.0	29.0	66.0	12.0	71.0	98.0	0.0	0.0	0.0	0.0	0.0	0.0	0.0	0.0	0.0	0.0	0.0	0.0	0.0	0.0	0.0	0.0	0.0	0.0	0.0	0.0	0.0	0.0	0.0	0.0	36.0	13.0	14.0	0.0	32.0	0.0	0.0	0.0	0.0	0.0	0.0	0.0	0.0	24.0	36.0	17.0	21.0	12.0	31.0
be893210ca51632db090ef909ff30348	0.0	28.0	31.0	0.0	0.0	0.0	20.0	0.0	34.0	48.0	14.0	9.0	17.0	50.0	19.0	0.0	0.0	0.0	0.0	0.0	0.0	0.0	17.0	35.0	0.0	0.0	0.0	0.0	0.0	15.0	6.0	18.0	31.0	6.0	0.0	16.0	11.0	16.0	0.0	0.0	0.0	0.0	26.0	50.0	92.0	38.0	34.0	38.0	17.0
0eda7f4acf2f38d72123a7910ad5e2c8	79.0	0.0	32.0	0.0	37.0	32.0	0.0	0.0	0.0	0.0	0.0	0.0	0.0	0.0	0.0	0.0	0.0	0.0	0.0	0.0	0.0	0.0	0.0	0.0	42.0	34.0	0.0	88.0	107.0	81.0	0.0	0.0	0.0	49.0	0.0	0.0	0.0	0.0	33.0	0.0	0.0	0.0	0.0	0.0	0.0	0.0	0.0	0.0	8.0
59bf290a5f7122a6bf6e482e370b5181	48.0	27.0	34.0	43.0	13.0	0.0	34.0	0.0	21.0	38.0	0.0	0.0	13.0	0.0	0.0	0.0	0.0	0.0	0.0	0.0	0.0	23.0	0.0	23.0	18.0	11.0	25.0	22.0	9.0	16.0	39.0	34.0	20.0	0.0	0.0	0.0	0.0	12.0	0.0	0.0	21.0	0.0	17.0	32.0	0.0	26.0	29.0	18.0	28.0
58695d8c63d5eef5cb918bcad52665e0	0.0	11.0	0.0	0.0	0.0	0.0	23.0	36.0	21.0	0.0	0.0	0.0	28.0	0.0	71.0	31.0	0.0	45.0	26.0	20.0	30.0	21.0	20.0	0.0	0.0	9.0	22.0	27.0	0.0	30.0	38.0	30.0	39.0	0.0	20.0	25.0	0.0	31.0	0.0	0.0	0.0	13.0	18.0	27.0	25.0	40.0	71.0	60.0	31.0
5f7945e14636d9f6075f5f23095e2147	9.0	10.0	0.0	0.0	0.0	0.0	23.0	14.0	19.0	0.0	0.0	0.0	41.0	30.0	78.0	0.0	0.0	0.0	0.0	0.0	6.0	42.0	21.0	36.0	0.0	0.0	10.0	0.0	0.0	0.0	21.0	19.0	31.0	0.0	0.0	0.0	0.0	9.0	0.0	0.0	0.0	0.0	9.0	15.0	10.0	58.0	148.0	120.0	34.0
cff8b85386fc199ac60a67cf416a1d74	16.0	10.0	8.0	0.0	11.0	0.0	16.0	21.0	39.0	34.0	28.0	11.0	17.0	19.0	4.0	16.0	0.0	7.0	20.0	0.0	0.0	21.0	29.0	44.0	0.0	52.0	26.0	19.0	36.0	24.0	19.0	11.0	14.0	0.0	8.0	0.0	15.0	0.0	0.0	0.0	0.0	0.0	8.0	46.0	28.0	18.0	24.0	14.0	54.0
d283e5d6a0cecfbf880e682764544c9e	35.0	0.0	0.0	0.0	0.0	0.0	43.0	0.0	49.0	43.0	34.0	38.0	0.0	38.0	0.0	0.0	0.0	0.0	0.0	0.0	0.0	35.0	0.0	0.0	0.0	0.0	0.0	47.0	27.0	44.0	61.0	50.0	62.0	0.0	0.0	0.0	0.0	0.0	0.0	0.0	0.0	0.0	0.0	30.0	30.0	24.0	21.0	0.0	42.0
2f5420f03650de78ba823ee2a04e18cf	0.0	0.0	0.0	0.0	0.0	0.0	0.0	22.0	0.0	0.0	0.0	0.0	0.0	0.0	0.0	0.0	0.0	0.0	0.0	0.0	0.0	0.0	0.0	0.0	0.0	0.0	0.0	12.0	0.0	20.0	21.0	517.0	26.0	0.0	0.0	0.0	0.0	0.0	0.0	0.0	0.0	37.0	0.0	0.0	0.0	0.0	0.0	22.0	248.0
697e8ee892815d85e03e4dffe8761115	69.0	0.0	95.0	115.0	104.0	17.0	0.0	0.0	0.0	0.0	0.0	0.0	0.0	0.0	0.0	0.0	0.0	0.0	0.0	0.0	0.0	0.0	0.0	0.0	0.0	0.0	31.0	36.0	0.0	31.0	0.0	0.0	0.0	0.0	0.0	0.0	0.0	0.0	19.0	0.0	23.0	0.0	0.0	0.0	32.0	0.0	0.0	0.0	0.0
ff3445ad130385b8f0425eefb9f14da6	0.0	14.0	0.0	0.0	74.0	0.0	0.0	23.0	36.0	0.0	0.0	0.0	0.0	0.0	0.0	0.0	0.0	0.0	0.0	0.0	0.0	0.0	0.0	0.0	0.0	0.0	0.0	0.0	0.0	0.0	31.0	34.0	32.0	0.0	0.0	0.0	0.0	0.0	0.0	0.0	0.0	0.0	0.0	71.0	69.0	26.0	35.0	19.0	0.0
c55ab3a62ea50e9bfa3cfb9e524f6a64	0.0	21.0	22.0	0.0	0.0	21.0	0.0	29.0	0.0	16.0	0.0	0.0	19.0	47.0	13.0	0.0	27.0	0.0	0.0	0.0	0.0	53.0	44.0	40.0	0.0	0.0	0.0	0.0	53.0	23.0	11.0	0.0	23.0	28.0	0.0	0.0	0.0	21.0	0.0	0.0	40.0	0.0	12.0	16.0	24.0	21.0	24.0	12.0	21.0
6cb824a9ff9a047ed906ad9a32300820	0.0	0.0	0.0	0.0	0.0	0.0	83.0	80.0	0.0	0.0	0.0	0.0	0.0	54.0	0.0	0.0	0.0	0.0	0.0	0.0	0.0	0.0	0.0	77.0	0.0	0.0	0.0	0.0	0.0	0.0	40.0	61.0	29.0	0.0	0.0	0.0	0.0	0.0	0.0	0.0	0.0	0.0	0.0	94.0	66.0	67.0	58.0	0.0	0.0
fa0dca7aca277378c96599dab1b56483	0.0	0.0	0.0	0.0	0.0	0.0	0.0	0.0	0.0	0.0	0.0	127.0	18.0	0.0	0.0	0.0	0.0	0.0	0.0	58.0	0.0	0.0	0.0	0.0	0.0	0.0	0.0	0.0	0.0	0.0	0.0	0.0	20.0	0.0	0.0	0.0	0.0	0.0	0.0	0.0	0.0	0.0	0.0	50.0	87.0	112.0	63.0	43.0	13.0
2bc4231b8d643772bd4d6b68287e06e6	0.0	0.0	0.0	0.0	0.0	0.0	0.0	0.0	0.0	0.0	0.0	0.0	0.0	0.0	0.0	0.0	0.0	0.0	0.0	0.0	0.0	0.0	0.0	0.0	0.0	0.0	0.0	56.0	0.0	0.0	36.0	57.0	125.0	0.0	0.0	0.0	0.0	0.0	0.0	0.0	0.0	0.0	50.0	46.0	177.0	0.0	57.0	57.0	34.0
3fe0760cf4efd55725ae93f351a64c0e	47.0	0.0	69.0	0.0	0.0	0.0	0.0	0.0	0.0	0.0	0.0	39.0	0.0	38.0	32.0	0.0	0.0	0.0	0.0	0.0	18.0	0.0	40.0	0.0	0.0	0.0	0.0	0.0	0.0	0.0	19.0	28.0	37.0	0.0	0.0	0.0	0.0	40.0	0.0	0.0	0.0	0.0	37.0	22.0	26.0	35.0	67.0	96.0	0.0
efe3f1458ddbe46249beb0236b73f4fe	0.0	0.0	0.0	20.0	0.0	0.0	0.0	39.0	35.0	0.0	0.0	0.0	0.0	0.0	0.0	0.0	0.0	0.0	0.0	0.0	0.0	0.0	0.0	23.0	0.0	0.0	0.0	0.0	0.0	0.0	131.0	108.0	58.0	0.0	0.0	0.0	0.0	0.0	0.0	0.0	0.0	0.0	0.0	31.0	97.0	0.0	0.0	0.0	119.0
7f565b15f8b4c87efa401132d7af28b6	0.0	0.0	0.0	0.0	0.0	0.0	63.0	0.0	0.0	0.0	0.0	0.0	16.0	0.0	0.0	0.0	0.0	0.0	0.0	0.0	0.0	0.0	0.0	49.0	0.0	0.0	0.0	0.0	0.0	0.0	30.0	34.0	47.0	0.0	0.0	0.0	0.0	0.0	0.0	0.0	0.0	0.0	163.0	48.0	0.0	37.0	30.0	93.0	0.0
fa57b84c80dccbe3c3068b916af06f38	75.0	28.0	88.0	0.0	15.0	50.0	61.0	0.0	0.0	0.0	26.0	0.0	18.0	0.0	0.0	0.0	0.0	0.0	0.0	0.0	14.0	12.0	0.0	0.0	0.0	0.0	0.0	0.0	0.0	0.0	57.0	26.0	13.0	0.0	28.0	0.0	0.0	18.0	57.0	0.0	27.0	0.0	19.0	8.0	0.0	28.0	16.0	0.0	17.0
317f8369f2e1be414ccccefda27b9dd1	0.0	0.0	0.0	0.0	24.0	39.0	0.0	0.0	16.0	26.0	0.0	0.0	0.0	0.0	0.0	0.0	24.0	0.0	0.0	0.0	0.0	0.0	0.0	0.0	0.0	0.0	0.0	0.0	0.0	0.0	52.0	14.0	40.0	0.0	32.0	0.0	0.0	0.0	0.0	0.0	0.0	0.0	0.0	44.0	95.0	51.0	30.0	0.0	41.0
210783f243c76ba6b261fad71fb25f4b	22.0	40.0	18.0	0.0	22.0	19.0	13.0	0.0	13.0	0.0	0.0	0.0	0.0	0.0	0.0	14.0	27.0	0.0	0.0	0.0	0.0	0.0	20.0	0.0	12.0	0.0	22.0	49.0	36.0	74.0	0.0	22.0	0.0	0.0	0.0	0.0	31.0	25.0	46.0	0.0	0.0	0.0	0.0	0.0	0.0	26.0	0.0	0.0	12.0
8da42f376f4933d3aa485e867837e825	0.0	0.0	0.0	0.0	0.0	52.0	0.0	0.0	0.0	0.0	28.0	0.0	0.0	53.0	0.0	0.0	0.0	0.0	0.0	0.0	0.0	38.0	0.0	0.0	0.0	0.0	0.0	43.0	66.0	35.0	49.0	0.0	44.0	53.0	0.0	0.0	0.0	0.0	0.0	0.0	39.0	0.0	48.0	0.0	60.0	39.0	48.0	0.0	20.0
5ba274dd1a7215db6217d03040625a33	0.0	5.0	0.0	0.0	0.0	0.0	29.0	0.0	7.0	31.0	25.0	18.0	75.0	40.0	34.0	0.0	17.0	0.0	19.0	0.0	0.0	32.0	39.0	31.0	0.0	0.0	0.0	0.0	12.0	0.0	23.0	22.0	21.0	24.0	0.0	0.0	7.0	15.0	0.0	0.0	0.0	0.0	33.0	19.0	18.0	29.0	69.0	36.0	26.0
0123aab8a84aa7ca83a0635025307e22	0.0	19.0	68.0	0.0	0.0	0.0	0.0	0.0	0.0	0.0	0.0	35.0	0.0	0.0	0.0	0.0	0.0	0.0	68.0	0.0	0.0	0.0	0.0	0.0	0.0	0.0	0.0	0.0	0.0	0.0	0.0	28.0	31.0	0.0	0.0	0.0	0.0	0.0	0.0	0.0	0.0	0.0	45.0	26.0	0.0	24.0	23.0	26.0	53.0
04e67585ada14849d898b2a9ef4f5c37	0.0	48.0	30.0	0.0	0.0	0.0	40.0	0.0	21.0	0.0	0.0	0.0	0.0	39.0	0.0	0.0	0.0	0.0	43.0	0.0	19.0	0.0	0.0	0.0	0.0	0.0	0.0	29.0	0.0	0.0	64.0	28.0	0.0	0.0	0.0	0.0	31.0	59.0	42.0	0.0	0.0	0.0	95.0	9.0	0.0	32.0	0.0	0.0	0.0
f813bdd5a13552d1ff663f0a3bcfb5ae	45.0	39.0	49.0	23.0	23.0	0.0	0.0	0.0	0.0	22.0	0.0	0.0	26.0	14.0	0.0	0.0	0.0	0.0	0.0	48.0	0.0	22.0	0.0	0.0	0.0	0.0	0.0	0.0	34.0	37.0	14.0	0.0	0.0	42.0	36.0	0.0	58.0	41.0	23.0	0.0	39.0	0.0	32.0	17.0	0.0	9.0	15.0	0.0	24.0
a6d7a4e53ab4332b549511866e05c41b	0.0	22.0	31.0	0.0	0.0	0.0	56.0	0.0	0.0	45.0	0.0	0.0	44.0	31.0	0.0	0.0	0.0	0.0	0.0	0.0	0.0	42.0	44.0	69.0	0.0	0.0	0.0	0.0	0.0	0.0	0.0	0.0	41.0	0.0	0.0	0.0	0.0	0.0	0.0	0.0	0.0	0.0	0.0	41.0	44.0	33.0	40.0	42.0	35.0
327fa1fd3e8bf0b54192ca9a5129d9a7	0.0	40.0	69.0	0.0	0.0	0.0	0.0	0.0	0.0	0.0	0.0	23.0	37.0	0.0	0.0	0.0	26.0	36.0	0.0	37.0	0.0	0.0	0.0	59.0	0.0	0.0	51.0	0.0	0.0	0.0	0.0	0.0	0.0	0.0	0.0	0.0	0.0	0.0	0.0	0.0	0.0	0.0	26.0	46.0	0.0	0.0	0.0	69.0	19.0
723ac08bf4424dfbab06ffc3f5a01dc4	10.0	38.0	27.0	0.0	7.0	21.0	8.0	0.0	9.0	20.0	10.0	0.0	8.0	23.0	9.0	0.0	6.0	0.0	14.0	0.0	11.0	9.0	16.0	24.0	6.0	9.0	0.0	0.0	9.0	7.0	31.0	23.0	24.0	7.0	0.0	6.0	7.0	7.0	13.0	0.0	7.0	0.0	13.0	49.0	19.0	8.0	19.0	23.0	35.0
b552b991fe65a24c1cbbeca74b3107ff	0.0	21.0	27.0	0.0	0.0	0.0	0.0	0.0	0.0	0.0	0.0	0.0	0.0	0.0	0.0	0.0	0.0	0.0	0.0	0.0	0.0	0.0	0.0	0.0	0.0	28.0	0.0	68.0	86.0	53.0	0.0	0.0	0.0	0.0	0.0	0.0	0.0	0.0	0.0	0.0	0.0	0.0	0.0	0.0	0.0	0.0	0.0	0.0	77.0
67e21145d874f0a599024d5bb218c7f9	0.0	0.0	0.0	0.0	0.0	0.0	0.0	0.0	43.0	0.0	43.0	0.0	48.0	65.0	0.0	0.0	0.0	0.0	0.0	0.0	0.0	0.0	38.0	0.0	0.0	59.0	0.0	0.0	0.0	0.0	0.0	46.0	64.0	0.0	0.0	0.0	0.0	0.0	0.0	0.0	0.0	0.0	0.0	39.0	65.0	65.0	87.0	51.0	57.0
ef5ca34d0e671850f29a6dbadc8d2a17	0.0	25.0	56.0	0.0	0.0	0.0	0.0	0.0	0.0	0.0	0.0	0.0	0.0	32.0	0.0	0.0	0.0	0.0	28.0	0.0	0.0	0.0	42.0	0.0	13.0	0.0	0.0	53.0	57.0	59.0	0.0	0.0	0.0	57.0	0.0	0.0	17.0	31.0	13.0	0.0	21.0	0.0	0.0	139.0	10.0	21.0	0.0	0.0	0.0
affabc5d99ada8f129fae25a3de503ab	0.0	0.0	0.0	0.0	23.0	16.0	0.0	29.0	26.0	0.0	0.0	0.0	0.0	0.0	0.0	0.0	0.0	0.0	0.0	0.0	0.0	50.0	30.0	0.0	0.0	0.0	0.0	31.0	74.0	89.0	21.0	0.0	25.0	0.0	0.0	0.0	0.0	0.0	0.0	0.0	0.0	0.0	0.0	43.0	48.0	0.0	0.0	0.0	30.0
ffeb9c9398130ae62cdac4fc63c7ce7e	0.0	0.0	0.0	0.0	0.0	0.0	0.0	0.0	43.0	0.0	0.0	0.0	0.0	0.0	0.0	0.0	0.0	0.0	0.0	0.0	0.0	90.0	0.0	90.0	0.0	0.0	0.0	0.0	0.0	0.0	49.0	47.0	59.0	0.0	0.0	0.0	0.0	0.0	0.0	0.0	0.0	0.0	82.0	60.0	0.0	50.0	43.0	48.0	0.0
41fd56cb1d2139ab403d9e9fba098ded	0.0	0.0	0.0	10.0	47.0	0.0	21.0	0.0	26.0	0.0	30.0	62.0	39.0	33.0	0.0	0.0	0.0	0.0	0.0	0.0	0.0	0.0	0.0	23.0	30.0	25.0	0.0	0.0	0.0	0.0	31.0	27.0	35.0	0.0	0.0	0.0	0.0	0.0	0.0	0.0	0.0	0.0	0.0	30.0	107.0	31.0	41.0	18.0	25.0
e1c71eb5047f9ac3d1dd1bef67d7ba6c	63.0	0.0	74.0	0.0	0.0	75.0	0.0	0.0	52.0	0.0	0.0	0.0	0.0	0.0	0.0	62.0	0.0	0.0	0.0	60.0	0.0	0.0	76.0	0.0	0.0	0.0	0.0	0.0	80.0	65.0	0.0	0.0	0.0	0.0	0.0	0.0	58.0	68.0	0.0	0.0	0.0	0.0	0.0	0.0	0.0	0.0	0.0	0.0	0.0
ab99b112a65b6d0f76bcebddf0f516a3	12.0	0.0	23.0	0.0	0.0	56.0	37.0	0.0	0.0	43.0	0.0	0.0	27.0	11.0	34.0	22.0	0.0	0.0	0.0	0.0	19.0	0.0	0.0	26.0	0.0	0.0	0.0	30.0	31.0	20.0	0.0	0.0	0.0	0.0	0.0	0.0	0.0	0.0	0.0	0.0	0.0	0.0	0.0	37.0	36.0	16.0	45.0	16.0	15.0
4054a82ce44981cdbc91288c6a980ea2	0.0	0.0	0.0	0.0	0.0	0.0	0.0	0.0	0.0	0.0	0.0	0.0	0.0	0.0	0.0	0.0	0.0	0.0	0.0	0.0	0.0	0.0	0.0	0.0	0.0	0.0	0.0	0.0	0.0	0.0	28.0	60.0	38.0	0.0	0.0	0.0	0.0	0.0	0.0	0.0	0.0	0.0	134.0	95.0	0.0	0.0	0.0	112.0	0.0
4276207506e14508e7e5134a22794bf6	48.0	0.0	0.0	53.0	106.0	29.0	0.0	0.0	0.0	0.0	0.0	0.0	27.0	36.0	0.0	0.0	0.0	0.0	0.0	0.0	0.0	0.0	0.0	0.0	0.0	0.0	0.0	0.0	47.0	25.0	0.0	0.0	19.0	54.0	75.0	0.0	0.0	0.0	0.0	0.0	70.0	0.0	0.0	0.0	0.0	0.0	0.0	0.0	31.0
83766ca498587536271e174aabb36ad7	13.0	0.0	8.0	0.0	22.0	0.0	19.0	0.0	25.0	31.0	27.0	26.0	0.0	0.0	0.0	0.0	0.0	0.0	18.0	0.0	0.0	44.0	0.0	0.0	0.0	57.0	0.0	23.0	0.0	0.0	39.0	31.0	19.0	0.0	0.0	0.0	0.0	0.0	0.0	0.0	0.0	29.0	15.0	49.0	87.0	0.0	22.0	0.0	21.0
aedbefadd60cc0ac1df68591d0b5147c	18.0	0.0	21.0	0.0	16.0	17.0	0.0	0.0	0.0	0.0	0.0	0.0	0.0	50.0	0.0	0.0	20.0	0.0	0.0	0.0	0.0	66.0	30.0	0.0	0.0	0.0	0.0	19.0	34.0	32.0	0.0	0.0	16.0	0.0	0.0	0.0	0.0	0.0	0.0	0.0	27.0	0.0	0.0	17.0	0.0	33.0	0.0	0.0	64.0
7f1961e443125b4d3c27d04f63754650	0.0	65.0	62.0	0.0	15.0	11.0	0.0	0.0	0.0	0.0	0.0	0.0	0.0	0.0	0.0	0.0	0.0	0.0	0.0	0.0	0.0	0.0	0.0	0.0	0.0	0.0	0.0	16.0	21.0	43.0	7.0	20.0	7.0	34.0	0.0	0.0	26.0	36.0	39.0	0.0	0.0	0.0	21.0	30.0	14.0	17.0	16.0	12.0	13.0
ba9bed52ef798ba7528aed25b2163742	0.0	0.0	26.0	0.0	0.0	0.0	0.0	0.0	0.0	71.0	0.0	0.0	0.0	0.0	0.0	0.0	0.0	0.0	87.0	0.0	0.0	0.0	72.0	0.0	0.0	0.0	0.0	0.0	0.0	0.0	0.0	0.0	0.0	110.0	0.0	0.0	0.0	0.0	0.0	0.0	0.0	0.0	0.0	72.0	16.0	0.0	0.0	0.0	68.0
c7dd1d2a262b6fa49d2f03ef993a5939	36.0	28.0	34.0	0.0	0.0	0.0	0.0	14.0	13.0	15.0	0.0	18.0	0.0	0.0	0.0	41.0	0.0	60.0	0.0	11.0	73.0	0.0	0.0	0.0	0.0	0.0	19.0	0.0	0.0	0.0	6.0	49.0	99.0	0.0	16.0	14.0	0.0	0.0	0.0	0.0	0.0	0.0	12.0	0.0	22.0	0.0	0.0	41.0	73.0
351a2e7cd8bda9fed1c624d241b5ff38	34.0	0.0	19.0	0.0	0.0	30.0	42.0	37.0	0.0	35.0	0.0	0.0	0.0	0.0	0.0	0.0	0.0	31.0	0.0	0.0	0.0	0.0	0.0	0.0	0.0	0.0	0.0	0.0	0.0	0.0	33.0	26.0	22.0	0.0	0.0	46.0	0.0	0.0	0.0	0.0	0.0	0.0	0.0	36.0	55.0	33.0	35.0	31.0	33.0
da2dc7033f3a779efdaa7f50647ec885	54.0	34.0	50.0	0.0	0.0	0.0	29.0	0.0	34.0	0.0	0.0	0.0	0.0	0.0	0.0	0.0	0.0	0.0	18.0	0.0	41.0	0.0	0.0	0.0	0.0	0.0	0.0	42.0	0.0	0.0	25.0	25.0	42.0	27.0	0.0	0.0	0.0	0.0	0.0	0.0	0.0	0.0	38.0	35.0	0.0	0.0	29.0	25.0	36.0
27c0a807d554ab371e03efa6c03a89b8	94.0	16.0	66.0	0.0	0.0	19.0	0.0	0.0	8.0	10.0	11.0	8.0	0.0	0.0	0.0	5.0	0.0	7.0	0.0	10.0	40.0	0.0	19.0	0.0	0.0	0.0	0.0	26.0	14.0	0.0	4.0	12.0	12.0	36.0	18.0	21.0	13.0	10.0	19.0	0.0	13.0	0.0	17.0	10.0	8.0	0.0	7.0	6.0	10.0
ff2a837552adccbdd368c78133203190	24.0	0.0	25.0	0.0	0.0	28.0	0.0	0.0	0.0	0.0	20.0	0.0	30.0	0.0	61.0	0.0	0.0	0.0	0.0	0.0	0.0	25.0	53.0	56.0	0.0	0.0	0.0	0.0	44.0	45.0	0.0	0.0	19.0	0.0	0.0	0.0	0.0	0.0	0.0	0.0	0.0	0.0	0.0	38.0	48.0	22.0	43.0	13.0	26.0
cef59dc0550cd800ee25f79dc704de65	66.0	0.0	0.0	0.0	0.0	63.0	0.0	0.0	0.0	0.0	0.0	0.0	0.0	0.0	0.0	0.0	0.0	0.0	0.0	0.0	0.0	0.0	0.0	0.0	0.0	0.0	0.0	0.0	0.0	0.0	93.0	54.0	77.0	0.0	0.0	0.0	0.0	0.0	0.0	0.0	0.0	0.0	0.0	98.0	69.0	0.0	0.0	0.0	44.0
42d4b2c3436647e32f0b173deae65241	0.0	0.0	15.0	0.0	0.0	0.0	25.0	45.0	33.0	0.0	0.0	25.0	0.0	0.0	29.0	12.0	0.0	48.0	20.0	23.0	0.0	14.0	15.0	16.0	9.0	0.0	0.0	20.0	0.0	0.0	0.0	21.0	31.0	26.0	10.0	38.0	0.0	0.0	0.0	0.0	0.0	0.0	0.0	26.0	23.0	11.0	33.0	59.0	27.0
bc5580dd51ad95f0de14164bfd846d96	36.0	32.0	0.0	0.0	0.0	20.0	0.0	0.0	0.0	83.0	0.0	14.0	0.0	0.0	0.0	0.0	0.0	0.0	0.0	0.0	0.0	0.0	0.0	0.0	0.0	0.0	0.0	63.0	68.0	0.0	0.0	0.0	0.0	87.0	0.0	0.0	61.0	0.0	0.0	0.0	0.0	0.0	0.0	168.0	143.0	0.0	0.0	0.0	18.0
3fd114fe50220b9cfd36097a1ae8a6f4	0.0	0.0	12.0	0.0	0.0	0.0	0.0	0.0	53.0	0.0	0.0	0.0	0.0	0.0	0.0	81.0	0.0	39.0	0.0	54.0	27.0	0.0	0.0	48.0	0.0	75.0	0.0	44.0	0.0	0.0	0.0	14.0	0.0	0.0	0.0	0.0	0.0	81.0	0.0	0.0	0.0	0.0	0.0	20.0	0.0	0.0	0.0	0.0	43.0
90732997e009893a3ddc2b83dfad72c5	0.0	0.0	0.0	0.0	0.0	0.0	31.0	0.0	30.0	54.0	0.0	0.0	0.0	0.0	0.0	0.0	0.0	0.0	0.0	0.0	0.0	0.0	0.0	0.0	0.0	0.0	0.0	0.0	0.0	0.0	37.0	23.0	71.0	0.0	0.0	0.0	0.0	0.0	0.0	0.0	0.0	0.0	72.0	64.0	56.0	51.0	76.0	92.0	60.0
fe76a48e3689ddf741c2d85c494701c4	73.0	53.0	84.0	101.0	72.0	26.0	0.0	0.0	0.0	0.0	0.0	37.0	0.0	0.0	0.0	0.0	0.0	0.0	0.0	0.0	0.0	0.0	0.0	0.0	0.0	0.0	0.0	0.0	0.0	0.0	33.0	0.0	0.0	0.0	0.0	0.0	0.0	0.0	57.0	0.0	0.0	0.0	0.0	0.0	79.0	0.0	0.0	0.0	129.0
a5c333428e3c6ec8616698af5227bdb4	49.0	35.0	56.0	49.0	52.0	69.0	0.0	0.0	0.0	0.0	0.0	0.0	0.0	0.0	0.0	0.0	0.0	0.0	0.0	0.0	0.0	38.0	0.0	0.0	0.0	0.0	0.0	0.0	0.0	0.0	19.0	23.0	0.0	36.0	59.0	0.0	0.0	0.0	0.0	18.0	69.0	24.0	21.0	21.0	20.0	0.0	19.0	0.0	22.0
a8ac80c7351859ea16af088eb5f251d4	0.0	0.0	0.0	0.0	0.0	0.0	0.0	0.0	0.0	0.0	0.0	40.0	0.0	0.0	0.0	0.0	0.0	0.0	48.0	0.0	0.0	0.0	42.0	0.0	39.0	0.0	57.0	34.0	0.0	0.0	18.0	43.0	24.0	0.0	0.0	0.0	0.0	0.0	0.0	0.0	0.0	0.0	43.0	43.0	0.0	0.0	38.0	52.0	0.0
b568281b5c70433328cc4c5f88c55bfa	22.0	0.0	0.0	0.0	0.0	0.0	11.0	66.0	0.0	0.0	0.0	0.0	15.0	0.0	0.0	14.0	0.0	0.0	0.0	0.0	0.0	0.0	0.0	0.0	0.0	119.0	183.0	0.0	0.0	0.0	0.0	0.0	0.0	0.0	0.0	0.0	0.0	0.0	0.0	0.0	0.0	0.0	0.0	0.0	0.0	114.0	0.0	0.0	0.0
b8d28c79f66b8108d3bfb10101cf4003	29.0	22.0	49.0	0.0	0.0	0.0	0.0	0.0	0.0	0.0	0.0	0.0	0.0	45.0	0.0	0.0	0.0	0.0	0.0	0.0	0.0	0.0	0.0	0.0	0.0	0.0	0.0	0.0	34.0	0.0	26.0	0.0	39.0	0.0	0.0	0.0	0.0	0.0	26.0	0.0	0.0	0.0	28.0	51.0	25.0	31.0	64.0	34.0	32.0
4d0d2d902ce5444f32001c69e1faa7a8	0.0	0.0	0.0	0.0	0.0	0.0	39.0	30.0	16.0	52.0	51.0	23.0	80.0	31.0	35.0	25.0	0.0	29.0	35.0	18.0	0.0	47.0	21.0	49.0	32.0	26.0	29.0	28.0	26.0	46.0	0.0	0.0	0.0	31.0	0.0	0.0	33.0	45.0	42.0	23.0	0.0	0.0	0.0	0.0	0.0	0.0	0.0	0.0	0.0
8926ffb911e4fb4d003e448dd5a4f789	63.0	23.0	62.0	0.0	0.0	47.0	0.0	0.0	0.0	0.0	0.0	0.0	0.0	0.0	0.0	19.0	0.0	0.0	61.0	0.0	77.0	0.0	27.0	0.0	0.0	0.0	41.0	0.0	0.0	0.0	0.0	0.0	0.0	77.0	0.0	76.0	0.0	0.0	30.0	0.0	0.0	0.0	0.0	25.0	20.0	0.0	0.0	0.0	0.0
5682f2ee7ee99f3682c2c1f3af497919	33.0	32.0	34.0	12.0	86.0	40.0	0.0	0.0	0.0	0.0	0.0	0.0	0.0	0.0	0.0	0.0	0.0	0.0	0.0	0.0	0.0	27.0	11.0	0.0	23.0	0.0	0.0	0.0	40.0	49.0	0.0	0.0	0.0	14.0	0.0	0.0	0.0	21.0	17.0	0.0	24.0	7.0	0.0	0.0	0.0	14.0	0.0	0.0	12.0
0a520b76f2c1e7d5fd39ca3c737f806f	13.0	14.0	24.0	0.0	0.0	0.0	23.0	0.0	18.0	60.0	52.0	0.0	0.0	62.0	92.0	0.0	0.0	0.0	27.0	0.0	18.0	0.0	17.0	31.0	0.0	0.0	0.0	0.0	0.0	0.0	0.0	28.0	24.0	25.0	0.0	0.0	31.0	17.0	0.0	0.0	0.0	0.0	31.0	30.0	31.0	19.0	33.0	22.0	24.0
35340dd061c2fb29f72caebf012fff98	0.0	0.0	14.0	0.0	0.0	0.0	0.0	23.0	22.0	23.0	0.0	0.0	0.0	22.0	51.0	0.0	0.0	0.0	0.0	0.0	0.0	13.0	32.0	23.0	0.0	0.0	0.0	0.0	14.0	0.0	21.0	37.0	21.0	0.0	0.0	0.0	0.0	0.0	12.0	0.0	0.0	0.0	19.0	34.0	15.0	18.0	68.0	45.0	28.0
5c2ccda7aeed7726b167cad9a0aa7ad1	0.0	0.0	0.0	0.0	0.0	0.0	27.0	0.0	0.0	60.0	0.0	0.0	21.0	0.0	0.0	0.0	0.0	0.0	0.0	0.0	0.0	0.0	0.0	0.0	0.0	0.0	0.0	0.0	0.0	0.0	0.0	44.0	40.0	0.0	0.0	0.0	0.0	0.0	0.0	0.0	0.0	0.0	103.0	40.0	0.0	87.0	43.0	44.0	35.0
3af9a21b17c26af60dbb1d794903536d	98.0	0.0	40.0	0.0	32.0	0.0	0.0	0.0	0.0	0.0	0.0	0.0	0.0	0.0	0.0	0.0	0.0	0.0	0.0	0.0	0.0	0.0	0.0	0.0	0.0	0.0	0.0	0.0	0.0	0.0	0.0	0.0	0.0	116.0	60.0	0.0	0.0	0.0	0.0	0.0	0.0	0.0	0.0	37.0	23.0	0.0	32.0	86.0	23.0
de60cf5bba50d1194dd31b0a9f0e9fa1	28.0	26.0	39.0	0.0	0.0	0.0	43.0	0.0	27.0	56.0	0.0	0.0	47.0	0.0	0.0	0.0	0.0	0.0	0.0	0.0	0.0	29.0	0.0	0.0	0.0	0.0	0.0	0.0	33.0	0.0	0.0	23.0	58.0	0.0	0.0	0.0	0.0	0.0	0.0	0.0	0.0	0.0	42.0	52.0	37.0	50.0	42.0	23.0	36.0
55798c3baa478ebd9ee070a11ae3cee8	31.0	0.0	30.0	0.0	0.0	48.0	0.0	30.0	0.0	0.0	0.0	0.0	0.0	0.0	0.0	0.0	0.0	0.0	0.0	0.0	0.0	22.0	0.0	48.0	0.0	0.0	0.0	0.0	36.0	0.0	29.0	14.0	17.0	0.0	0.0	0.0	0.0	0.0	0.0	0.0	0.0	0.0	0.0	28.0	40.0	52.0	61.0	15.0	22.0
29f7578e98b039fd9cf93810a7e1d333	0.0	0.0	0.0	121.0	162.0	36.0	27.0	0.0	0.0	0.0	0.0	0.0	0.0	10.0	12.0	0.0	0.0	0.0	22.0	0.0	0.0	0.0	14.0	0.0	0.0	0.0	0.0	0.0	0.0	0.0	0.0	0.0	0.0	14.0	14.0	0.0	0.0	15.0	0.0	127.0	0.0	327.0	0.0	0.0	0.0	0.0	0.0	0.0	0.0
f30025a59d0ee306cea27013f78b8e8e	0.0	0.0	0.0	0.0	0.0	0.0	0.0	0.0	24.0	14.0	19.0	33.0	0.0	0.0	42.0	0.0	0.0	0.0	32.0	33.0	0.0	0.0	39.0	25.0	26.0	0.0	23.0	0.0	0.0	0.0	0.0	56.0	47.0	0.0	0.0	25.0	0.0	0.0	0.0	0.0	0.0	0.0	31.0	49.0	0.0	0.0	0.0	40.0	0.0
b6c716d02ac6ae9da8186919f970b128	0.0	40.0	0.0	0.0	0.0	0.0	13.0	5.0	0.0	33.0	16.0	0.0	0.0	0.0	21.0	0.0	0.0	0.0	0.0	0.0	0.0	0.0	7.0	33.0	0.0	0.0	0.0	0.0	0.0	23.0	0.0	53.0	0.0	0.0	0.0	0.0	0.0	0.0	0.0	0.0	0.0	0.0	89.0	71.0	42.0	64.0	51.0	29.0	0.0
ab9f03e1a7b9ba4d396dd5f68f6e3893	57.0	37.0	66.0	0.0	23.0	72.0	0.0	0.0	0.0	0.0	0.0	0.0	0.0	0.0	0.0	0.0	0.0	0.0	0.0	0.0	0.0	0.0	0.0	0.0	0.0	0.0	0.0	88.0	0.0	0.0	0.0	30.0	0.0	0.0	0.0	0.0	151.0	43.0	64.0	0.0	0.0	0.0	63.0	0.0	0.0	0.0	0.0	0.0	0.0
ddd080431da2338f9da5ae8aa28fb238	19.0	18.0	39.0	0.0	0.0	38.0	0.0	0.0	0.0	0.0	33.0	0.0	0.0	0.0	0.0	0.0	0.0	0.0	0.0	0.0	21.0	0.0	0.0	0.0	0.0	0.0	0.0	0.0	0.0	0.0	14.0	26.0	21.0	18.0	0.0	0.0	0.0	0.0	43.0	0.0	0.0	0.0	32.0	60.0	52.0	23.0	37.0	30.0	37.0
35231b3f987940e9dfe7223f2be21f05	0.0	0.0	18.0	0.0	0.0	0.0	26.0	0.0	0.0	0.0	18.0	29.0	0.0	19.0	14.0	0.0	0.0	25.0	20.0	17.0	23.0	22.0	0.0	21.0	16.0	0.0	13.0	21.0	0.0	0.0	31.0	0.0	31.0	0.0	0.0	0.0	0.0	0.0	0.0	8.0	0.0	0.0	46.0	32.0	16.0	0.0	28.0	34.0	22.0
300c25fc3cbf87e833f7a73fe54cf715	0.0	0.0	0.0	0.0	0.0	0.0	49.0	40.0	32.0	28.0	0.0	0.0	21.0	38.0	0.0	0.0	0.0	48.0	0.0	0.0	0.0	0.0	36.0	40.0	0.0	59.0	0.0	0.0	0.0	0.0	0.0	0.0	44.0	0.0	0.0	0.0	0.0	0.0	0.0	0.0	0.0	0.0	0.0	44.0	32.0	36.0	73.0	43.0	38.0
e6ac277f4d9a6e4119488e98678aa353	17.0	21.0	22.0	0.0	0.0	0.0	0.0	0.0	0.0	44.0	0.0	10.0	36.0	0.0	33.0	0.0	0.0	8.0	0.0	0.0	0.0	18.0	25.0	22.0	0.0	0.0	0.0	0.0	0.0	27.0	22.0	16.0	39.0	14.0	0.0	0.0	14.0	22.0	0.0	0.0	0.0	0.0	31.0	53.0	57.0	29.0	70.0	25.0	19.0
8cca2e471b169c5f001dcb2ede3ed5db	0.0	30.0	45.0	0.0	0.0	0.0	0.0	0.0	0.0	0.0	0.0	16.0	0.0	0.0	0.0	0.0	0.0	0.0	37.0	46.0	69.0	0.0	0.0	0.0	0.0	0.0	0.0	15.0	0.0	0.0	0.0	0.0	0.0	106.0	43.0	36.0	21.0	0.0	0.0	0.0	34.0	30.0	13.0	27.0	0.0	0.0	0.0	0.0	0.0
6820dba1c236904fd92e76eb5cdb752e	0.0	0.0	0.0	0.0	0.0	0.0	0.0	0.0	21.0	30.0	0.0	35.0	0.0	0.0	0.0	0.0	0.0	87.0	48.0	50.0	0.0	27.0	29.0	35.0	0.0	0.0	24.0	0.0	0.0	0.0	0.0	44.0	0.0	0.0	0.0	21.0	0.0	30.0	0.0	0.0	0.0	0.0	19.0	38.0	21.0	0.0	0.0	57.0	31.0
2e3415e37092a28eef0f5db3e74525a5	0.0	0.0	0.0	0.0	0.0	0.0	0.0	0.0	53.0	0.0	0.0	46.0	53.0	0.0	143.0	0.0	0.0	0.0	0.0	0.0	0.0	0.0	0.0	84.0	0.0	0.0	0.0	0.0	0.0	0.0	0.0	52.0	26.0	0.0	0.0	0.0	0.0	0.0	0.0	0.0	0.0	0.0	27.0	45.0	20.0	0.0	93.0	79.0	0.0
c829325544fa7de06c75a6660e133161	22.0	0.0	0.0	0.0	20.0	0.0	0.0	0.0	15.0	0.0	33.0	0.0	0.0	23.0	0.0	0.0	0.0	0.0	0.0	0.0	0.0	0.0	13.0	0.0	0.0	23.0	0.0	0.0	13.0	15.0	32.0	18.0	83.0	0.0	0.0	0.0	0.0	0.0	0.0	0.0	0.0	0.0	0.0	30.0	139.0	33.0	30.0	22.0	15.0
41adddbcdf35fa656835ec7840bcdb6b	0.0	0.0	0.0	0.0	56.0	54.0	0.0	0.0	0.0	0.0	0.0	0.0	0.0	0.0	0.0	0.0	0.0	0.0	0.0	0.0	0.0	0.0	0.0	32.0	0.0	0.0	0.0	41.0	0.0	0.0	0.0	0.0	37.0	0.0	0.0	0.0	0.0	0.0	0.0	0.0	0.0	0.0	0.0	57.0	77.0	0.0	0.0	26.0	0.0
0c68a218845e39ef5e6b359169e5c02b	9.0	0.0	0.0	0.0	0.0	23.0	9.0	6.0	11.0	11.0	8.0	0.0	19.0	14.0	21.0	0.0	0.0	14.0	10.0	0.0	17.0	0.0	13.0	12.0	0.0	0.0	0.0	14.0	21.0	0.0	14.0	15.0	32.0	25.0	0.0	0.0	0.0	0.0	0.0	0.0	0.0	0.0	0.0	23.0	28.0	39.0	34.0	39.0	40.0
2fc7dc09956e898ebb6239d1371536ac	0.0	74.0	0.0	0.0	0.0	0.0	0.0	0.0	0.0	0.0	71.0	0.0	0.0	0.0	0.0	0.0	0.0	0.0	0.0	0.0	0.0	0.0	0.0	78.0	0.0	0.0	0.0	0.0	0.0	0.0	116.0	76.0	68.0	0.0	0.0	0.0	0.0	0.0	0.0	0.0	0.0	0.0	66.0	0.0	0.0	112.0	107.0	0.0	0.0
b851864784d932f51ffd90e6754fa7e3	0.0	5.0	19.0	0.0	0.0	10.0	0.0	0.0	0.0	36.0	0.0	48.0	0.0	0.0	0.0	0.0	0.0	49.0	0.0	0.0	58.0	0.0	0.0	0.0	60.0	4.0	89.0	0.0	0.0	0.0	0.0	0.0	17.0	11.0	0.0	50.0	0.0	0.0	0.0	0.0	0.0	0.0	0.0	14.0	0.0	0.0	0.0	18.0	18.0
e3b6a750ef318f185cfb54c1cd7229a5	18.0	0.0	35.0	0.0	0.0	0.0	23.0	0.0	0.0	0.0	0.0	0.0	0.0	0.0	0.0	0.0	32.0	0.0	0.0	0.0	0.0	0.0	57.0	0.0	0.0	0.0	0.0	27.0	33.0	35.0	21.0	23.0	39.0	0.0	0.0	0.0	0.0	0.0	0.0	0.0	0.0	0.0	39.0	42.0	23.0	16.0	19.0	29.0	15.0
6283e88379a1426af1d3ee9285ec3dbd	0.0	0.0	0.0	0.0	0.0	0.0	0.0	41.0	24.0	0.0	0.0	0.0	40.0	47.0	54.0	0.0	0.0	0.0	0.0	0.0	0.0	0.0	30.0	0.0	0.0	0.0	0.0	0.0	40.0	0.0	34.0	0.0	33.0	0.0	0.0	0.0	0.0	0.0	0.0	0.0	0.0	0.0	25.0	42.0	58.0	29.0	64.0	58.0	18.0
218355274ba987713f51ba7902c817c3	64.0	0.0	37.0	0.0	28.0	0.0	0.0	0.0	25.0	39.0	25.0	0.0	29.0	35.0	0.0	0.0	0.0	0.0	0.0	0.0	43.0	0.0	0.0	0.0	47.0	0.0	0.0	0.0	0.0	0.0	37.0	26.0	54.0	0.0	0.0	0.0	0.0	0.0	0.0	0.0	0.0	0.0	25.0	25.0	61.0	29.0	28.0	0.0	50.0
0ec64d9edd57474134b9121a1768763c	0.0	27.0	21.0	12.0	32.0	15.0	26.0	22.0	45.0	40.0	18.0	0.0	0.0	0.0	0.0	0.0	0.0	0.0	0.0	0.0	0.0	0.0	26.0	0.0	0.0	0.0	0.0	35.0	37.0	0.0	65.0	31.0	52.0	0.0	0.0	0.0	0.0	0.0	0.0	4.0	0.0	8.0	0.0	40.0	60.0	14.0	32.0	0.0	69.0
3facf6b329f7a624217dd04ae10a350d	44.0	15.0	32.0	0.0	30.0	34.0	14.0	0.0	0.0	0.0	0.0	0.0	0.0	0.0	0.0	0.0	0.0	0.0	0.0	0.0	0.0	0.0	11.0	0.0	14.0	0.0	0.0	0.0	0.0	0.0	67.0	47.0	26.0	0.0	0.0	0.0	0.0	0.0	0.0	0.0	0.0	0.0	13.0	40.0	42.0	17.0	25.0	10.0	35.0
f38cd88998b5d49b67e48cbbd9c65ba7	0.0	0.0	0.0	0.0	0.0	0.0	0.0	0.0	39.0	0.0	78.0	153.0	0.0	0.0	0.0	0.0	0.0	0.0	74.0	0.0	0.0	0.0	0.0	36.0	46.0	48.0	90.0	45.0	0.0	0.0	0.0	0.0	0.0	0.0	0.0	0.0	0.0	0.0	0.0	0.0	0.0	0.0	0.0	10.0	44.0	16.0	0.0	10.0	54.0
caf4e209744f87182ad09397a7e39fc8	11.0	27.0	24.0	0.0	0.0	0.0	0.0	0.0	0.0	42.0	23.0	0.0	39.0	29.0	39.0	0.0	0.0	0.0	0.0	26.0	0.0	0.0	0.0	46.0	0.0	0.0	0.0	0.0	0.0	0.0	0.0	0.0	26.0	0.0	0.0	40.0	24.0	0.0	0.0	0.0	0.0	0.0	52.0	0.0	20.0	33.0	59.0	48.0	38.0
a4c74c9027a3a70c9eda073367f60fd8	0.0	0.0	54.0	0.0	0.0	36.0	0.0	0.0	0.0	0.0	0.0	59.0	0.0	0.0	34.0	35.0	0.0	0.0	0.0	0.0	0.0	0.0	0.0	76.0	36.0	0.0	79.0	0.0	0.0	0.0	0.0	0.0	0.0	41.0	0.0	58.0	0.0	29.0	0.0	0.0	0.0	0.0	0.0	0.0	0.0	0.0	0.0	73.0	0.0
caca98b829018cecc5cac57a04d0db1f	56.0	0.0	0.0	0.0	42.0	27.0	0.0	26.0	25.0	0.0	0.0	0.0	30.0	39.0	0.0	0.0	0.0	0.0	0.0	0.0	0.0	0.0	0.0	23.0	0.0	0.0	0.0	0.0	69.0	61.0	51.0	16.0	28.0	0.0	0.0	0.0	0.0	0.0	0.0	0.0	0.0	0.0	0.0	34.0	0.0	23.0	24.0	0.0	17.0
a1a82f5559492a508eba70c76a82eaad	0.0	0.0	10.0	0.0	0.0	0.0	21.0	15.0	29.0	11.0	0.0	27.0	38.0	25.0	35.0	0.0	0.0	32.0	0.0	0.0	9.0	26.0	26.0	25.0	0.0	0.0	0.0	0.0	0.0	12.0	24.0	17.0	45.0	14.0	0.0	0.0	0.0	13.0	0.0	0.0	0.0	0.0	20.0	31.0	34.0	33.0	55.0	53.0	20.0
f887dfe55cb72450ef0e84e8c1b11f51	0.0	0.0	0.0	0.0	0.0	0.0	62.0	0.0	107.0	0.0	0.0	55.0	65.0	84.0	61.0	33.0	0.0	0.0	0.0	0.0	0.0	89.0	0.0	0.0	0.0	0.0	0.0	0.0	0.0	0.0	35.0	0.0	55.0	0.0	0.0	0.0	0.0	0.0	0.0	0.0	0.0	0.0	0.0	0.0	57.0	46.0	0.0	0.0	21.0
96978cadb38fae2e6071c088bc58a92a	84.0	37.0	26.0	0.0	0.0	56.0	0.0	0.0	0.0	0.0	0.0	0.0	0.0	0.0	0.0	0.0	0.0	0.0	0.0	0.0	0.0	0.0	0.0	0.0	0.0	0.0	0.0	0.0	0.0	0.0	0.0	0.0	0.0	0.0	153.0	0.0	0.0	0.0	165.0	0.0	0.0	0.0	0.0	0.0	60.0	0.0	20.0	0.0	0.0
9b706d5c1a716fc254ce88c1af0f9959	0.0	0.0	41.0	0.0	17.0	41.0	0.0	0.0	0.0	0.0	0.0	0.0	0.0	0.0	0.0	0.0	0.0	0.0	0.0	0.0	0.0	0.0	41.0	0.0	0.0	0.0	0.0	24.0	36.0	41.0	0.0	0.0	16.0	0.0	0.0	0.0	0.0	0.0	24.0	0.0	0.0	0.0	0.0	119.0	0.0	0.0	16.0	0.0	17.0
144f34a38b9b0ff6c23ec921869d1859	25.0	48.0	36.0	0.0	0.0	19.0	0.0	57.0	33.0	58.0	0.0	0.0	0.0	0.0	0.0	0.0	0.0	0.0	0.0	0.0	0.0	0.0	0.0	0.0	0.0	0.0	0.0	54.0	0.0	0.0	0.0	0.0	35.0	36.0	0.0	0.0	59.0	0.0	0.0	0.0	0.0	0.0	29.0	29.0	40.0	23.0	24.0	0.0	0.0
e65d9f391aa9d8dcdf8498eea5e02757	0.0	0.0	0.0	0.0	0.0	0.0	0.0	0.0	59.0	37.0	49.0	0.0	56.0	64.0	0.0	0.0	0.0	0.0	0.0	0.0	0.0	0.0	0.0	51.0	0.0	0.0	0.0	0.0	0.0	0.0	28.0	0.0	72.0	0.0	0.0	0.0	0.0	0.0	0.0	0.0	0.0	0.0	0.0	66.0	80.0	22.0	56.0	44.0	0.0
cae529eddc6de524dff37a22e9db9a24	35.0	20.0	44.0	0.0	0.0	92.0	0.0	31.0	0.0	0.0	0.0	0.0	0.0	55.0	0.0	0.0	0.0	0.0	0.0	0.0	0.0	40.0	0.0	0.0	0.0	0.0	0.0	0.0	80.0	0.0	38.0	0.0	0.0	0.0	42.0	0.0	0.0	0.0	0.0	0.0	0.0	0.0	0.0	24.0	26.0	0.0	29.0	0.0	43.0
3b900cb3acbecac287ffda43279af37d	28.0	9.0	0.0	32.0	50.0	9.0	0.0	15.0	9.0	0.0	0.0	0.0	0.0	0.0	0.0	14.0	0.0	0.0	0.0	0.0	0.0	0.0	0.0	0.0	0.0	18.0	9.0	0.0	0.0	0.0	76.0	20.0	14.0	0.0	0.0	0.0	0.0	0.0	0.0	7.0	0.0	0.0	0.0	17.0	18.0	0.0	6.0	0.0	61.0
609e1ee23017ce1b5dcd4cf3e0c14cca	101.0	0.0	98.0	0.0	0.0	33.0	0.0	0.0	0.0	0.0	0.0	0.0	0.0	0.0	0.0	0.0	58.0	0.0	0.0	0.0	0.0	0.0	0.0	0.0	0.0	0.0	0.0	0.0	0.0	0.0	0.0	0.0	52.0	0.0	0.0	0.0	90.0	40.0	87.0	0.0	0.0	0.0	0.0	55.0	0.0	0.0	0.0	0.0	59.0
fa9db9b987b50e2ae870412863b5399d	16.0	11.0	6.0	0.0	0.0	0.0	5.0	26.0	28.0	27.0	22.0	5.0	14.0	8.0	5.0	7.0	0.0	6.0	18.0	0.0	5.0	11.0	26.0	15.0	21.0	46.0	23.0	0.0	24.0	15.0	17.0	19.0	18.0	5.0	4.0	0.0	8.0	6.0	6.0	0.0	0.0	4.0	11.0	45.0	40.0	14.0	16.0	11.0	48.0
54ce58f3065461e200671574096e7928	42.0	0.0	50.0	38.0	176.0	129.0	0.0	0.0	0.0	0.0	0.0	0.0	0.0	0.0	0.0	0.0	0.0	0.0	0.0	0.0	0.0	0.0	14.0	0.0	0.0	0.0	0.0	0.0	0.0	0.0	0.0	0.0	0.0	0.0	0.0	0.0	0.0	0.0	21.0	102.0	28.0	58.0	15.0	0.0	0.0	0.0	0.0	0.0	0.0
9fd7e5eafe0084ed6f9b2186cf1632fd	42.0	43.0	44.0	56.0	33.0	0.0	0.0	0.0	0.0	0.0	0.0	0.0	0.0	0.0	0.0	0.0	0.0	0.0	0.0	0.0	0.0	22.0	43.0	0.0	0.0	0.0	0.0	0.0	43.0	0.0	31.0	0.0	18.0	0.0	0.0	0.0	91.0	16.0	0.0	0.0	0.0	0.0	12.0	17.0	21.0	26.0	35.0	0.0	17.0
6aa01dffddc1c810ed98eee38ab049a0	0.0	31.0	0.0	0.0	0.0	0.0	28.0	0.0	0.0	0.0	0.0	0.0	0.0	43.0	0.0	0.0	0.0	0.0	0.0	0.0	0.0	0.0	0.0	0.0	0.0	0.0	0.0	0.0	0.0	26.0	73.0	41.0	0.0	0.0	0.0	0.0	0.0	0.0	0.0	0.0	0.0	0.0	85.0	0.0	0.0	83.0	81.0	0.0	28.0
2f75d22d0236b8f728bf9be2b2ec0709	0.0	0.0	38.0	0.0	0.0	0.0	0.0	13.0	56.0	40.0	25.0	0.0	0.0	29.0	0.0	0.0	0.0	0.0	0.0	0.0	0.0	0.0	36.0	0.0	0.0	0.0	0.0	0.0	31.0	42.0	44.0	17.0	0.0	0.0	0.0	0.0	0.0	0.0	46.0	0.0	0.0	0.0	26.0	50.0	28.0	0.0	24.0	0.0	18.0
af1b324b36cbd946bb8846abd712a1ab	14.0	0.0	0.0	0.0	0.0	0.0	41.0	22.0	40.0	36.0	24.0	43.0	28.0	0.0	0.0	0.0	36.0	0.0	0.0	0.0	0.0	49.0	32.0	25.0	0.0	0.0	0.0	0.0	23.0	26.0	36.0	25.0	15.0	0.0	0.0	0.0	0.0	0.0	0.0	0.0	0.0	0.0	13.0	26.0	98.0	16.0	21.0	0.0	32.0
81931bb04ef1e38657f0db5f6380ad8c	73.0	0.0	0.0	0.0	0.0	0.0	0.0	0.0	0.0	0.0	0.0	0.0	72.0	66.0	0.0	0.0	0.0	0.0	0.0	0.0	0.0	0.0	0.0	0.0	0.0	0.0	0.0	0.0	0.0	0.0	25.0	0.0	29.0	0.0	39.0	0.0	0.0	0.0	0.0	0.0	0.0	0.0	35.0	0.0	34.0	60.0	0.0	40.0	24.0
a16834219292d001c4d44d40ca06b5f2	43.0	25.0	41.0	0.0	25.0	33.0	0.0	0.0	0.0	0.0	0.0	0.0	0.0	0.0	0.0	0.0	0.0	0.0	0.0	0.0	29.0	0.0	0.0	0.0	0.0	0.0	0.0	0.0	35.0	0.0	17.0	33.0	50.0	0.0	16.0	21.0	0.0	0.0	38.0	0.0	0.0	0.0	0.0	35.0	0.0	0.0	0.0	24.0	0.0
6873720d37888d2a331de04d3fc8e6de	21.0	0.0	28.0	0.0	0.0	0.0	0.0	0.0	0.0	29.0	21.0	0.0	0.0	0.0	0.0	0.0	0.0	0.0	0.0	0.0	0.0	38.0	0.0	0.0	0.0	0.0	0.0	0.0	0.0	0.0	0.0	0.0	15.0	29.0	54.0	0.0	43.0	0.0	55.0	0.0	50.0	0.0	30.0	0.0	0.0	30.0	34.0	0.0	0.0
040af49857118c3a04f9832d1413fdde	62.0	0.0	23.0	95.0	120.0	93.0	0.0	0.0	0.0	0.0	0.0	0.0	0.0	0.0	0.0	0.0	0.0	0.0	0.0	0.0	0.0	0.0	0.0	0.0	0.0	0.0	0.0	0.0	0.0	0.0	0.0	0.0	0.0	0.0	52.0	0.0	0.0	0.0	0.0	72.0	64.0	65.0	0.0	0.0	0.0	0.0	0.0	0.0	34.0
a378928b508649267f54d747434f7eed	0.0	0.0	46.0	0.0	0.0	0.0	0.0	28.0	14.0	0.0	0.0	0.0	0.0	0.0	22.0	11.0	0.0	27.0	15.0	0.0	0.0	0.0	0.0	20.0	15.0	0.0	0.0	0.0	0.0	0.0	21.0	23.0	38.0	0.0	0.0	0.0	0.0	0.0	20.0	0.0	0.0	0.0	34.0	32.0	60.0	24.0	42.0	33.0	45.0
ef36f959b816cf6ca9ad13460a5997ce	0.0	0.0	59.0	0.0	0.0	0.0	0.0	0.0	0.0	0.0	0.0	35.0	0.0	0.0	0.0	0.0	0.0	0.0	0.0	40.0	22.0	0.0	0.0	0.0	0.0	0.0	0.0	0.0	0.0	0.0	0.0	0.0	21.0	43.0	0.0	0.0	0.0	33.0	0.0	0.0	0.0	0.0	0.0	32.0	0.0	0.0	0.0	0.0	51.0
957563abefb8cafe9fab3b5d8b029276	40.0	0.0	13.0	0.0	19.0	15.0	0.0	0.0	0.0	0.0	0.0	0.0	0.0	0.0	0.0	19.0	0.0	0.0	0.0	0.0	19.0	0.0	0.0	0.0	0.0	0.0	0.0	0.0	27.0	29.0	0.0	0.0	16.0	32.0	0.0	0.0	10.0	0.0	0.0	0.0	60.0	0.0	24.0	24.0	20.0	14.0	37.0	41.0	31.0
f6db0bcc1a5ca0b283a3747b7c8b45cd	0.0	0.0	0.0	0.0	0.0	0.0	47.0	0.0	0.0	37.0	0.0	0.0	33.0	0.0	0.0	0.0	0.0	0.0	0.0	0.0	0.0	38.0	0.0	0.0	0.0	0.0	0.0	0.0	0.0	0.0	0.0	0.0	0.0	0.0	0.0	0.0	0.0	38.0	0.0	0.0	0.0	0.0	31.0	32.0	53.0	0.0	48.0	57.0	0.0
f94830c88cfa3a3f7b1e69a615b07b0b	28.0	0.0	0.0	0.0	48.0	239.0	0.0	0.0	0.0	0.0	0.0	0.0	0.0	0.0	0.0	0.0	0.0	0.0	0.0	0.0	0.0	0.0	21.0	0.0	0.0	0.0	0.0	0.0	45.0	30.0	0.0	0.0	0.0	0.0	0.0	0.0	0.0	0.0	0.0	0.0	75.0	33.0	0.0	0.0	0.0	0.0	0.0	0.0	0.0
cf8b7ecdcf4c6dadedfeadfe6c13e6f4	0.0	0.0	0.0	0.0	0.0	0.0	0.0	65.0	70.0	39.0	0.0	0.0	36.0	51.0	0.0	0.0	0.0	0.0	0.0	0.0	0.0	0.0	0.0	0.0	0.0	0.0	0.0	0.0	0.0	0.0	34.0	0.0	54.0	0.0	0.0	0.0	0.0	0.0	0.0	37.0	0.0	0.0	0.0	58.0	61.0	54.0	77.0	0.0	0.0
2c843e959a13411f46d1ffe7ad1018da	0.0	0.0	0.0	0.0	0.0	0.0	0.0	0.0	38.0	0.0	0.0	0.0	0.0	33.0	72.0	0.0	0.0	0.0	0.0	0.0	0.0	45.0	32.0	90.0	0.0	0.0	0.0	0.0	0.0	0.0	0.0	0.0	26.0	0.0	0.0	0.0	0.0	41.0	0.0	0.0	0.0	0.0	24.0	0.0	0.0	33.0	63.0	70.0	27.0
e5a377bb610c001eef6ea5cf9ffced3d	53.0	0.0	18.0	20.0	23.0	221.0	0.0	0.0	0.0	0.0	0.0	0.0	0.0	0.0	0.0	0.0	0.0	0.0	0.0	0.0	0.0	0.0	0.0	0.0	0.0	0.0	0.0	0.0	44.0	33.0	0.0	0.0	0.0	0.0	33.0	0.0	0.0	0.0	0.0	0.0	0.0	0.0	0.0	0.0	0.0	24.0	0.0	0.0	0.0
dbbcf18776baddb136034c7b42ddbf71	0.0	0.0	0.0	0.0	0.0	0.0	0.0	0.0	0.0	0.0	0.0	0.0	0.0	0.0	0.0	0.0	0.0	0.0	0.0	0.0	0.0	0.0	0.0	0.0	18.0	58.0	43.0	0.0	0.0	0.0	0.0	0.0	23.0	0.0	0.0	0.0	0.0	0.0	0.0	33.0	0.0	50.0	0.0	0.0	0.0	0.0	0.0	0.0	44.0
090e495b3226965286e709cb603a22d0	22.0	28.0	41.0	0.0	0.0	23.0	8.0	0.0	13.0	42.0	0.0	0.0	0.0	0.0	0.0	0.0	0.0	0.0	0.0	26.0	0.0	0.0	0.0	0.0	0.0	0.0	0.0	16.0	30.0	0.0	37.0	41.0	32.0	0.0	0.0	0.0	0.0	20.0	0.0	0.0	0.0	0.0	51.0	62.0	22.0	19.0	25.0	0.0	23.0
8b9c3ce51ad3815a36cddd6a43e65dde	0.0	55.0	80.0	0.0	40.0	0.0	0.0	0.0	0.0	0.0	0.0	0.0	0.0	0.0	0.0	0.0	0.0	0.0	0.0	0.0	0.0	0.0	0.0	0.0	0.0	0.0	0.0	0.0	0.0	0.0	0.0	13.0	0.0	0.0	0.0	0.0	0.0	20.0	31.0	0.0	0.0	0.0	17.0	0.0	0.0	0.0	0.0	0.0	0.0
970e61e4730596e9f75ff5584b876787	0.0	10.0	0.0	21.0	0.0	0.0	0.0	0.0	0.0	0.0	0.0	0.0	0.0	0.0	0.0	15.0	0.0	0.0	0.0	0.0	0.0	0.0	0.0	0.0	28.0	31.0	18.0	14.0	0.0	0.0	268.0	57.0	0.0	0.0	0.0	0.0	0.0	0.0	0.0	0.0	0.0	0.0	0.0	0.0	0.0	0.0	0.0	11.0	131.0
7dc754d23d82aef03efa8a6978def127	0.0	0.0	0.0	0.0	0.0	0.0	0.0	68.0	0.0	0.0	0.0	0.0	0.0	0.0	16.0	0.0	27.0	0.0	0.0	0.0	0.0	61.0	29.0	32.0	0.0	35.0	0.0	39.0	42.0	0.0	21.0	0.0	0.0	0.0	0.0	0.0	0.0	0.0	0.0	0.0	0.0	0.0	0.0	59.0	37.0	0.0	44.0	38.0	27.0
844013a60bddc697ce4d79c65f8eb9bb	119.0	0.0	0.0	0.0	0.0	0.0	0.0	0.0	0.0	0.0	0.0	0.0	0.0	0.0	0.0	0.0	0.0	0.0	0.0	0.0	0.0	0.0	0.0	0.0	0.0	0.0	0.0	0.0	0.0	0.0	0.0	0.0	0.0	261.0	0.0	0.0	0.0	0.0	170.0	0.0	0.0	0.0	0.0	26.0	42.0	20.0	0.0	0.0	0.0
91f1091fccfd4ce02259e7aa7abf4486	31.0	55.0	24.0	0.0	0.0	0.0	37.0	0.0	0.0	0.0	21.0	0.0	20.0	25.0	15.0	0.0	0.0	0.0	0.0	0.0	0.0	0.0	12.0	0.0	0.0	0.0	0.0	0.0	0.0	0.0	21.0	39.0	31.0	0.0	0.0	0.0	27.0	0.0	0.0	0.0	0.0	0.0	19.0	45.0	65.0	56.0	52.0	26.0	19.0
b25f8c1cc749c600ca4e7d7bc1107888	0.0	54.0	0.0	0.0	0.0	0.0	45.0	0.0	0.0	0.0	0.0	0.0	0.0	0.0	0.0	0.0	0.0	0.0	0.0	0.0	0.0	0.0	0.0	0.0	0.0	0.0	0.0	0.0	0.0	0.0	0.0	0.0	0.0	0.0	0.0	0.0	0.0	0.0	0.0	0.0	0.0	0.0	0.0	0.0	0.0	445.0	56.0	13.0	149.0
d6aeee3a7dfd9d529285b035929b8af4	14.0	22.0	28.0	0.0	0.0	0.0	0.0	0.0	0.0	0.0	19.0	0.0	0.0	22.0	0.0	0.0	0.0	0.0	0.0	0.0	0.0	0.0	13.0	0.0	0.0	0.0	0.0	0.0	0.0	0.0	32.0	17.0	32.0	0.0	0.0	0.0	0.0	0.0	0.0	0.0	0.0	0.0	30.0	21.0	0.0	112.0	45.0	0.0	0.0
a7d7b200603cd571ee5b8a10c89d78b7	0.0	0.0	0.0	0.0	0.0	0.0	37.0	39.0	23.0	65.0	48.0	23.0	62.0	45.0	47.0	0.0	0.0	29.0	21.0	15.0	0.0	52.0	22.0	37.0	26.0	37.0	31.0	13.0	14.0	34.0	0.0	0.0	0.0	27.0	0.0	0.0	15.0	22.0	0.0	0.0	44.0	26.0	0.0	0.0	0.0	0.0	0.0	0.0	0.0
80d2a8e294c03777c2629966b6d27bd7	0.0	0.0	0.0	0.0	0.0	0.0	0.0	0.0	0.0	0.0	0.0	43.0	0.0	0.0	0.0	0.0	0.0	0.0	0.0	0.0	0.0	0.0	0.0	38.0	31.0	38.0	81.0	35.0	0.0	0.0	17.0	0.0	36.0	0.0	0.0	41.0	0.0	0.0	0.0	38.0	0.0	18.0	31.0	33.0	0.0	0.0	41.0	36.0	0.0
c8895a7aadb173b5fd7542df16ed4df5	75.0	20.0	48.0	67.0	78.0	30.0	0.0	0.0	0.0	0.0	0.0	0.0	0.0	0.0	0.0	0.0	0.0	0.0	0.0	0.0	0.0	0.0	0.0	0.0	0.0	0.0	0.0	0.0	0.0	0.0	12.0	34.0	0.0	0.0	0.0	0.0	0.0	0.0	0.0	49.0	0.0	61.0	0.0	0.0	0.0	0.0	0.0	0.0	45.0
e6bdc4114ccf467ec9b7b0231713a243	0.0	0.0	36.0	0.0	0.0	0.0	0.0	0.0	0.0	0.0	75.0	0.0	0.0	0.0	0.0	0.0	0.0	0.0	0.0	0.0	29.0	0.0	0.0	0.0	0.0	0.0	0.0	31.0	0.0	0.0	0.0	28.0	43.0	0.0	0.0	0.0	0.0	0.0	0.0	0.0	0.0	0.0	42.0	56.0	96.0	33.0	0.0	38.0	29.0
dd7efbc7a7f11e4a1c45f62e701c31d7	35.0	43.0	49.0	29.0	48.0	0.0	0.0	0.0	0.0	0.0	0.0	0.0	0.0	0.0	0.0	0.0	0.0	0.0	0.0	0.0	0.0	0.0	0.0	33.0	0.0	0.0	0.0	0.0	0.0	0.0	34.0	0.0	0.0	55.0	0.0	0.0	43.0	26.0	45.0	0.0	0.0	0.0	24.0	0.0	0.0	0.0	25.0	0.0	0.0
4e2b8a8f942165e5a3ac27e110041089	0.0	21.0	30.0	0.0	0.0	0.0	19.0	0.0	13.0	10.0	0.0	0.0	0.0	0.0	0.0	0.0	0.0	20.0	0.0	0.0	0.0	0.0	0.0	10.0	30.0	0.0	24.0	21.0	0.0	0.0	0.0	53.0	25.0	17.0	0.0	0.0	0.0	16.0	19.0	0.0	0.0	0.0	24.0	12.0	0.0	18.0	20.0	55.0	18.0
fc661deac5f613fd43ec1c9b9a044680	44.0	0.0	41.0	0.0	11.0	36.0	0.0	19.0	0.0	0.0	0.0	0.0	6.0	0.0	0.0	0.0	0.0	0.0	0.0	0.0	58.0	0.0	3.0	0.0	0.0	0.0	0.0	18.0	10.0	14.0	0.0	0.0	48.0	6.0	0.0	0.0	8.0	9.0	4.0	6.0	12.0	0.0	0.0	22.0	26.0	0.0	13.0	0.0	0.0
4c8d8fcc63f56454458ea42b6be6f1f3	0.0	66.0	55.0	0.0	0.0	0.0	0.0	0.0	0.0	33.0	40.0	0.0	38.0	29.0	0.0	0.0	0.0	0.0	30.0	0.0	0.0	28.0	0.0	0.0	0.0	0.0	0.0	0.0	0.0	0.0	35.0	40.0	30.0	0.0	0.0	0.0	0.0	24.0	32.0	0.0	0.0	0.0	74.0	25.0	0.0	31.0	29.0	21.0	0.0
af272a743635f9e99156247a84a360e4	0.0	81.0	27.0	0.0	0.0	0.0	0.0	0.0	0.0	0.0	0.0	0.0	0.0	0.0	0.0	0.0	0.0	0.0	0.0	0.0	0.0	0.0	0.0	0.0	0.0	0.0	0.0	35.0	70.0	76.0	51.0	0.0	0.0	47.0	0.0	0.0	39.0	0.0	0.0	0.0	0.0	0.0	0.0	0.0	0.0	0.0	0.0	0.0	0.0
387a07637297c4abe3e0edaac985f30b	39.0	23.0	26.0	33.0	9.0	10.0	17.0	0.0	0.0	35.0	0.0	0.0	0.0	0.0	0.0	0.0	0.0	0.0	0.0	14.0	0.0	12.0	10.0	26.0	23.0	7.0	17.0	18.0	13.0	0.0	48.0	30.0	20.0	0.0	0.0	0.0	0.0	0.0	0.0	0.0	0.0	0.0	19.0	29.0	8.0	26.0	25.0	12.0	21.0
4eb9389a11f5110c28f88f70f486cc41	0.0	0.0	0.0	0.0	0.0	0.0	57.0	0.0	0.0	73.0	0.0	0.0	0.0	0.0	20.0	0.0	0.0	0.0	0.0	0.0	0.0	0.0	34.0	0.0	0.0	0.0	0.0	0.0	0.0	0.0	24.0	39.0	27.0	0.0	0.0	0.0	0.0	0.0	0.0	0.0	0.0	0.0	29.0	52.0	46.0	0.0	41.0	46.0	43.0
98101a7d27395118df2b75d4b9adb59c	0.0	0.0	26.0	0.0	0.0	0.0	0.0	0.0	41.0	0.0	0.0	0.0	49.0	46.0	59.0	0.0	0.0	52.0	0.0	0.0	0.0	0.0	0.0	0.0	0.0	0.0	0.0	0.0	0.0	0.0	0.0	0.0	33.0	0.0	0.0	0.0	0.0	0.0	0.0	0.0	0.0	0.0	0.0	0.0	22.0	45.0	49.0	52.0	33.0
6b0c2a029c0ddfbd71d13ab18f7ca760	33.0	0.0	34.0	33.0	42.0	50.0	0.0	0.0	0.0	0.0	0.0	0.0	0.0	0.0	0.0	0.0	0.0	0.0	0.0	0.0	0.0	0.0	0.0	0.0	36.0	0.0	29.0	0.0	41.0	0.0	47.0	0.0	0.0	0.0	0.0	0.0	0.0	0.0	0.0	0.0	0.0	22.0	0.0	0.0	23.0	0.0	0.0	0.0	0.0
1b84e071956ed4c0750211636d27f0ba	0.0	27.0	26.0	0.0	0.0	0.0	25.0	19.0	11.0	28.0	11.0	0.0	9.0	0.0	0.0	13.0	11.0	45.0	8.0	17.0	48.0	0.0	0.0	7.0	0.0	14.0	16.0	19.0	24.0	0.0	10.0	24.0	79.0	19.0	0.0	9.0	13.0	16.0	0.0	8.0	0.0	0.0	7.0	34.0	0.0	0.0	14.0	25.0	34.0
ba9db04f9ff1f5598a8a9baa11226d6d	0.0	44.0	0.0	0.0	0.0	0.0	0.0	0.0	0.0	34.0	38.0	0.0	30.0	0.0	0.0	0.0	0.0	0.0	38.0	21.0	0.0	49.0	0.0	0.0	0.0	0.0	0.0	0.0	0.0	0.0	37.0	61.0	11.0	44.0	14.0	0.0	0.0	0.0	0.0	0.0	0.0	0.0	46.0	0.0	0.0	45.0	44.0	0.0	0.0
12d52ce5f6c90b2756887f392bae800e	0.0	0.0	0.0	0.0	21.0	0.0	0.0	25.0	27.0	26.0	18.0	0.0	11.0	0.0	0.0	0.0	15.0	0.0	19.0	0.0	0.0	21.0	0.0	0.0	0.0	14.0	0.0	0.0	42.0	37.0	44.0	35.0	27.0	0.0	0.0	0.0	0.0	22.0	0.0	0.0	20.0	0.0	27.0	44.0	38.0	16.0	32.0	34.0	59.0
042ae99705a23a42d74a861f4af5071b	0.0	0.0	0.0	0.0	0.0	0.0	0.0	0.0	0.0	0.0	0.0	0.0	49.0	0.0	0.0	0.0	0.0	0.0	0.0	0.0	0.0	0.0	64.0	61.0	0.0	0.0	0.0	0.0	0.0	0.0	0.0	17.0	0.0	0.0	0.0	0.0	0.0	0.0	0.0	0.0	0.0	0.0	0.0	0.0	0.0	20.0	52.0	0.0	24.0
116522e3210e43a00a52e77b2c2c54e3	0.0	29.0	0.0	0.0	0.0	0.0	0.0	60.0	51.0	45.0	0.0	73.0	0.0	22.0	36.0	0.0	0.0	0.0	0.0	0.0	0.0	21.0	0.0	41.0	0.0	0.0	0.0	0.0	0.0	0.0	42.0	20.0	25.0	0.0	0.0	0.0	0.0	0.0	0.0	0.0	0.0	0.0	0.0	35.0	56.0	14.0	29.0	20.0	33.0
f29e537e2ba6e20f998ce27273179d3e	0.0	0.0	9.0	0.0	0.0	0.0	0.0	0.0	29.0	32.0	0.0	0.0	49.0	0.0	25.0	16.0	8.0	0.0	21.0	11.0	26.0	0.0	27.0	52.0	0.0	0.0	0.0	0.0	0.0	0.0	0.0	8.0	18.0	0.0	28.0	21.0	0.0	0.0	0.0	0.0	0.0	0.0	0.0	28.0	22.0	11.0	21.0	62.0	24.0
bfa8373fd4deb6fbbf4d67eb7afaf548	0.0	0.0	0.0	0.0	0.0	0.0	0.0	0.0	0.0	33.0	0.0	0.0	19.0	34.0	62.0	0.0	0.0	0.0	0.0	0.0	0.0	0.0	0.0	46.0	0.0	0.0	0.0	0.0	0.0	0.0	32.0	19.0	65.0	0.0	0.0	0.0	0.0	0.0	0.0	0.0	0.0	0.0	54.0	34.0	51.0	33.0	67.0	58.0	0.0
04b007dfe5fde957a3febffe3b14bc11	17.0	42.0	24.0	0.0	0.0	20.0	0.0	0.0	0.0	24.0	18.0	0.0	0.0	0.0	0.0	0.0	0.0	0.0	0.0	18.0	0.0	0.0	17.0	0.0	0.0	0.0	0.0	0.0	0.0	31.0	0.0	0.0	0.0	21.0	0.0	0.0	0.0	17.0	18.0	0.0	0.0	0.0	19.0	32.0	0.0	17.0	22.0	0.0	24.0
3097b5ef17d06d13444a739cc10b028b	0.0	17.0	0.0	0.0	0.0	0.0	0.0	0.0	0.0	0.0	0.0	0.0	76.0	60.0	0.0	0.0	0.0	0.0	0.0	0.0	0.0	23.0	0.0	0.0	0.0	0.0	0.0	17.0	98.0	42.0	0.0	0.0	0.0	0.0	0.0	0.0	27.0	0.0	24.0	0.0	0.0	0.0	38.0	0.0	0.0	93.0	77.0	0.0	0.0
f1da7df10bdee5d1805a337425922c81	35.0	14.0	0.0	0.0	0.0	0.0	0.0	4.0	6.0	3.0	4.0	0.0	3.0	0.0	0.0	0.0	0.0	0.0	0.0	0.0	5.0	2.0	0.0	0.0	112.0	98.0	145.0	0.0	14.0	23.0	0.0	6.0	9.0	6.0	6.0	0.0	0.0	8.0	5.0	0.0	0.0	0.0	0.0	0.0	20.0	10.0	7.0	0.0	6.0
bf3d1ed45c8647f024c603de717282ba	65.0	0.0	26.0	196.0	195.0	71.0	0.0	0.0	0.0	0.0	0.0	0.0	0.0	0.0	0.0	0.0	0.0	0.0	0.0	0.0	0.0	0.0	0.0	0.0	0.0	0.0	0.0	0.0	0.0	0.0	0.0	0.0	0.0	0.0	0.0	0.0	0.0	0.0	0.0	0.0	62.0	58.0	0.0	0.0	0.0	0.0	0.0	0.0	0.0
5f71e463043d62d776ae2740ce360ea9	11.0	0.0	29.0	0.0	0.0	29.0	0.0	0.0	0.0	45.0	0.0	0.0	0.0	45.0	73.0	0.0	0.0	0.0	0.0	0.0	0.0	32.0	0.0	38.0	0.0	0.0	0.0	0.0	0.0	0.0	0.0	0.0	41.0	0.0	0.0	0.0	0.0	0.0	0.0	0.0	0.0	0.0	0.0	58.0	57.0	13.0	46.0	0.0	25.0
8759190f4165f1c2b1f359a335d05172	0.0	35.0	22.0	0.0	0.0	0.0	0.0	0.0	0.0	40.0	44.0	0.0	0.0	0.0	0.0	0.0	0.0	0.0	30.0	37.0	0.0	25.0	50.0	0.0	0.0	0.0	0.0	0.0	0.0	0.0	39.0	42.0	29.0	67.0	0.0	0.0	0.0	0.0	0.0	0.0	0.0	0.0	37.0	0.0	0.0	30.0	37.0	23.0	0.0
222a12b3fa1a6f9780e546bf2fed02ac	22.0	43.0	33.0	0.0	0.0	0.0	0.0	0.0	0.0	0.0	27.0	0.0	0.0	17.0	0.0	0.0	0.0	0.0	0.0	0.0	0.0	0.0	0.0	0.0	0.0	0.0	0.0	0.0	33.0	21.0	26.0	40.0	32.0	0.0	0.0	0.0	43.0	0.0	26.0	0.0	25.0	0.0	46.0	19.0	0.0	15.0	28.0	0.0	0.0
f6868d95909e3cfec05fb2db41749c54	0.0	17.0	0.0	0.0	0.0	0.0	0.0	0.0	0.0	0.0	0.0	0.0	0.0	0.0	0.0	0.0	0.0	0.0	0.0	0.0	0.0	0.0	0.0	0.0	0.0	0.0	0.0	0.0	0.0	0.0	0.0	36.0	0.0	0.0	0.0	0.0	0.0	0.0	0.0	0.0	0.0	0.0	0.0	0.0	0.0	172.0	40.0	52.0	47.0
e034ddb7c46ce2833fe40553b3172362	0.0	6.0	0.0	94.0	59.0	0.0	17.0	7.0	14.0	0.0	0.0	0.0	0.0	0.0	0.0	0.0	0.0	0.0	0.0	0.0	0.0	0.0	0.0	0.0	45.0	28.0	23.0	20.0	0.0	21.0	81.0	11.0	0.0	15.0	8.0	0.0	0.0	0.0	0.0	15.0	0.0	31.0	0.0	7.0	4.0	0.0	0.0	0.0	32.0
97f28bf9b953ff5b84f0c75f4c44285f	30.0	46.0	26.0	0.0	13.0	19.0	0.0	0.0	10.0	0.0	0.0	0.0	19.0	0.0	16.0	0.0	0.0	0.0	0.0	0.0	0.0	11.0	27.0	0.0	0.0	0.0	0.0	18.0	22.0	0.0	0.0	0.0	14.0	20.0	0.0	16.0	15.0	0.0	19.0	0.0	17.0	0.0	31.0	27.0	23.0	18.0	24.0	21.0	0.0
09c11b70402116a89e984206ca4eae17	0.0	0.0	20.0	0.0	0.0	0.0	0.0	0.0	0.0	0.0	42.0	0.0	0.0	0.0	0.0	37.0	0.0	0.0	0.0	0.0	0.0	17.0	0.0	19.0	43.0	0.0	0.0	55.0	0.0	0.0	0.0	10.0	13.0	0.0	46.0	52.0	0.0	0.0	0.0	0.0	0.0	0.0	0.0	11.0	0.0	0.0	0.0	31.0	51.0
0053ddb5ab29c65192eb859384475898	41.0	0.0	0.0	0.0	0.0	0.0	0.0	36.0	0.0	0.0	0.0	0.0	0.0	37.0	44.0	0.0	0.0	25.0	0.0	0.0	0.0	0.0	0.0	0.0	0.0	0.0	0.0	0.0	0.0	0.0	25.0	89.0	41.0	0.0	0.0	0.0	0.0	0.0	0.0	0.0	0.0	0.0	0.0	0.0	0.0	0.0	98.0	84.0	0.0
76671da31f3d656974441af50478b968	62.0	0.0	18.0	0.0	28.0	39.0	0.0	12.0	24.0	0.0	0.0	0.0	25.0	35.0	0.0	0.0	11.0	0.0	0.0	0.0	0.0	0.0	14.0	0.0	0.0	0.0	0.0	0.0	14.0	0.0	0.0	0.0	21.0	0.0	0.0	0.0	0.0	0.0	0.0	0.0	0.0	0.0	0.0	26.0	27.0	14.0	31.0	30.0	14.0
e88b2c42cfca28fd402f1bff4d421e1d	27.0	27.0	23.0	0.0	0.0	19.0	0.0	0.0	0.0	0.0	0.0	0.0	0.0	0.0	0.0	13.0	0.0	0.0	0.0	0.0	0.0	0.0	0.0	0.0	0.0	0.0	0.0	46.0	0.0	0.0	0.0	17.0	35.0	29.0	0.0	0.0	14.0	43.0	0.0	0.0	0.0	0.0	0.0	50.0	22.0	0.0	0.0	40.0	30.0
ccacd3c7a7b9e859390bc288e21e0da2	24.0	0.0	0.0	0.0	38.0	29.0	0.0	16.0	37.0	14.0	0.0	0.0	0.0	0.0	0.0	0.0	0.0	0.0	0.0	0.0	13.0	0.0	15.0	0.0	0.0	22.0	0.0	0.0	9.0	0.0	0.0	0.0	17.0	0.0	0.0	0.0	0.0	0.0	0.0	0.0	0.0	0.0	0.0	56.0	40.0	23.0	14.0	19.0	18.0
cbbc991cb1adc488f011d4b40d72982d	0.0	0.0	22.0	0.0	0.0	0.0	0.0	0.0	0.0	0.0	0.0	0.0	0.0	0.0	0.0	41.0	0.0	77.0	60.0	74.0	37.0	0.0	0.0	0.0	65.0	0.0	87.0	0.0	0.0	0.0	0.0	0.0	0.0	0.0	0.0	80.0	0.0	0.0	0.0	0.0	0.0	0.0	0.0	0.0	0.0	0.0	0.0	0.0	0.0
2c6caf209d59efa8ac59ed311800cbee	0.0	0.0	29.0	0.0	0.0	0.0	0.0	0.0	0.0	0.0	0.0	0.0	0.0	0.0	0.0	0.0	0.0	0.0	0.0	0.0	0.0	0.0	0.0	0.0	0.0	0.0	0.0	0.0	0.0	47.0	0.0	0.0	0.0	0.0	0.0	0.0	0.0	0.0	0.0	0.0	0.0	0.0	0.0	0.0	0.0	0.0	0.0	0.0	0.0
cd34254249d9ed84f8322e89b74ccffd	50.0	21.0	47.0	0.0	5.0	0.0	0.0	6.0	8.0	10.0	10.0	0.0	19.0	26.0	0.0	0.0	0.0	0.0	0.0	0.0	0.0	0.0	0.0	5.0	0.0	0.0	0.0	0.0	6.0	0.0	8.0	5.0	70.0	0.0	0.0	0.0	12.0	7.0	0.0	0.0	4.0	0.0	16.0	44.0	45.0	87.0	187.0	42.0	7.0
858cf8fd5a14f53215699e8dbd5026d3	13.0	13.0	34.0	0.0	17.0	0.0	0.0	0.0	0.0	0.0	19.0	0.0	35.0	0.0	0.0	0.0	0.0	0.0	0.0	0.0	0.0	13.0	0.0	0.0	0.0	0.0	0.0	0.0	29.0	0.0	25.0	18.0	28.0	0.0	0.0	0.0	0.0	17.0	0.0	0.0	0.0	0.0	19.0	19.0	50.0	43.0	24.0	0.0	70.0
273cb50b7a80b79023aed895fb17d4e7	0.0	0.0	0.0	0.0	0.0	0.0	0.0	0.0	0.0	47.0	0.0	72.0	0.0	0.0	0.0	0.0	0.0	98.0	0.0	34.0	57.0	0.0	35.0	0.0	0.0	0.0	47.0	35.0	0.0	0.0	0.0	0.0	0.0	0.0	0.0	39.0	0.0	0.0	0.0	0.0	0.0	0.0	0.0	0.0	0.0	0.0	0.0	0.0	23.0
f01767806129f565bb8c896bf5b03939	21.0	18.0	37.0	0.0	0.0	0.0	0.0	38.0	0.0	0.0	0.0	0.0	0.0	0.0	0.0	0.0	0.0	26.0	0.0	0.0	0.0	0.0	0.0	0.0	0.0	0.0	0.0	12.0	0.0	9.0	9.0	24.0	22.0	0.0	0.0	0.0	0.0	0.0	0.0	0.0	33.0	0.0	29.0	23.0	0.0	26.0	16.0	54.0	35.0
e8cc5f737300f7ea672342011a8b7663	10.0	5.0	12.0	0.0	0.0	24.0	9.0	8.0	10.0	19.0	13.0	0.0	0.0	0.0	0.0	0.0	22.0	16.0	0.0	0.0	36.0	0.0	10.0	0.0	0.0	0.0	0.0	9.0	0.0	0.0	20.0	6.0	26.0	8.0	0.0	0.0	0.0	0.0	0.0	0.0	0.0	0.0	0.0	43.0	42.0	0.0	17.0	11.0	40.0
90ed93c03b9e9ff448f3230255e5528c	0.0	0.0	0.0	0.0	0.0	0.0	19.0	0.0	16.0	0.0	0.0	0.0	0.0	15.0	63.0	0.0	0.0	29.0	0.0	0.0	6.0	17.0	0.0	62.0	0.0	0.0	0.0	0.0	0.0	0.0	15.0	74.0	22.0	0.0	0.0	0.0	0.0	0.0	0.0	0.0	0.0	0.0	6.0	17.0	16.0	20.0	42.0	90.0	27.0
3f3cf731bf7bd3a1fd862408efd5251b	0.0	0.0	0.0	0.0	0.0	0.0	0.0	46.0	0.0	0.0	0.0	20.0	66.0	41.0	64.0	22.0	0.0	0.0	0.0	0.0	0.0	23.0	0.0	21.0	0.0	29.0	0.0	0.0	0.0	29.0	12.0	14.0	12.0	0.0	0.0	0.0	0.0	22.0	0.0	0.0	0.0	0.0	0.0	31.0	25.0	85.0	41.0	21.0	21.0
0843d0d222f4342583933bdf072fbd3e	0.0	0.0	0.0	0.0	0.0	0.0	0.0	32.0	51.0	0.0	0.0	0.0	0.0	0.0	38.0	0.0	0.0	0.0	85.0	103.0	0.0	0.0	0.0	0.0	0.0	0.0	0.0	0.0	0.0	0.0	0.0	0.0	0.0	0.0	0.0	0.0	0.0	47.0	0.0	0.0	0.0	0.0	0.0	0.0	53.0	0.0	65.0	0.0	32.0
7e458018d14224a6a567b92507679f29	137.0	0.0	39.0	22.0	0.0	33.0	0.0	0.0	0.0	53.0	0.0	0.0	0.0	0.0	0.0	0.0	0.0	0.0	23.0	0.0	0.0	0.0	0.0	0.0	0.0	0.0	55.0	0.0	16.0	0.0	16.0	0.0	27.0	0.0	0.0	0.0	0.0	0.0	54.0	0.0	0.0	29.0	0.0	0.0	58.0	0.0	32.0	0.0	0.0
d280bd75f065a88ec2160e833d4538cb	0.0	45.0	0.0	0.0	0.0	0.0	0.0	0.0	0.0	0.0	51.0	0.0	61.0	64.0	15.0	0.0	0.0	0.0	34.0	0.0	0.0	0.0	56.0	60.0	0.0	0.0	0.0	0.0	0.0	0.0	26.0	31.0	0.0	0.0	0.0	0.0	0.0	0.0	0.0	0.0	0.0	0.0	117.0	16.0	0.0	39.0	53.0	0.0	0.0
c127b52c462e8cfe3b6204e2e4a3c47f	0.0	0.0	0.0	0.0	0.0	0.0	21.0	0.0	0.0	33.0	28.0	0.0	0.0	0.0	27.0	0.0	0.0	36.0	80.0	74.0	0.0	0.0	44.0	103.0	25.0	0.0	0.0	0.0	0.0	0.0	0.0	0.0	17.0	0.0	0.0	0.0	0.0	0.0	0.0	0.0	0.0	0.0	28.0	23.0	0.0	0.0	0.0	57.0	0.0
bb5b4daab8da366afa23d06677599966	22.0	146.0	83.0	0.0	0.0	0.0	0.0	0.0	0.0	0.0	0.0	0.0	0.0	26.0	0.0	0.0	0.0	0.0	0.0	0.0	0.0	15.0	0.0	0.0	0.0	0.0	0.0	0.0	0.0	0.0	0.0	0.0	0.0	28.0	16.0	0.0	54.0	35.0	26.0	0.0	0.0	0.0	20.0	0.0	0.0	24.0	0.0	0.0	10.0
bcd77426ac83ed1dd8e64d3267c0533f	40.0	0.0	0.0	332.0	135.0	0.0	0.0	0.0	0.0	0.0	0.0	0.0	0.0	0.0	0.0	0.0	0.0	0.0	0.0	0.0	0.0	0.0	0.0	0.0	0.0	0.0	0.0	0.0	0.0	0.0	0.0	0.0	0.0	0.0	0.0	0.0	0.0	0.0	0.0	29.0	21.0	236.0	0.0	0.0	0.0	0.0	0.0	0.0	0.0
f727fd2c2d3366985d5da7fc2da87247	24.0	54.0	7.0	0.0	60.0	22.0	25.0	0.0	22.0	26.0	16.0	0.0	0.0	0.0	0.0	0.0	0.0	0.0	22.0	0.0	0.0	27.0	39.0	10.0	32.0	0.0	0.0	0.0	29.0	0.0	21.0	11.0	13.0	0.0	26.0	0.0	20.0	26.0	0.0	18.0	0.0	0.0	10.0	10.0	0.0	11.0	0.0	11.0	10.0
ce6be9ae5f5096c283885ae4febc918d	0.0	0.0	43.0	0.0	0.0	0.0	0.0	37.0	67.0	0.0	0.0	0.0	0.0	0.0	0.0	0.0	0.0	0.0	22.0	0.0	48.0	0.0	47.0	79.0	0.0	0.0	0.0	0.0	38.0	20.0	0.0	0.0	29.0	0.0	0.0	48.0	0.0	47.0	0.0	0.0	0.0	0.0	0.0	0.0	0.0	0.0	16.0	0.0	82.0
2fd3b85e0dee92927e57eb57224bb5ef	25.0	21.0	20.0	0.0	0.0	0.0	0.0	0.0	0.0	0.0	6.0	0.0	0.0	7.0	0.0	0.0	0.0	0.0	0.0	0.0	0.0	0.0	14.0	0.0	0.0	0.0	0.0	0.0	0.0	0.0	22.0	0.0	0.0	0.0	0.0	0.0	0.0	0.0	20.0	0.0	0.0	0.0	0.0	0.0	0.0	74.0	57.0	25.0	0.0
fa50c0b2af753f1062fc685e249e17ae	33.0	0.0	36.0	0.0	0.0	23.0	0.0	34.0	0.0	32.0	0.0	0.0	0.0	0.0	0.0	0.0	0.0	59.0	0.0	0.0	50.0	0.0	0.0	45.0	0.0	0.0	0.0	0.0	0.0	0.0	0.0	21.0	34.0	0.0	0.0	50.0	0.0	0.0	0.0	0.0	0.0	0.0	0.0	0.0	30.0	0.0	22.0	26.0	28.0
81899a5d48b4f1db485c68f59c2afffb	16.0	18.0	41.0	0.0	0.0	0.0	0.0	0.0	0.0	0.0	0.0	0.0	29.0	0.0	0.0	0.0	0.0	0.0	0.0	0.0	0.0	30.0	42.0	0.0	0.0	0.0	0.0	0.0	0.0	0.0	0.0	0.0	21.0	0.0	52.0	0.0	0.0	0.0	0.0	0.0	46.0	0.0	0.0	0.0	0.0	17.0	33.0	37.0	23.0
71aba451cb6651d63dda4064cd9ccce3	16.0	14.0	31.0	0.0	0.0	0.0	0.0	0.0	0.0	0.0	0.0	0.0	0.0	0.0	0.0	0.0	0.0	0.0	0.0	0.0	0.0	0.0	20.0	0.0	66.0	0.0	45.0	41.0	0.0	0.0	0.0	0.0	0.0	44.0	0.0	0.0	19.0	27.0	0.0	0.0	0.0	0.0	14.0	19.0	0.0	0.0	0.0	14.0	23.0
93661311770fe9ee198d1ebc33519876	28.0	43.0	63.0	0.0	21.0	0.0	24.0	0.0	0.0	0.0	0.0	0.0	0.0	0.0	0.0	0.0	0.0	0.0	0.0	8.0	0.0	23.0	0.0	0.0	0.0	0.0	0.0	0.0	0.0	0.0	40.0	37.0	0.0	35.0	0.0	0.0	30.0	0.0	23.0	0.0	0.0	0.0	45.0	29.0	0.0	0.0	31.0	26.0	36.0
b2560bcaf5cc43c4f4b9fa957df7e93e	8.0	24.0	11.0	0.0	0.0	0.0	19.0	0.0	19.0	23.0	0.0	0.0	24.0	20.0	0.0	0.0	0.0	59.0	0.0	23.0	0.0	28.0	0.0	18.0	0.0	0.0	0.0	0.0	0.0	27.0	0.0	0.0	16.0	0.0	0.0	0.0	20.0	40.0	0.0	0.0	16.0	0.0	0.0	27.0	15.0	22.0	38.0	19.0	27.0
6c422e063af100edc48386a5bb263d5b	0.0	0.0	0.0	0.0	0.0	48.0	0.0	69.0	33.0	0.0	0.0	0.0	0.0	81.0	0.0	0.0	0.0	0.0	0.0	0.0	0.0	0.0	0.0	0.0	0.0	0.0	0.0	105.0	0.0	0.0	19.0	0.0	35.0	0.0	0.0	0.0	0.0	0.0	0.0	0.0	0.0	0.0	0.0	27.0	22.0	29.0	24.0	34.0	31.0
c0b2d17d3eeba77856f8f0c37e51df6e	0.0	26.0	19.0	0.0	0.0	0.0	0.0	0.0	0.0	0.0	0.0	0.0	35.0	32.0	27.0	0.0	0.0	0.0	0.0	0.0	0.0	0.0	0.0	43.0	0.0	0.0	0.0	0.0	0.0	0.0	13.0	14.0	24.0	0.0	0.0	0.0	0.0	0.0	0.0	0.0	0.0	0.0	38.0	39.0	49.0	39.0	69.0	32.0	33.0
bb57c362434dc50dd444f48dad41c595	272.0	0.0	48.0	0.0	0.0	35.0	0.0	0.0	0.0	0.0	0.0	0.0	0.0	0.0	0.0	0.0	11.0	0.0	0.0	0.0	82.0	0.0	0.0	0.0	0.0	0.0	0.0	0.0	0.0	0.0	0.0	0.0	0.0	0.0	0.0	0.0	0.0	0.0	0.0	0.0	0.0	0.0	0.0	0.0	0.0	0.0	0.0	16.0	50.0
c51becedc5cd67d051d2aa49f79fb8d5	29.0	0.0	0.0	0.0	20.0	43.0	0.0	61.0	33.0	0.0	0.0	18.0	0.0	0.0	0.0	0.0	0.0	0.0	29.0	0.0	33.0	0.0	0.0	39.0	0.0	0.0	0.0	0.0	0.0	0.0	24.0	22.0	32.0	0.0	0.0	0.0	0.0	0.0	0.0	0.0	0.0	0.0	0.0	19.0	37.0	0.0	40.0	0.0	35.0
34b38918fc88aa979212848b8c054af7	25.0	24.0	35.0	33.0	31.0	18.0	0.0	0.0	0.0	0.0	0.0	0.0	0.0	0.0	0.0	0.0	0.0	0.0	0.0	0.0	0.0	0.0	0.0	0.0	0.0	0.0	0.0	0.0	0.0	69.0	0.0	62.0	0.0	0.0	0.0	0.0	53.0	0.0	0.0	0.0	0.0	0.0	37.0	57.0	40.0	0.0	34.0	13.0	65.0
47048d33583ed675210d222077dcd5a5	0.0	27.0	0.0	0.0	0.0	0.0	0.0	34.0	0.0	30.0	28.0	0.0	14.0	24.0	29.0	0.0	0.0	0.0	12.0	0.0	0.0	81.0	19.0	24.0	0.0	0.0	0.0	0.0	0.0	0.0	9.0	32.0	42.0	13.0	0.0	0.0	0.0	0.0	0.0	0.0	0.0	0.0	84.0	36.0	0.0	19.0	36.0	24.0	11.0
fcc0717a7cd312c2548d0974d98ef489	12.0	19.0	40.0	0.0	0.0	0.0	22.0	22.0	0.0	0.0	21.0	0.0	0.0	22.0	0.0	0.0	0.0	0.0	0.0	0.0	0.0	25.0	25.0	0.0	0.0	0.0	0.0	0.0	33.0	0.0	18.0	29.0	32.0	0.0	0.0	60.0	0.0	0.0	0.0	0.0	0.0	0.0	0.0	56.0	73.0	15.0	27.0	0.0	19.0
f6a1c341edb519afa54127389f40107e	38.0	24.0	0.0	37.0	0.0	22.0	0.0	0.0	0.0	0.0	0.0	0.0	0.0	0.0	0.0	0.0	14.0	0.0	0.0	0.0	0.0	0.0	0.0	0.0	0.0	9.0	0.0	0.0	0.0	0.0	0.0	0.0	0.0	0.0	0.0	0.0	0.0	0.0	43.0	9.0	0.0	0.0	0.0	55.0	0.0	0.0	0.0	0.0	40.0
d78712b3e09f26f1d5ca780526faea32	12.0	26.0	0.0	0.0	0.0	0.0	0.0	53.0	27.0	0.0	0.0	0.0	0.0	16.0	19.0	35.0	19.0	35.0	0.0	0.0	17.0	0.0	0.0	0.0	0.0	0.0	0.0	15.0	0.0	0.0	0.0	25.0	64.0	0.0	0.0	0.0	0.0	0.0	0.0	0.0	9.0	0.0	0.0	0.0	0.0	0.0	12.0	58.0	131.0
a6c69b848ca0326149cd82a26559b05a	0.0	0.0	20.0	0.0	0.0	0.0	39.0	20.0	28.0	0.0	0.0	0.0	0.0	0.0	35.0	30.0	0.0	44.0	0.0	0.0	0.0	0.0	0.0	0.0	0.0	0.0	41.0	21.0	0.0	0.0	0.0	31.0	29.0	0.0	0.0	35.0	0.0	0.0	0.0	0.0	0.0	0.0	0.0	0.0	0.0	25.0	24.0	30.0	41.0
7f04c4914b9c2d3b276b0aa754a15644	138.0	0.0	0.0	122.0	210.0	40.0	0.0	0.0	0.0	24.0	0.0	0.0	0.0	0.0	0.0	0.0	0.0	0.0	0.0	0.0	0.0	0.0	0.0	0.0	0.0	0.0	0.0	0.0	0.0	0.0	0.0	0.0	0.0	0.0	0.0	0.0	0.0	0.0	56.0	30.0	59.0	63.0	0.0	0.0	0.0	0.0	0.0	0.0	0.0
9d7a632d6638d9c5c9d4e62b1ffd4277	66.0	0.0	71.0	0.0	0.0	0.0	0.0	0.0	0.0	0.0	0.0	0.0	0.0	0.0	0.0	0.0	28.0	0.0	0.0	0.0	0.0	0.0	0.0	0.0	0.0	0.0	0.0	0.0	0.0	0.0	26.0	48.0	76.0	0.0	0.0	0.0	0.0	0.0	0.0	0.0	0.0	0.0	0.0	30.0	48.0	0.0	0.0	0.0	28.0
c5167d334d77c57dc333de2ab5af3450	0.0	15.0	0.0	0.0	0.0	0.0	22.0	0.0	0.0	0.0	0.0	23.0	44.0	49.0	0.0	0.0	0.0	33.0	0.0	0.0	0.0	0.0	0.0	28.0	0.0	0.0	0.0	0.0	0.0	16.0	26.0	0.0	49.0	0.0	0.0	0.0	0.0	0.0	0.0	0.0	0.0	0.0	37.0	41.0	31.0	63.0	86.0	33.0	0.0
56da0f6ebe5f6767f49c0ed465060ca9	0.0	0.0	0.0	0.0	29.0	8.0	0.0	12.0	0.0	5.0	0.0	0.0	0.0	0.0	0.0	0.0	0.0	0.0	0.0	0.0	0.0	0.0	0.0	0.0	0.0	12.0	8.0	0.0	0.0	0.0	0.0	0.0	8.0	0.0	0.0	0.0	0.0	0.0	0.0	0.0	0.0	0.0	0.0	0.0	0.0	382.0	33.0	0.0	0.0
658ea76f2c2869419d54ae74c4ef73dd	50.0	117.0	37.0	0.0	0.0	0.0	0.0	0.0	0.0	0.0	27.0	0.0	0.0	0.0	0.0	0.0	0.0	0.0	0.0	0.0	0.0	0.0	0.0	0.0	0.0	0.0	0.0	0.0	0.0	0.0	22.0	0.0	0.0	0.0	0.0	0.0	71.0	0.0	72.0	0.0	0.0	0.0	50.0	14.0	0.0	54.0	32.0	0.0	0.0
ac7d847779dde316dc747a6d12629b8b	0.0	7.0	0.0	26.0	0.0	0.0	32.0	86.0	56.0	0.0	0.0	0.0	0.0	0.0	0.0	30.0	0.0	0.0	0.0	0.0	0.0	0.0	0.0	0.0	38.0	0.0	38.0	0.0	0.0	0.0	29.0	54.0	21.0	0.0	0.0	0.0	0.0	0.0	0.0	0.0	0.0	38.0	0.0	0.0	0.0	0.0	0.0	0.0	128.0
4ec33a9df19fbda936454a6cb520de92	0.0	0.0	13.0	0.0	32.0	35.0	29.0	0.0	0.0	0.0	0.0	0.0	0.0	0.0	0.0	0.0	43.0	0.0	0.0	0.0	0.0	0.0	0.0	0.0	0.0	0.0	0.0	0.0	0.0	22.0	14.0	0.0	0.0	0.0	0.0	0.0	0.0	0.0	0.0	0.0	0.0	0.0	0.0	0.0	0.0	0.0	0.0	0.0	0.0
966696d7140e1d3b189d0fcfff464603	23.0	23.0	51.0	0.0	0.0	0.0	0.0	10.0	0.0	0.0	0.0	0.0	0.0	0.0	0.0	0.0	0.0	0.0	0.0	0.0	0.0	0.0	0.0	0.0	0.0	0.0	0.0	0.0	0.0	0.0	26.0	27.0	22.0	0.0	0.0	0.0	0.0	0.0	0.0	0.0	0.0	0.0	12.0	18.0	14.0	23.0	23.0	25.0	21.0
f7dddad125246b99b05a2305d1bc090b	0.0	0.0	0.0	66.0	144.0	0.0	0.0	0.0	0.0	0.0	0.0	0.0	0.0	0.0	0.0	0.0	0.0	0.0	0.0	0.0	0.0	0.0	0.0	0.0	56.0	21.0	36.0	0.0	0.0	0.0	0.0	0.0	0.0	0.0	0.0	0.0	0.0	0.0	0.0	184.0	0.0	46.0	0.0	0.0	0.0	0.0	0.0	0.0	0.0
b10bdb84373a527f6245b4bba08b23ab	0.0	0.0	0.0	0.0	0.0	0.0	19.0	0.0	10.0	13.0	0.0	0.0	55.0	45.0	27.0	0.0	19.0	0.0	61.0	0.0	0.0	29.0	23.0	26.0	0.0	0.0	43.0	0.0	18.0	0.0	13.0	13.0	11.0	0.0	0.0	36.0	0.0	15.0	0.0	0.0	0.0	33.0	25.0	10.0	10.0	15.0	35.0	16.0	13.0
bfc527d489b1617dd6cc41266b711660	0.0	0.0	0.0	0.0	0.0	0.0	0.0	0.0	0.0	0.0	0.0	0.0	0.0	0.0	0.0	0.0	0.0	0.0	0.0	0.0	0.0	0.0	0.0	0.0	61.0	63.0	0.0	68.0	44.0	70.0	0.0	0.0	0.0	0.0	0.0	0.0	0.0	0.0	0.0	0.0	0.0	0.0	0.0	0.0	0.0	0.0	0.0	0.0	0.0
85c68816d0f91555df784bae913e4ead	0.0	14.0	17.0	0.0	0.0	0.0	0.0	37.0	29.0	11.0	0.0	0.0	0.0	14.0	24.0	34.0	0.0	85.0	0.0	0.0	0.0	0.0	10.0	14.0	0.0	0.0	0.0	22.0	18.0	0.0	28.0	37.0	59.0	0.0	0.0	0.0	0.0	0.0	0.0	9.0	0.0	0.0	0.0	15.0	0.0	0.0	0.0	50.0	86.0
036860d01a06d4aa5e66640768cd1db2	0.0	38.0	50.0	38.0	88.0	20.0	0.0	0.0	0.0	0.0	0.0	0.0	0.0	0.0	0.0	0.0	0.0	0.0	0.0	0.0	0.0	0.0	0.0	0.0	55.0	0.0	44.0	0.0	0.0	0.0	0.0	0.0	0.0	0.0	0.0	0.0	0.0	0.0	0.0	76.0	0.0	123.0	0.0	0.0	0.0	0.0	0.0	0.0	0.0
5d2747150923b0e354659c79417d9916	0.0	0.0	0.0	13.0	0.0	0.0	0.0	27.0	30.0	0.0	0.0	45.0	0.0	0.0	0.0	0.0	0.0	0.0	0.0	0.0	0.0	0.0	0.0	0.0	0.0	0.0	0.0	0.0	0.0	0.0	89.0	100.0	50.0	0.0	0.0	0.0	0.0	0.0	0.0	0.0	0.0	0.0	0.0	40.0	102.0	0.0	0.0	0.0	66.0
0d43de5f014fac4f59a8e6bb8ec455bb	0.0	0.0	0.0	0.0	0.0	0.0	0.0	0.0	47.0	0.0	0.0	0.0	0.0	0.0	0.0	0.0	0.0	0.0	21.0	0.0	0.0	0.0	0.0	0.0	0.0	0.0	0.0	0.0	0.0	0.0	0.0	42.0	39.0	0.0	0.0	0.0	0.0	0.0	0.0	0.0	0.0	0.0	0.0	42.0	37.0	0.0	45.0	82.0	51.0
5a169ab08037e2f3658c507792bd4a45	30.0	0.0	19.0	0.0	0.0	22.0	16.0	0.0	15.0	0.0	0.0	0.0	14.0	14.0	0.0	33.0	6.0	31.0	0.0	0.0	19.0	13.0	0.0	0.0	0.0	8.0	0.0	27.0	0.0	26.0	12.0	14.0	26.0	18.0	0.0	0.0	29.0	0.0	0.0	0.0	0.0	0.0	0.0	0.0	25.0	10.0	57.0	50.0	19.0
08f46091835013f479798d758d77c05c	0.0	0.0	0.0	0.0	0.0	0.0	0.0	0.0	0.0	48.0	62.0	0.0	0.0	0.0	0.0	0.0	0.0	0.0	0.0	0.0	0.0	0.0	0.0	63.0	0.0	0.0	0.0	0.0	0.0	0.0	25.0	40.0	79.0	0.0	0.0	0.0	0.0	0.0	0.0	0.0	0.0	0.0	86.0	45.0	0.0	29.0	63.0	0.0	0.0
50a2f261a561f10772958aa724dedff8	0.0	0.0	0.0	0.0	0.0	0.0	0.0	50.0	0.0	0.0	0.0	0.0	24.0	0.0	0.0	47.0	0.0	0.0	72.0	42.0	0.0	0.0	0.0	0.0	0.0	0.0	0.0	0.0	0.0	40.0	17.0	0.0	36.0	0.0	0.0	0.0	0.0	0.0	0.0	0.0	0.0	0.0	13.0	32.0	36.0	27.0	45.0	41.0	33.0
9fcd0028e8ad68a400800e59fa060ef0	0.0	0.0	34.0	0.0	0.0	0.0	0.0	0.0	0.0	0.0	11.0	0.0	0.0	33.0	0.0	0.0	0.0	0.0	0.0	0.0	0.0	0.0	47.0	0.0	0.0	34.0	0.0	54.0	47.0	52.0	0.0	0.0	0.0	44.0	0.0	0.0	18.0	39.0	18.0	0.0	11.0	0.0	0.0	102.0	0.0	0.0	0.0	0.0	0.0
219bd74cf3d774062e15daa193cc20e9	0.0	0.0	0.0	0.0	0.0	0.0	0.0	14.0	0.0	0.0	0.0	17.0	0.0	0.0	0.0	0.0	0.0	0.0	0.0	0.0	0.0	25.0	0.0	0.0	0.0	0.0	0.0	0.0	0.0	0.0	0.0	24.0	17.0	0.0	0.0	0.0	0.0	0.0	0.0	0.0	0.0	0.0	12.0	120.0	59.0	18.0	32.0	21.0	21.0
8c142d0564998ff129d19c3b591d0cdb	90.0	31.0	75.0	0.0	0.0	0.0	0.0	0.0	0.0	0.0	0.0	0.0	0.0	12.0	0.0	0.0	0.0	0.0	0.0	0.0	0.0	0.0	0.0	0.0	0.0	0.0	0.0	0.0	0.0	0.0	24.0	28.0	26.0	0.0	0.0	0.0	0.0	0.0	0.0	0.0	0.0	0.0	25.0	0.0	0.0	122.0	58.0	34.0	0.0
f57d56611e651f725ceae4e6b0eff690	6.0	0.0	0.0	21.0	62.0	0.0	0.0	11.0	0.0	0.0	0.0	9.0	0.0	0.0	0.0	8.0	11.0	0.0	0.0	0.0	0.0	0.0	0.0	0.0	0.0	39.0	38.0	0.0	0.0	0.0	38.0	26.0	9.0	0.0	0.0	0.0	0.0	0.0	0.0	32.0	0.0	8.0	0.0	0.0	57.0	0.0	0.0	0.0	31.0
1ff74a9b2e4599912aea82cd56070b2d	0.0	0.0	0.0	0.0	0.0	40.0	86.0	26.0	39.0	0.0	0.0	0.0	0.0	0.0	0.0	66.0	47.0	0.0	16.0	0.0	0.0	0.0	0.0	56.0	0.0	0.0	0.0	39.0	0.0	0.0	0.0	0.0	39.0	0.0	0.0	0.0	0.0	0.0	0.0	0.0	0.0	0.0	0.0	18.0	0.0	0.0	22.0	38.0	57.0
d36b609b71f9cbf74ed9d535fcb9dc6a	53.0	0.0	67.0	0.0	0.0	0.0	0.0	0.0	0.0	0.0	0.0	0.0	0.0	0.0	0.0	0.0	0.0	99.0	0.0	0.0	0.0	0.0	0.0	50.0	0.0	0.0	0.0	0.0	0.0	0.0	0.0	0.0	49.0	0.0	0.0	0.0	0.0	0.0	0.0	0.0	0.0	0.0	0.0	35.0	38.0	0.0	0.0	0.0	0.0
b0a6ef053c25a00865c4795a50ac7541	55.0	56.0	117.0	0.0	14.0	36.0	0.0	0.0	0.0	0.0	0.0	0.0	15.0	0.0	0.0	0.0	0.0	0.0	0.0	0.0	0.0	0.0	0.0	0.0	0.0	0.0	0.0	0.0	0.0	0.0	0.0	0.0	0.0	43.0	24.0	0.0	35.0	0.0	47.0	0.0	37.0	0.0	33.0	0.0	0.0	29.0	0.0	0.0	0.0
ecc5f0e0afa4f90eef93bd893bd1e30e	41.0	35.0	58.0	54.0	50.0	0.0	0.0	0.0	0.0	0.0	0.0	0.0	23.0	0.0	0.0	31.0	0.0	0.0	0.0	0.0	0.0	0.0	0.0	0.0	0.0	0.0	0.0	65.0	49.0	50.0	0.0	0.0	0.0	0.0	0.0	118.0	0.0	0.0	0.0	0.0	0.0	0.0	0.0	0.0	0.0	0.0	0.0	0.0	0.0
6e5359a307953435baf49cb93e2bc1e0	0.0	0.0	29.0	0.0	0.0	0.0	0.0	0.0	0.0	18.0	0.0	0.0	0.0	0.0	0.0	0.0	0.0	66.0	0.0	0.0	42.0	0.0	0.0	0.0	0.0	0.0	0.0	0.0	0.0	0.0	16.0	30.0	42.0	31.0	0.0	29.0	0.0	0.0	0.0	0.0	0.0	0.0	18.0	0.0	0.0	0.0	0.0	73.0	55.0
5592e2b4a4f8b9e4740f3a9e2304be20	11.0	0.0	19.0	0.0	0.0	0.0	8.0	0.0	0.0	28.0	17.0	0.0	0.0	12.0	18.0	0.0	0.0	0.0	0.0	0.0	0.0	0.0	27.0	22.0	0.0	0.0	0.0	14.0	11.0	17.0	16.0	0.0	27.0	0.0	0.0	0.0	0.0	0.0	0.0	0.0	0.0	0.0	14.0	54.0	55.0	15.0	17.0	23.0	41.0
a8ee21ef6ff2e918865984e168e6ec2d	70.0	81.0	120.0	0.0	0.0	0.0	0.0	0.0	0.0	0.0	0.0	0.0	41.0	0.0	0.0	0.0	0.0	0.0	0.0	0.0	0.0	0.0	0.0	0.0	0.0	0.0	0.0	17.0	26.0	37.0	0.0	0.0	0.0	41.0	27.0	0.0	31.0	16.0	30.0	0.0	0.0	0.0	0.0	0.0	0.0	16.0	11.0	0.0	16.0
5d3e18217d6eb7f9d2c7a08684214a0e	21.0	48.0	35.0	22.0	43.0	0.0	0.0	0.0	0.0	49.0	0.0	0.0	0.0	0.0	0.0	0.0	0.0	0.0	0.0	0.0	0.0	0.0	46.0	0.0	0.0	0.0	80.0	44.0	44.0	110.0	0.0	0.0	0.0	0.0	0.0	0.0	0.0	0.0	0.0	0.0	0.0	0.0	0.0	0.0	0.0	0.0	18.0	19.0	0.0
ab7905590bd2ec539899715778d949db	47.0	91.0	77.0	0.0	26.0	0.0	17.0	0.0	0.0	0.0	0.0	0.0	0.0	28.0	0.0	0.0	0.0	0.0	0.0	0.0	0.0	0.0	0.0	0.0	0.0	0.0	0.0	46.0	30.0	0.0	26.0	0.0	0.0	32.0	0.0	0.0	28.0	0.0	42.0	0.0	58.0	0.0	29.0	0.0	0.0	29.0	0.0	0.0	0.0
0146ba0cdf357c7decee34b25ad6e19b	37.0	37.0	88.0	0.0	0.0	0.0	0.0	0.0	0.0	0.0	0.0	0.0	0.0	0.0	0.0	0.0	0.0	0.0	0.0	0.0	0.0	0.0	0.0	0.0	47.0	21.0	0.0	0.0	23.0	26.0	23.0	0.0	0.0	0.0	0.0	0.0	34.0	19.0	0.0	0.0	19.0	0.0	62.0	0.0	0.0	0.0	0.0	0.0	27.0
c8b210ab5daf982491bc5509cd5d640a	29.0	31.0	68.0	0.0	0.0	29.0	0.0	0.0	0.0	0.0	0.0	0.0	0.0	0.0	0.0	0.0	0.0	0.0	0.0	34.0	42.0	0.0	0.0	0.0	0.0	0.0	0.0	0.0	0.0	0.0	0.0	0.0	0.0	82.0	0.0	0.0	0.0	54.0	0.0	0.0	0.0	0.0	19.0	0.0	20.0	0.0	0.0	46.0	0.0
6e9e5bd8c525477bbc4ff9dc025ed401	48.0	43.0	53.0	0.0	0.0	0.0	0.0	0.0	0.0	0.0	0.0	0.0	0.0	0.0	0.0	0.0	0.0	0.0	0.0	0.0	0.0	0.0	0.0	0.0	0.0	0.0	0.0	0.0	0.0	26.0	24.0	20.0	14.0	47.0	0.0	0.0	33.0	30.0	0.0	0.0	0.0	0.0	24.0	22.0	19.0	18.0	13.0	0.0	45.0
1d1f954217c319b2ff458b474b2b0d27	0.0	0.0	0.0	0.0	0.0	0.0	0.0	0.0	0.0	0.0	0.0	0.0	0.0	0.0	34.0	0.0	0.0	97.0	0.0	0.0	34.0	0.0	0.0	0.0	0.0	0.0	0.0	0.0	0.0	0.0	21.0	0.0	0.0	0.0	0.0	52.0	0.0	0.0	0.0	0.0	0.0	0.0	0.0	35.0	0.0	0.0	0.0	28.0	24.0
36a9d7c8a90e45fbb7ea70dba9678676	0.0	0.0	0.0	0.0	0.0	11.0	28.0	0.0	0.0	0.0	0.0	0.0	23.0	25.0	0.0	0.0	0.0	0.0	0.0	0.0	26.0	0.0	0.0	0.0	0.0	0.0	0.0	0.0	18.0	30.0	0.0	42.0	26.0	0.0	0.0	0.0	0.0	0.0	0.0	0.0	0.0	0.0	16.0	33.0	39.0	22.0	30.0	21.0	34.0
fde686cb977d93fb126e8e7bbe0e2ddb	0.0	0.0	0.0	0.0	0.0	0.0	28.0	31.0	23.0	69.0	29.0	25.0	44.0	34.0	41.0	14.0	0.0	28.0	18.0	22.0	0.0	19.0	20.0	35.0	25.0	14.0	24.0	0.0	21.0	25.0	0.0	0.0	0.0	18.0	11.0	32.0	19.0	19.0	29.0	16.0	13.0	0.0	0.0	0.0	0.0	0.0	0.0	0.0	0.0
19c7ea78821ab16fc5435a2878ee84f1	49.0	26.0	53.0	22.0	88.0	17.0	0.0	0.0	0.0	0.0	0.0	0.0	0.0	0.0	0.0	0.0	0.0	0.0	0.0	0.0	0.0	0.0	0.0	0.0	0.0	0.0	0.0	0.0	0.0	8.0	28.0	21.0	0.0	0.0	0.0	0.0	0.0	10.0	14.0	29.0	14.0	0.0	18.0	31.0	25.0	0.0	0.0	0.0	23.0
7f3efb37edf98ad8399434013edd6503	0.0	15.0	18.0	0.0	0.0	13.0	0.0	0.0	21.0	37.0	0.0	9.0	33.0	24.0	20.0	0.0	0.0	0.0	0.0	0.0	0.0	14.0	17.0	16.0	0.0	0.0	0.0	0.0	39.0	0.0	8.0	12.0	29.0	0.0	0.0	0.0	0.0	0.0	0.0	0.0	0.0	0.0	19.0	31.0	63.0	31.0	35.0	18.0	12.0
369d22878e27d7d67fc80c1e8355a150	36.0	7.0	20.0	19.0	58.0	42.0	0.0	0.0	0.0	0.0	0.0	0.0	0.0	0.0	0.0	0.0	0.0	0.0	0.0	0.0	0.0	0.0	0.0	0.0	0.0	0.0	0.0	0.0	0.0	0.0	32.0	15.0	25.0	0.0	0.0	0.0	0.0	0.0	0.0	0.0	0.0	0.0	0.0	27.0	24.0	33.0	25.0	13.0	23.0
5651a09d1d82f68d3771983fb2a15833	0.0	0.0	13.0	0.0	0.0	0.0	14.0	0.0	0.0	35.0	20.0	0.0	0.0	0.0	31.0	22.0	0.0	0.0	0.0	0.0	16.0	17.0	0.0	39.0	0.0	0.0	0.0	0.0	0.0	19.0	20.0	17.0	20.0	0.0	0.0	0.0	0.0	35.0	0.0	0.0	0.0	0.0	38.0	55.0	27.0	15.0	40.0	28.0	16.0
f0f9f6e997f489d7cb963ab2e34cf839	0.0	0.0	0.0	0.0	0.0	0.0	45.0	29.0	64.0	0.0	0.0	0.0	0.0	0.0	28.0	43.0	0.0	126.0	18.0	27.0	9.0	0.0	20.0	62.0	12.0	0.0	14.0	10.0	8.0	0.0	0.0	14.0	15.0	12.0	13.0	0.0	0.0	12.0	0.0	0.0	0.0	0.0	0.0	0.0	0.0	0.0	0.0	34.0	19.0
f0441e4f544fc862d7848ac1f60d3508	0.0	0.0	0.0	0.0	0.0	0.0	0.0	0.0	72.0	0.0	0.0	0.0	0.0	0.0	0.0	0.0	0.0	234.0	0.0	0.0	81.0	0.0	0.0	0.0	0.0	0.0	0.0	0.0	0.0	0.0	43.0	0.0	60.0	0.0	0.0	62.0	0.0	0.0	0.0	0.0	0.0	0.0	34.0	0.0	0.0	0.0	0.0	0.0	65.0
e8987aa7cf7de43554a4a849e4d90e6d	0.0	0.0	0.0	0.0	0.0	0.0	0.0	0.0	4.0	19.0	0.0	0.0	0.0	0.0	18.0	25.0	0.0	0.0	42.0	66.0	0.0	0.0	0.0	30.0	35.0	0.0	0.0	15.0	0.0	0.0	0.0	0.0	34.0	0.0	0.0	26.0	0.0	0.0	0.0	0.0	0.0	0.0	0.0	18.0	0.0	0.0	0.0	81.0	23.0
4329f9ac9d82939c7007e193e4b3e94f	11.0	18.0	27.0	0.0	0.0	17.0	0.0	0.0	0.0	0.0	0.0	0.0	0.0	0.0	0.0	0.0	0.0	0.0	0.0	0.0	0.0	0.0	30.0	0.0	0.0	0.0	0.0	0.0	28.0	30.0	0.0	0.0	0.0	27.0	0.0	0.0	0.0	0.0	0.0	0.0	0.0	0.0	0.0	45.0	0.0	28.0	0.0	0.0	40.0
7e69aba76161c20bba4d320c54a6a34e	0.0	0.0	0.0	0.0	0.0	16.0	0.0	0.0	0.0	0.0	0.0	0.0	0.0	0.0	0.0	39.0	46.0	0.0	46.0	0.0	30.0	0.0	0.0	0.0	0.0	0.0	0.0	0.0	0.0	0.0	20.0	0.0	41.0	0.0	0.0	0.0	0.0	62.0	0.0	0.0	0.0	0.0	0.0	35.0	64.0	26.0	45.0	0.0	29.0
6a9ad4023056c6880441f9d31d9550f9	23.0	95.0	66.0	12.0	26.0	30.0	0.0	0.0	23.0	0.0	0.0	0.0	0.0	0.0	35.0	0.0	0.0	0.0	0.0	0.0	0.0	0.0	0.0	0.0	0.0	0.0	0.0	0.0	0.0	0.0	0.0	27.0	59.0	57.0	0.0	0.0	24.0	0.0	38.0	0.0	0.0	0.0	0.0	0.0	46.0	43.0	30.0	0.0	0.0
57a0522b0923fd7391706f724fa0ca30	0.0	0.0	0.0	0.0	65.0	91.0	0.0	0.0	0.0	0.0	0.0	0.0	0.0	0.0	0.0	0.0	0.0	0.0	0.0	0.0	21.0	0.0	0.0	0.0	0.0	0.0	0.0	31.0	0.0	0.0	42.0	0.0	0.0	0.0	66.0	0.0	0.0	0.0	0.0	0.0	0.0	21.0	0.0	16.0	18.0	0.0	0.0	0.0	25.0
8117c7c9ccf59237900eacdbac923c3f	0.0	0.0	0.0	0.0	0.0	34.0	0.0	0.0	0.0	75.0	0.0	0.0	0.0	0.0	0.0	0.0	0.0	0.0	0.0	0.0	0.0	0.0	0.0	0.0	0.0	0.0	0.0	0.0	0.0	0.0	0.0	35.0	18.0	0.0	0.0	0.0	0.0	0.0	0.0	0.0	0.0	0.0	56.0	28.0	19.0	0.0	38.0	0.0	0.0
eddef79caccc8cb9c28457208b9dad0e	117.0	0.0	24.0	0.0	0.0	0.0	0.0	0.0	0.0	0.0	0.0	0.0	0.0	0.0	0.0	0.0	0.0	0.0	0.0	0.0	0.0	20.0	0.0	0.0	22.0	12.0	0.0	0.0	0.0	0.0	0.0	0.0	0.0	0.0	13.0	0.0	0.0	0.0	0.0	0.0	0.0	0.0	0.0	0.0	0.0	0.0	0.0	0.0	0.0
e1901e79ccb9b79db87f3489ecee6660	19.0	0.0	40.0	0.0	46.0	29.0	0.0	0.0	0.0	0.0	0.0	0.0	42.0	48.0	0.0	0.0	0.0	0.0	0.0	0.0	19.0	0.0	0.0	0.0	0.0	0.0	0.0	0.0	94.0	0.0	27.0	27.0	17.0	0.0	0.0	0.0	0.0	0.0	0.0	0.0	0.0	0.0	15.0	28.0	39.0	23.0	24.0	0.0	0.0
66b6579d3f2ef5f6682acf755573d15a	25.0	24.0	29.0	28.0	19.0	26.0	0.0	0.0	0.0	0.0	0.0	0.0	0.0	0.0	0.0	0.0	0.0	0.0	0.0	0.0	0.0	0.0	0.0	0.0	0.0	0.0	0.0	0.0	0.0	0.0	14.0	26.0	15.0	0.0	0.0	0.0	0.0	0.0	0.0	0.0	0.0	0.0	18.0	20.0	24.0	23.0	25.0	26.0	24.0
992329193a45caef2264a5668a7a5dd2	27.0	41.0	29.0	0.0	14.0	0.0	0.0	0.0	0.0	0.0	0.0	0.0	0.0	0.0	0.0	0.0	0.0	0.0	0.0	0.0	0.0	0.0	0.0	0.0	0.0	0.0	0.0	0.0	0.0	0.0	35.0	0.0	0.0	0.0	0.0	0.0	32.0	0.0	64.0	0.0	0.0	0.0	57.0	25.0	23.0	35.0	29.0	0.0	0.0
1764dc61d1795785ce9dc62a21860b3a	63.0	0.0	0.0	0.0	47.0	52.0	0.0	35.0	0.0	103.0	0.0	0.0	0.0	0.0	0.0	0.0	0.0	0.0	0.0	0.0	0.0	93.0	0.0	0.0	0.0	0.0	0.0	0.0	0.0	0.0	0.0	64.0	0.0	0.0	0.0	0.0	0.0	0.0	0.0	0.0	0.0	0.0	0.0	0.0	0.0	0.0	25.0	0.0	92.0
52726c713171fa9b4c1205f1d47471b0	0.0	0.0	0.0	0.0	0.0	0.0	0.0	0.0	0.0	0.0	0.0	0.0	0.0	0.0	0.0	0.0	0.0	0.0	0.0	0.0	0.0	0.0	0.0	0.0	81.0	0.0	0.0	60.0	99.0	84.0	0.0	0.0	0.0	0.0	0.0	0.0	0.0	0.0	0.0	0.0	0.0	0.0	0.0	0.0	0.0	0.0	0.0	0.0	0.0
f18cac232c87e3e3529e9101a8ef2bc8	0.0	11.0	27.0	0.0	12.0	25.0	0.0	0.0	0.0	39.0	0.0	0.0	0.0	0.0	0.0	0.0	0.0	0.0	19.0	15.0	0.0	24.0	24.0	0.0	0.0	0.0	0.0	0.0	26.0	0.0	0.0	0.0	0.0	0.0	0.0	0.0	24.0	0.0	0.0	0.0	0.0	0.0	0.0	59.0	31.0	0.0	0.0	0.0	47.0
580faa7ce37297d69047b11bbfbd4f51	41.0	30.0	128.0	0.0	0.0	0.0	0.0	0.0	0.0	24.0	22.0	0.0	0.0	0.0	0.0	0.0	0.0	0.0	0.0	0.0	0.0	0.0	0.0	0.0	0.0	26.0	0.0	0.0	31.0	0.0	0.0	0.0	0.0	59.0	41.0	64.0	0.0	0.0	0.0	0.0	0.0	0.0	0.0	0.0	0.0	0.0	0.0	0.0	0.0
17d8c417a545311d054b0c3d1bc0cd3d	17.0	38.0	26.0	0.0	0.0	0.0	0.0	0.0	0.0	0.0	0.0	0.0	0.0	0.0	0.0	0.0	0.0	16.0	0.0	0.0	0.0	0.0	0.0	0.0	19.0	0.0	0.0	31.0	0.0	0.0	26.0	43.0	44.0	0.0	0.0	0.0	0.0	0.0	0.0	0.0	0.0	0.0	0.0	0.0	0.0	51.0	39.0	51.0	61.0
0c700b98b38a1e897e6418425b4ce591	0.0	0.0	15.0	0.0	0.0	29.0	0.0	0.0	0.0	0.0	0.0	0.0	0.0	0.0	0.0	0.0	0.0	0.0	0.0	0.0	40.0	33.0	0.0	26.0	0.0	19.0	0.0	0.0	0.0	0.0	0.0	0.0	0.0	0.0	25.0	56.0	0.0	0.0	0.0	0.0	0.0	0.0	0.0	30.0	27.0	0.0	0.0	0.0	29.0
67660dede3c6b23ddf216595e01bd38c	48.0	11.0	24.0	0.0	8.0	25.0	23.0	0.0	0.0	0.0	0.0	0.0	30.0	44.0	0.0	0.0	0.0	0.0	0.0	0.0	19.0	0.0	15.0	29.0	0.0	0.0	0.0	35.0	14.0	0.0	0.0	0.0	32.0	23.0	0.0	31.0	0.0	0.0	17.0	0.0	0.0	11.0	12.0	0.0	24.0	22.0	0.0	0.0	24.0
0e07df0a4e532379c25a717f0fdae365	12.0	54.0	23.0	36.0	16.0	0.0	4.0	0.0	0.0	0.0	0.0	0.0	8.0	0.0	0.0	0.0	0.0	0.0	0.0	0.0	7.0	21.0	0.0	0.0	35.0	0.0	10.0	21.0	22.0	26.0	21.0	0.0	0.0	14.0	10.0	0.0	17.0	17.0	24.0	0.0	7.0	22.0	0.0	0.0	0.0	0.0	0.0	0.0	5.0
0e8ab41b0e67eb80166ce07e45e231f2	65.0	18.0	38.0	0.0	0.0	26.0	32.0	0.0	0.0	0.0	20.0	0.0	0.0	0.0	0.0	0.0	25.0	0.0	0.0	0.0	0.0	0.0	0.0	0.0	0.0	0.0	0.0	31.0	0.0	0.0	19.0	20.0	32.0	0.0	39.0	0.0	44.0	0.0	24.0	0.0	0.0	0.0	0.0	20.0	0.0	0.0	31.0	0.0	17.0
19153e0cff2ae1faf6e396a02cf10cf4	0.0	0.0	28.0	0.0	0.0	18.0	0.0	0.0	0.0	0.0	0.0	0.0	0.0	0.0	0.0	0.0	0.0	80.0	0.0	0.0	64.0	0.0	0.0	0.0	0.0	0.0	63.0	0.0	0.0	0.0	0.0	0.0	0.0	40.0	0.0	84.0	0.0	0.0	0.0	0.0	0.0	0.0	0.0	16.0	0.0	0.0	0.0	0.0	0.0
119669ee006aaa8aeb304a63652c1913	0.0	0.0	0.0	0.0	0.0	0.0	25.0	16.0	37.0	16.0	31.0	0.0	10.0	47.0	19.0	0.0	12.0	0.0	0.0	0.0	0.0	21.0	65.0	65.0	0.0	0.0	0.0	0.0	0.0	11.0	0.0	0.0	0.0	0.0	0.0	0.0	0.0	0.0	0.0	0.0	0.0	0.0	0.0	36.0	32.0	23.0	40.0	19.0	0.0
960a53cd6c5c66959951b4eb01ba03c6	0.0	0.0	0.0	0.0	0.0	0.0	13.0	0.0	21.0	47.0	0.0	0.0	21.0	17.0	0.0	0.0	0.0	0.0	0.0	0.0	0.0	0.0	28.0	35.0	0.0	0.0	0.0	0.0	0.0	0.0	17.0	0.0	29.0	0.0	0.0	0.0	0.0	0.0	0.0	0.0	0.0	0.0	16.0	39.0	106.0	25.0	44.0	28.0	16.0
6c1564e71888cbc55409d3e9ba38035e	0.0	0.0	0.0	0.0	41.0	0.0	0.0	0.0	0.0	0.0	70.0	0.0	0.0	0.0	0.0	0.0	0.0	0.0	0.0	0.0	0.0	0.0	85.0	0.0	0.0	0.0	68.0	0.0	0.0	0.0	0.0	0.0	0.0	0.0	0.0	45.0	0.0	0.0	0.0	0.0	0.0	0.0	43.0	10.0	24.0	0.0	26.0	0.0	0.0
dffc9b6ae696957795c79aa768c8ca65	0.0	0.0	0.0	0.0	0.0	0.0	0.0	46.0	46.0	0.0	25.0	18.0	0.0	0.0	0.0	0.0	0.0	0.0	0.0	0.0	0.0	0.0	0.0	20.0	0.0	24.0	0.0	0.0	0.0	0.0	71.0	57.0	47.0	0.0	0.0	0.0	0.0	0.0	0.0	0.0	0.0	0.0	0.0	22.0	96.0	0.0	0.0	25.0	73.0
50f503a3a87efbfd8c40b6eca6b08dfc	26.0	34.0	0.0	0.0	0.0	0.0	50.0	35.0	0.0	44.0	17.0	0.0	0.0	0.0	15.0	0.0	0.0	0.0	0.0	0.0	0.0	0.0	0.0	0.0	0.0	0.0	0.0	0.0	0.0	0.0	0.0	73.0	30.0	0.0	0.0	0.0	32.0	0.0	44.0	0.0	0.0	0.0	78.0	35.0	0.0	25.0	33.0	25.0	0.0
d12b034e4ed5cb7e92528d5dbd1fd688	0.0	0.0	0.0	0.0	0.0	23.0	0.0	0.0	0.0	42.0	0.0	0.0	0.0	0.0	0.0	0.0	0.0	0.0	0.0	0.0	0.0	41.0	0.0	37.0	0.0	0.0	0.0	0.0	0.0	0.0	43.0	26.0	52.0	0.0	0.0	0.0	0.0	0.0	0.0	0.0	0.0	0.0	0.0	38.0	82.0	31.0	18.0	0.0	20.0
1110733b47361e64568fb36e8cedd488	0.0	0.0	0.0	0.0	0.0	0.0	18.0	0.0	26.0	60.0	0.0	0.0	0.0	0.0	0.0	0.0	0.0	0.0	0.0	0.0	0.0	0.0	0.0	0.0	0.0	0.0	0.0	0.0	0.0	0.0	20.0	0.0	45.0	0.0	0.0	0.0	0.0	0.0	0.0	0.0	0.0	0.0	0.0	77.0	78.0	0.0	13.0	15.0	19.0
1aa2f11f8f7efffb70de13eb58c0fa0f	0.0	36.0	0.0	0.0	0.0	0.0	0.0	35.0	0.0	0.0	0.0	0.0	0.0	0.0	0.0	0.0	0.0	0.0	61.0	0.0	0.0	0.0	0.0	0.0	0.0	0.0	0.0	0.0	0.0	0.0	0.0	0.0	38.0	101.0	0.0	0.0	0.0	50.0	0.0	0.0	0.0	0.0	27.0	43.0	44.0	34.0	27.0	0.0	39.0
cabea5b54e76992818827708c54df3f0	64.0	0.0	94.0	0.0	55.0	20.0	0.0	0.0	0.0	0.0	0.0	0.0	0.0	0.0	0.0	0.0	0.0	0.0	0.0	0.0	0.0	0.0	0.0	0.0	28.0	0.0	0.0	0.0	29.0	45.0	0.0	0.0	0.0	0.0	0.0	0.0	0.0	0.0	0.0	0.0	0.0	0.0	0.0	0.0	0.0	0.0	0.0	0.0	30.0
0ab5dcd6169b5cec13c5f95701cd1e1a	0.0	0.0	0.0	0.0	0.0	0.0	0.0	0.0	0.0	0.0	0.0	0.0	0.0	0.0	0.0	0.0	0.0	0.0	0.0	0.0	0.0	0.0	0.0	0.0	215.0	55.0	216.0	0.0	0.0	0.0	0.0	0.0	0.0	0.0	0.0	0.0	0.0	0.0	0.0	0.0	0.0	0.0	0.0	0.0	0.0	0.0	0.0	0.0	0.0
6ebd9333cb9e2c60869100c263e495f5	81.0	0.0	0.0	0.0	0.0	69.0	0.0	0.0	0.0	0.0	0.0	0.0	0.0	0.0	0.0	0.0	0.0	0.0	0.0	0.0	0.0	147.0	0.0	0.0	0.0	0.0	0.0	143.0	0.0	0.0	0.0	0.0	0.0	0.0	0.0	0.0	0.0	0.0	0.0	0.0	0.0	0.0	0.0	0.0	0.0	0.0	0.0	0.0	0.0
4813e938a30e14c661194b4638d4f2bd	0.0	0.0	29.0	0.0	0.0	24.0	0.0	0.0	0.0	28.0	18.0	0.0	0.0	23.0	0.0	0.0	0.0	0.0	0.0	0.0	0.0	14.0	0.0	0.0	0.0	0.0	0.0	29.0	0.0	0.0	14.0	0.0	20.0	0.0	0.0	0.0	16.0	0.0	0.0	0.0	0.0	0.0	26.0	31.0	45.0	19.0	35.0	33.0	20.0
7360e7a8ae7e887b71be89dbeb90fc86	0.0	0.0	0.0	0.0	0.0	17.0	10.0	32.0	14.0	7.0	0.0	0.0	0.0	0.0	35.0	0.0	0.0	40.0	10.0	8.0	26.0	0.0	0.0	11.0	0.0	0.0	8.0	30.0	0.0	0.0	0.0	0.0	17.0	0.0	0.0	18.0	0.0	0.0	0.0	0.0	0.0	0.0	0.0	0.0	15.0	0.0	27.0	43.0	23.0
84b7441f19a7ab46ddf0ede206c350d0	0.0	8.0	9.0	19.0	54.0	0.0	35.0	0.0	0.0	0.0	17.0	0.0	0.0	0.0	0.0	0.0	3.0	0.0	0.0	0.0	0.0	0.0	14.0	16.0	0.0	0.0	13.0	0.0	14.0	14.0	43.0	11.0	19.0	0.0	36.0	0.0	0.0	0.0	0.0	0.0	0.0	0.0	0.0	13.0	41.0	22.0	0.0	0.0	17.0
947d59c53df9f61780d91b387fb82828	0.0	0.0	0.0	0.0	8.0	0.0	14.0	10.0	15.0	0.0	0.0	0.0	21.0	26.0	46.0	0.0	0.0	33.0	0.0	0.0	0.0	20.0	0.0	40.0	24.0	0.0	0.0	0.0	0.0	0.0	0.0	15.0	18.0	7.0	0.0	0.0	0.0	0.0	9.0	0.0	0.0	0.0	9.0	8.0	14.0	35.0	85.0	88.0	25.0
85cf92647cb2ce29b3b92107253f0ff4	25.0	0.0	27.0	0.0	0.0	10.0	0.0	0.0	20.0	7.0	0.0	0.0	27.0	45.0	31.0	0.0	0.0	0.0	0.0	0.0	0.0	0.0	0.0	0.0	0.0	0.0	0.0	0.0	0.0	12.0	0.0	0.0	0.0	18.0	0.0	0.0	0.0	0.0	0.0	0.0	22.0	0.0	12.0	0.0	13.0	61.0	66.0	21.0	0.0
a8e33541f34bca2ec9992e68910a215a	0.0	0.0	0.0	0.0	0.0	0.0	0.0	0.0	0.0	0.0	0.0	0.0	0.0	0.0	0.0	0.0	0.0	0.0	0.0	0.0	0.0	0.0	46.0	43.0	0.0	0.0	56.0	0.0	0.0	0.0	37.0	0.0	0.0	0.0	0.0	30.0	0.0	0.0	0.0	0.0	0.0	0.0	15.0	23.0	14.0	0.0	16.0	22.0	42.0
5abcaf479e46c1ce70af13546cacbfe2	28.0	54.0	32.0	26.0	25.0	19.0	0.0	0.0	0.0	0.0	0.0	0.0	0.0	7.0	0.0	0.0	0.0	0.0	0.0	0.0	0.0	0.0	0.0	0.0	0.0	0.0	0.0	16.0	14.0	19.0	20.0	0.0	0.0	8.0	0.0	0.0	16.0	0.0	11.0	0.0	0.0	0.0	0.0	25.0	0.0	0.0	0.0	0.0	30.0
ad5e9025802abbdf314efbc19089dc12	20.0	0.0	28.0	0.0	0.0	19.0	0.0	36.0	0.0	0.0	0.0	59.0	0.0	0.0	38.0	0.0	0.0	0.0	0.0	0.0	43.0	0.0	0.0	0.0	0.0	0.0	36.0	0.0	0.0	0.0	0.0	17.0	27.0	0.0	0.0	54.0	0.0	0.0	0.0	0.0	0.0	0.0	0.0	0.0	28.0	0.0	33.0	54.0	31.0
bbfdc9ab215aab50cefc900c37b8638b	103.0	44.0	104.0	34.0	45.0	31.0	0.0	0.0	0.0	0.0	0.0	0.0	0.0	0.0	0.0	0.0	0.0	0.0	0.0	0.0	0.0	29.0	0.0	0.0	0.0	0.0	0.0	0.0	0.0	0.0	0.0	0.0	0.0	30.0	0.0	0.0	0.0	0.0	26.0	0.0	62.0	0.0	0.0	0.0	0.0	31.0	0.0	0.0	0.0
4b729cfda535cc49cf5e538d4f8c4d0d	55.0	49.0	43.0	0.0	0.0	0.0	0.0	0.0	0.0	0.0	25.0	0.0	0.0	0.0	0.0	0.0	0.0	0.0	0.0	0.0	0.0	0.0	0.0	0.0	0.0	0.0	0.0	0.0	0.0	0.0	41.0	26.0	29.0	0.0	0.0	0.0	0.0	0.0	0.0	0.0	0.0	0.0	33.0	11.0	22.0	74.0	57.0	28.0	0.0
e6ea7ccbbe17c6df1cf198c754883272	0.0	29.0	0.0	0.0	0.0	0.0	0.0	0.0	0.0	0.0	12.0	19.0	13.0	11.0	0.0	0.0	0.0	0.0	21.0	24.0	0.0	0.0	0.0	0.0	21.0	7.0	42.0	26.0	11.0	0.0	30.0	29.0	23.0	0.0	0.0	0.0	0.0	0.0	11.0	0.0	0.0	0.0	81.0	37.0	0.0	16.0	0.0	0.0	13.0
69d23e63b4fb1b96f49f471d454bfca4	0.0	0.0	0.0	137.0	97.0	15.0	0.0	0.0	0.0	0.0	0.0	0.0	0.0	0.0	0.0	0.0	0.0	0.0	0.0	0.0	0.0	0.0	0.0	0.0	0.0	24.0	0.0	0.0	0.0	0.0	0.0	0.0	0.0	0.0	0.0	0.0	0.0	0.0	0.0	124.0	0.0	222.0	0.0	0.0	0.0	0.0	0.0	0.0	0.0
e47938224a20fc8ba05ea4df2eb23b30	0.0	0.0	0.0	0.0	0.0	0.0	0.0	0.0	35.0	0.0	0.0	0.0	0.0	0.0	0.0	0.0	0.0	0.0	0.0	0.0	0.0	39.0	0.0	0.0	0.0	0.0	0.0	0.0	0.0	0.0	42.0	0.0	53.0	0.0	0.0	0.0	0.0	0.0	0.0	0.0	0.0	0.0	0.0	0.0	54.0	42.0	58.0	31.0	39.0
9a99a1a540c229895f221a927654e8ea	0.0	0.0	0.0	0.0	0.0	0.0	0.0	0.0	0.0	0.0	0.0	0.0	0.0	67.0	0.0	0.0	0.0	0.0	0.0	0.0	0.0	0.0	59.0	0.0	0.0	0.0	0.0	0.0	0.0	24.0	26.0	0.0	20.0	0.0	0.0	0.0	0.0	27.0	0.0	0.0	0.0	0.0	66.0	33.0	45.0	0.0	29.0	29.0	0.0
a60b6c02f8b58c2ede370fcefa3dd0cd	0.0	0.0	0.0	0.0	0.0	0.0	0.0	0.0	0.0	0.0	0.0	0.0	0.0	0.0	0.0	0.0	0.0	89.0	0.0	0.0	0.0	0.0	0.0	0.0	0.0	0.0	0.0	0.0	0.0	0.0	0.0	38.0	36.0	0.0	0.0	0.0	0.0	0.0	0.0	0.0	0.0	0.0	59.0	34.0	0.0	0.0	57.0	50.0	0.0
9d64eefb415a2491fdd45b44c9202e5f	33.0	0.0	31.0	0.0	0.0	0.0	0.0	0.0	0.0	0.0	0.0	0.0	0.0	0.0	53.0	0.0	0.0	0.0	37.0	0.0	39.0	0.0	0.0	0.0	0.0	0.0	0.0	0.0	0.0	0.0	0.0	25.0	41.0	0.0	0.0	0.0	0.0	0.0	0.0	0.0	0.0	0.0	45.0	38.0	24.0	17.0	54.0	70.0	0.0
6b37a35e8bc0893aca9e5c36fa4c8687	0.0	0.0	19.0	0.0	0.0	32.0	0.0	15.0	0.0	0.0	24.0	20.0	21.0	24.0	0.0	7.0	13.0	0.0	21.0	0.0	0.0	25.0	0.0	0.0	7.0	0.0	0.0	20.0	18.0	23.0	11.0	10.0	18.0	18.0	0.0	0.0	0.0	0.0	0.0	10.0	0.0	0.0	0.0	21.0	39.0	0.0	15.0	0.0	31.0
641faa1af1b18cd4dd2f0a068d2c06d2	0.0	0.0	0.0	0.0	0.0	0.0	0.0	0.0	0.0	0.0	0.0	0.0	0.0	0.0	0.0	0.0	0.0	0.0	0.0	0.0	0.0	0.0	0.0	0.0	43.0	74.0	69.0	0.0	0.0	0.0	31.0	18.0	28.0	0.0	0.0	0.0	0.0	55.0	0.0	0.0	0.0	0.0	0.0	0.0	0.0	0.0	0.0	0.0	0.0
dd36a7dfc9f41dc9b8c4f737bf28fc79	9.0	7.0	7.0	0.0	0.0	0.0	20.0	27.0	16.0	33.0	23.0	10.0	41.0	27.0	30.0	11.0	7.0	14.0	22.0	16.0	14.0	23.0	18.0	17.0	9.0	11.0	14.0	15.0	15.0	10.0	31.0	0.0	10.0	24.0	11.0	8.0	11.0	14.0	13.0	11.0	9.0	7.0	8.0	5.0	0.0	8.0	9.0	10.0	4.0
e2dff0ef059e020f4af1fbc9bf5addef	0.0	0.0	0.0	20.0	37.0	0.0	30.0	0.0	0.0	0.0	0.0	0.0	13.0	0.0	0.0	0.0	0.0	0.0	0.0	0.0	0.0	0.0	0.0	0.0	0.0	0.0	0.0	0.0	0.0	0.0	37.0	31.0	34.0	0.0	0.0	0.0	0.0	0.0	0.0	0.0	0.0	0.0	0.0	64.0	74.0	0.0	20.0	0.0	45.0
70b70f1bac0dbe1ce5d284505b52c2e5	34.0	50.0	52.0	0.0	41.0	74.0	0.0	0.0	0.0	0.0	0.0	0.0	0.0	0.0	0.0	0.0	0.0	0.0	0.0	0.0	0.0	0.0	0.0	0.0	0.0	0.0	0.0	0.0	41.0	41.0	18.0	0.0	0.0	0.0	0.0	0.0	0.0	0.0	0.0	0.0	0.0	0.0	25.0	0.0	34.0	33.0	36.0	21.0	0.0
231c59e13ab7751cdbdd5c4d7021e3b8	0.0	0.0	32.0	0.0	0.0	0.0	0.0	22.0	25.0	22.0	31.0	27.0	0.0	0.0	6.0	6.0	13.0	27.0	0.0	0.0	0.0	0.0	0.0	0.0	0.0	0.0	0.0	0.0	0.0	0.0	28.0	21.0	25.0	0.0	0.0	0.0	0.0	0.0	0.0	0.0	0.0	0.0	36.0	36.0	52.0	21.0	25.0	27.0	32.0
7cb888b1c66b7ad3003a38bb7e298f88	0.0	0.0	0.0	0.0	0.0	0.0	0.0	0.0	0.0	0.0	0.0	59.0	0.0	0.0	48.0	0.0	0.0	0.0	0.0	0.0	56.0	0.0	0.0	0.0	0.0	0.0	0.0	0.0	0.0	0.0	0.0	0.0	33.0	0.0	0.0	0.0	0.0	0.0	0.0	0.0	0.0	0.0	35.0	0.0	0.0	0.0	50.0	64.0	27.0
b5600991ddefa81a74ff788c9416d81e	0.0	28.0	17.0	0.0	0.0	0.0	14.0	0.0	0.0	0.0	48.0	0.0	0.0	41.0	39.0	0.0	0.0	0.0	0.0	0.0	0.0	39.0	0.0	41.0	8.0	0.0	0.0	23.0	13.0	16.0	22.0	0.0	18.0	55.0	0.0	0.0	0.0	32.0	0.0	0.0	0.0	0.0	23.0	19.0	11.0	14.0	32.0	37.0	15.0
7bd4947cb6f7bc90f062bef72e29146c	0.0	0.0	0.0	0.0	9.0	0.0	0.0	0.0	0.0	0.0	0.0	28.0	0.0	0.0	0.0	46.0	0.0	0.0	0.0	0.0	0.0	34.0	0.0	0.0	0.0	0.0	0.0	0.0	0.0	26.0	0.0	0.0	0.0	0.0	0.0	0.0	0.0	0.0	0.0	0.0	12.0	0.0	0.0	53.0	0.0	18.0	29.0	44.0	31.0
26e2630dd67a710b048c8c98ba8871c1	0.0	0.0	0.0	0.0	0.0	0.0	0.0	27.0	0.0	0.0	0.0	16.0	0.0	0.0	0.0	31.0	0.0	25.0	28.0	13.0	0.0	0.0	0.0	70.0	14.0	0.0	21.0	36.0	0.0	0.0	0.0	43.0	31.0	0.0	0.0	35.0	0.0	0.0	0.0	0.0	0.0	0.0	41.0	16.0	0.0	0.0	0.0	54.0	18.0
a6efd117346def56fdb7d73cabf3df1a	0.0	0.0	0.0	43.0	55.0	0.0	0.0	0.0	0.0	0.0	0.0	0.0	0.0	0.0	0.0	0.0	0.0	0.0	0.0	0.0	0.0	9.0	0.0	0.0	36.0	0.0	0.0	25.0	20.0	41.0	14.0	0.0	0.0	17.0	0.0	0.0	0.0	0.0	26.0	0.0	0.0	0.0	0.0	0.0	0.0	0.0	0.0	0.0	0.0
79063e7613f68c5a0f8f799c44dd70d6	18.0	0.0	0.0	13.0	0.0	0.0	29.0	0.0	0.0	0.0	22.0	0.0	44.0	34.0	0.0	0.0	22.0	23.0	0.0	0.0	0.0	12.0	0.0	21.0	0.0	0.0	0.0	0.0	38.0	58.0	0.0	0.0	23.0	0.0	17.0	0.0	0.0	0.0	37.0	0.0	0.0	0.0	25.0	24.0	0.0	20.0	34.0	30.0	0.0
dea2bb18e0ab2c5472fc433ce66b033f	18.0	16.0	24.0	0.0	22.0	26.0	0.0	57.0	0.0	0.0	0.0	0.0	0.0	0.0	0.0	0.0	33.0	0.0	0.0	0.0	0.0	0.0	0.0	0.0	0.0	0.0	0.0	37.0	44.0	30.0	32.0	0.0	12.0	0.0	0.0	0.0	0.0	0.0	0.0	0.0	19.0	0.0	0.0	21.0	0.0	22.0	33.0	49.0	19.0
7334f15faca15f89cc7dd4212673c3e9	0.0	12.0	31.0	0.0	31.0	0.0	30.0	0.0	0.0	0.0	0.0	0.0	0.0	0.0	0.0	0.0	0.0	0.0	0.0	0.0	0.0	0.0	0.0	0.0	0.0	0.0	0.0	36.0	14.0	24.0	16.0	20.0	36.0	0.0	0.0	0.0	0.0	0.0	0.0	0.0	0.0	35.0	25.0	15.0	33.0	9.0	16.0	17.0	20.0
b7a200dbec084fad932c5e5cd220cbcd	0.0	0.0	0.0	0.0	0.0	0.0	0.0	0.0	0.0	0.0	0.0	0.0	0.0	0.0	0.0	0.0	0.0	0.0	0.0	148.0	0.0	0.0	0.0	0.0	0.0	0.0	0.0	0.0	0.0	0.0	0.0	85.0	54.0	0.0	0.0	0.0	0.0	0.0	0.0	0.0	0.0	0.0	141.0	61.0	0.0	0.0	0.0	75.0	0.0
7bbd0cb410a49b3909de27197875ca93	25.0	0.0	0.0	0.0	0.0	0.0	0.0	61.0	0.0	0.0	57.0	0.0	0.0	0.0	0.0	0.0	29.0	0.0	0.0	0.0	31.0	0.0	0.0	0.0	0.0	0.0	0.0	0.0	0.0	0.0	19.0	0.0	23.0	0.0	0.0	0.0	0.0	0.0	0.0	0.0	21.0	0.0	0.0	44.0	57.0	48.0	45.0	0.0	26.0
d5d10a7fcc12053f8d08c46327e8fcac	24.0	32.0	63.0	45.0	68.0	61.0	0.0	0.0	0.0	0.0	0.0	0.0	0.0	0.0	0.0	0.0	0.0	0.0	0.0	0.0	0.0	0.0	0.0	0.0	0.0	0.0	0.0	0.0	0.0	0.0	0.0	0.0	0.0	0.0	62.0	0.0	26.0	47.0	32.0	0.0	98.0	40.0	0.0	0.0	0.0	0.0	0.0	0.0	0.0
1625b18f18f45b9d1340b4c2861972c9	0.0	0.0	0.0	0.0	0.0	0.0	0.0	0.0	0.0	35.0	22.0	0.0	0.0	0.0	32.0	0.0	0.0	24.0	51.0	83.0	0.0	23.0	82.0	72.0	0.0	0.0	0.0	0.0	0.0	0.0	0.0	0.0	0.0	0.0	0.0	0.0	0.0	0.0	0.0	0.0	0.0	0.0	20.0	20.0	0.0	0.0	0.0	36.0	0.0
0f6b57bd42f30634207ff8e0a2118513	18.0	0.0	20.0	0.0	26.0	0.0	0.0	0.0	34.0	0.0	0.0	0.0	0.0	0.0	0.0	0.0	0.0	0.0	17.0	0.0	0.0	0.0	0.0	0.0	0.0	0.0	0.0	0.0	0.0	0.0	31.0	22.0	30.0	0.0	0.0	0.0	0.0	0.0	0.0	0.0	0.0	0.0	12.0	20.0	59.0	28.0	31.0	15.0	53.0
3686e225929b136f1d108a5459f38640	0.0	0.0	6.0	0.0	61.0	0.0	0.0	0.0	0.0	0.0	0.0	0.0	0.0	0.0	0.0	0.0	0.0	0.0	0.0	0.0	0.0	0.0	0.0	0.0	11.0	16.0	0.0	39.0	36.0	42.0	24.0	0.0	0.0	0.0	0.0	0.0	0.0	22.0	0.0	0.0	0.0	0.0	0.0	0.0	0.0	0.0	0.0	0.0	13.0
fd67280cf32522ad858032a8952b5aa2	9.0	0.0	15.0	0.0	0.0	0.0	15.0	22.0	14.0	17.0	17.0	0.0	0.0	42.0	24.0	21.0	0.0	0.0	0.0	0.0	23.0	0.0	0.0	0.0	0.0	0.0	0.0	18.0	14.0	0.0	12.0	19.0	27.0	22.0	0.0	0.0	0.0	0.0	15.0	0.0	17.0	0.0	0.0	22.0	34.0	0.0	19.0	43.0	33.0
bddb5130500186bcd4315f8437154923	34.0	31.0	10.0	35.0	69.0	0.0	0.0	0.0	0.0	0.0	0.0	0.0	0.0	0.0	0.0	0.0	0.0	0.0	0.0	0.0	0.0	0.0	0.0	0.0	38.0	0.0	0.0	26.0	27.0	27.0	0.0	0.0	0.0	0.0	0.0	0.0	0.0	0.0	0.0	29.0	0.0	38.0	0.0	0.0	16.0	0.0	0.0	0.0	0.0
a995a8842e31535aeefacb7e1d9590ef	0.0	0.0	0.0	0.0	0.0	0.0	21.0	0.0	29.0	9.0	0.0	17.0	0.0	0.0	56.0	22.0	0.0	77.0	18.0	0.0	9.0	0.0	0.0	45.0	0.0	0.0	0.0	0.0	0.0	0.0	0.0	0.0	39.0	0.0	0.0	0.0	0.0	0.0	0.0	0.0	0.0	0.0	0.0	14.0	22.0	0.0	14.0	82.0	13.0
17ad49fccebe4e9aa23a44fa31f46990	0.0	0.0	0.0	0.0	0.0	0.0	0.0	0.0	0.0	0.0	0.0	26.0	0.0	0.0	0.0	0.0	0.0	0.0	90.0	40.0	0.0	0.0	47.0	0.0	0.0	0.0	0.0	0.0	0.0	0.0	0.0	0.0	0.0	0.0	0.0	27.0	0.0	0.0	0.0	0.0	0.0	0.0	36.0	48.0	0.0	0.0	0.0	0.0	0.0
c7036e90c65d192ac2f98ae6f548f3b5	14.0	28.0	22.0	0.0	0.0	10.0	0.0	0.0	0.0	0.0	42.0	0.0	0.0	16.0	0.0	0.0	0.0	0.0	0.0	0.0	17.0	0.0	42.0	0.0	0.0	0.0	0.0	0.0	79.0	0.0	0.0	10.0	19.0	0.0	0.0	0.0	43.0	0.0	0.0	0.0	21.0	0.0	0.0	21.0	32.0	19.0	31.0	16.0	12.0
3b85b5459f1841cd2db6756031bb8dde	0.0	0.0	0.0	0.0	0.0	0.0	0.0	0.0	0.0	0.0	0.0	0.0	0.0	0.0	0.0	0.0	0.0	0.0	0.0	0.0	0.0	0.0	0.0	0.0	0.0	22.0	0.0	68.0	68.0	61.0	0.0	0.0	0.0	0.0	0.0	0.0	0.0	0.0	0.0	0.0	0.0	0.0	0.0	0.0	0.0	0.0	0.0	0.0	38.0
1f782228ff470d06dd004edf22fb7161	79.0	0.0	82.0	0.0	0.0	90.0	0.0	0.0	0.0	0.0	0.0	0.0	0.0	0.0	0.0	0.0	0.0	0.0	0.0	0.0	68.0	0.0	0.0	0.0	0.0	0.0	0.0	85.0	0.0	0.0	0.0	0.0	0.0	0.0	0.0	0.0	0.0	0.0	0.0	0.0	0.0	0.0	0.0	0.0	0.0	0.0	0.0	0.0	0.0
8e0ac880d65cfdf76e086f530505f658	0.0	35.0	25.0	0.0	9.0	0.0	30.0	0.0	0.0	0.0	0.0	0.0	21.0	22.0	0.0	0.0	0.0	0.0	28.0	0.0	0.0	43.0	0.0	40.0	0.0	0.0	0.0	0.0	0.0	0.0	24.0	30.0	23.0	0.0	0.0	0.0	0.0	0.0	0.0	0.0	0.0	0.0	39.0	34.0	0.0	38.0	60.0	16.0	30.0
cb187bce068f56ae8a01fab0f93ba14c	0.0	0.0	34.0	0.0	0.0	0.0	0.0	0.0	0.0	0.0	31.0	0.0	0.0	0.0	0.0	0.0	0.0	0.0	0.0	0.0	126.0	0.0	44.0	0.0	0.0	0.0	0.0	0.0	0.0	0.0	0.0	0.0	0.0	0.0	0.0	0.0	0.0	25.0	28.0	0.0	0.0	25.0	0.0	55.0	23.0	0.0	0.0	0.0	0.0
8ddf9c1430273ff99014eb2f43306e64	0.0	0.0	0.0	0.0	0.0	0.0	39.0	49.0	0.0	0.0	0.0	0.0	28.0	0.0	82.0	42.0	0.0	81.0	0.0	0.0	0.0	0.0	0.0	68.0	0.0	0.0	0.0	0.0	23.0	0.0	18.0	0.0	16.0	0.0	0.0	0.0	0.0	0.0	0.0	0.0	0.0	0.0	26.0	0.0	0.0	34.0	25.0	19.0	37.0
280187d6477d43d864083c0729a50e35	0.0	0.0	0.0	0.0	0.0	0.0	0.0	0.0	0.0	0.0	0.0	0.0	0.0	0.0	83.0	0.0	0.0	0.0	0.0	0.0	0.0	36.0	0.0	87.0	0.0	0.0	0.0	0.0	0.0	0.0	0.0	29.0	54.0	0.0	0.0	0.0	0.0	0.0	0.0	0.0	0.0	0.0	26.0	41.0	0.0	0.0	22.0	72.0	0.0
463f806657cfe2820f5bbce7d147ada9	8.0	10.0	19.0	0.0	0.0	0.0	19.0	13.0	6.0	14.0	0.0	18.0	0.0	0.0	0.0	26.0	8.0	47.0	0.0	25.0	52.0	0.0	0.0	0.0	0.0	0.0	0.0	29.0	14.0	0.0	15.0	19.0	17.0	16.0	0.0	39.0	0.0	0.0	17.0	0.0	0.0	0.0	0.0	24.0	12.0	0.0	0.0	18.0	53.0
629b995cace47c53757ea59c6bb88177	13.0	22.0	15.0	30.0	15.0	0.0	0.0	0.0	0.0	0.0	0.0	0.0	23.0	39.0	0.0	0.0	0.0	0.0	0.0	0.0	0.0	0.0	0.0	0.0	0.0	0.0	0.0	0.0	45.0	34.0	21.0	0.0	0.0	30.0	34.0	0.0	0.0	0.0	0.0	0.0	0.0	0.0	29.0	19.0	0.0	29.0	22.0	0.0	0.0
c40aeda0d5f60d87fb22b4742b294a2d	20.0	0.0	0.0	0.0	45.0	35.0	0.0	0.0	24.0	0.0	27.0	0.0	20.0	0.0	0.0	0.0	28.0	0.0	0.0	0.0	0.0	0.0	0.0	0.0	0.0	0.0	0.0	20.0	0.0	0.0	21.0	7.0	15.0	0.0	0.0	0.0	0.0	0.0	0.0	50.0	0.0	38.0	0.0	18.0	25.0	0.0	25.0	23.0	12.0
a6270776b1a9bc0bfa47cbad3d87d24d	11.0	15.0	18.0	19.0	13.0	15.0	0.0	0.0	0.0	0.0	0.0	0.0	15.0	0.0	13.0	0.0	0.0	0.0	0.0	0.0	0.0	0.0	0.0	9.0	0.0	0.0	9.0	0.0	0.0	0.0	11.0	14.0	16.0	0.0	0.0	0.0	0.0	0.0	0.0	0.0	0.0	0.0	10.0	13.0	20.0	23.0	25.0	12.0	21.0
ea797449f2cdb0d4e2a350f13d696742	0.0	0.0	0.0	0.0	0.0	0.0	0.0	0.0	0.0	0.0	0.0	0.0	27.0	0.0	0.0	36.0	22.0	0.0	0.0	0.0	0.0	13.0	0.0	29.0	0.0	0.0	0.0	0.0	0.0	0.0	16.0	19.0	24.0	0.0	0.0	0.0	0.0	0.0	0.0	0.0	0.0	0.0	0.0	40.0	0.0	26.0	49.0	29.0	26.0
1e6d0a5cc6617efaf76248798c4f2c1c	0.0	0.0	0.0	0.0	0.0	0.0	38.0	45.0	0.0	0.0	0.0	0.0	0.0	0.0	0.0	0.0	0.0	0.0	0.0	0.0	0.0	0.0	0.0	0.0	0.0	0.0	0.0	101.0	48.0	91.0	31.0	0.0	0.0	0.0	0.0	0.0	0.0	0.0	0.0	0.0	0.0	0.0	0.0	0.0	0.0	0.0	0.0	0.0	14.0
5d460e20ce54cd6b89c6920d5e26bfc3	0.0	99.0	108.0	0.0	0.0	0.0	0.0	0.0	0.0	0.0	0.0	0.0	0.0	0.0	0.0	0.0	0.0	0.0	0.0	0.0	0.0	0.0	0.0	0.0	0.0	0.0	0.0	0.0	0.0	0.0	0.0	0.0	59.0	0.0	0.0	0.0	0.0	0.0	0.0	0.0	0.0	0.0	0.0	0.0	0.0	0.0	65.0	0.0	0.0
8f1f09b9c1cc2dcf0aeea10b5cba810b	0.0	13.0	0.0	0.0	15.0	44.0	30.0	0.0	0.0	0.0	0.0	0.0	24.0	0.0	16.0	0.0	0.0	0.0	0.0	0.0	0.0	27.0	0.0	18.0	0.0	13.0	0.0	0.0	20.0	8.0	0.0	0.0	16.0	34.0	0.0	0.0	0.0	0.0	0.0	0.0	0.0	0.0	0.0	38.0	23.0	0.0	0.0	0.0	0.0
7c909dc63af0aa1f05dad1dfb3d2b6b9	67.0	0.0	0.0	0.0	49.0	0.0	0.0	117.0	0.0	0.0	0.0	0.0	0.0	24.0	0.0	0.0	0.0	0.0	0.0	0.0	0.0	0.0	0.0	0.0	0.0	0.0	0.0	52.0	0.0	0.0	0.0	0.0	0.0	0.0	0.0	0.0	0.0	0.0	0.0	0.0	0.0	0.0	0.0	41.0	23.0	0.0	0.0	50.0	0.0
aa5411e679cfe0dd4b5a902e37eff53a	0.0	0.0	0.0	0.0	0.0	0.0	0.0	50.0	0.0	0.0	0.0	0.0	33.0	50.0	0.0	0.0	0.0	80.0	0.0	0.0	0.0	0.0	42.0	0.0	0.0	0.0	0.0	0.0	0.0	0.0	29.0	0.0	27.0	0.0	0.0	0.0	0.0	0.0	0.0	0.0	0.0	0.0	0.0	35.0	53.0	34.0	31.0	55.0	0.0
cf4fb1c816094cf6d0bd597bd4615c0c	15.0	38.0	38.0	0.0	66.0	41.0	0.0	0.0	0.0	0.0	0.0	0.0	0.0	0.0	0.0	0.0	0.0	0.0	0.0	0.0	0.0	35.0	0.0	0.0	0.0	0.0	0.0	0.0	42.0	31.0	0.0	0.0	0.0	0.0	0.0	0.0	0.0	0.0	0.0	0.0	0.0	0.0	0.0	19.0	0.0	0.0	0.0	0.0	0.0
74da4df4fea529ace020bfa912b0528f	0.0	0.0	0.0	0.0	0.0	0.0	0.0	0.0	0.0	0.0	55.0	0.0	0.0	0.0	0.0	0.0	0.0	0.0	0.0	0.0	0.0	0.0	46.0	0.0	0.0	0.0	0.0	0.0	40.0	0.0	0.0	0.0	62.0	0.0	0.0	0.0	0.0	0.0	0.0	0.0	0.0	0.0	36.0	50.0	58.0	0.0	42.0	0.0	0.0
22720870bbe307e61255f86aa56395d9	0.0	0.0	0.0	0.0	0.0	0.0	0.0	40.0	0.0	0.0	38.0	0.0	0.0	0.0	33.0	0.0	0.0	0.0	0.0	0.0	0.0	0.0	0.0	0.0	0.0	0.0	0.0	0.0	0.0	0.0	0.0	42.0	78.0	0.0	0.0	0.0	0.0	0.0	0.0	0.0	0.0	0.0	0.0	0.0	100.0	0.0	84.0	46.0	53.0
f892bd3f8ea067ca7d328a475763a4f9	42.0	66.0	59.0	0.0	0.0	0.0	0.0	0.0	0.0	0.0	0.0	0.0	0.0	0.0	0.0	0.0	0.0	0.0	0.0	0.0	0.0	0.0	0.0	0.0	0.0	0.0	0.0	0.0	0.0	0.0	0.0	0.0	0.0	0.0	0.0	0.0	21.0	0.0	32.0	0.0	0.0	0.0	0.0	0.0	0.0	88.0	39.0	19.0	0.0
761468acac3be816014d52a366e032e0	0.0	102.0	16.0	0.0	38.0	0.0	0.0	0.0	0.0	0.0	48.0	0.0	0.0	0.0	0.0	0.0	0.0	0.0	0.0	0.0	0.0	0.0	0.0	0.0	0.0	0.0	0.0	0.0	0.0	0.0	0.0	0.0	0.0	81.0	96.0	0.0	0.0	75.0	0.0	0.0	0.0	0.0	0.0	0.0	0.0	0.0	0.0	0.0	0.0
9c333e325caa87a41eac5f4f786c6bcd	0.0	27.0	41.0	0.0	0.0	0.0	0.0	0.0	29.0	14.0	0.0	0.0	41.0	28.0	90.0	13.0	0.0	0.0	0.0	0.0	0.0	0.0	0.0	36.0	0.0	0.0	0.0	0.0	0.0	26.0	15.0	19.0	42.0	23.0	0.0	0.0	0.0	0.0	0.0	0.0	0.0	16.0	24.0	20.0	7.0	13.0	24.0	36.0	0.0
792db23ba7329108d80a84abf55730d8	23.0	45.0	52.0	0.0	0.0	22.0	0.0	0.0	0.0	0.0	0.0	0.0	0.0	0.0	0.0	0.0	0.0	0.0	0.0	0.0	0.0	0.0	0.0	0.0	0.0	0.0	0.0	0.0	0.0	0.0	0.0	0.0	0.0	47.0	0.0	0.0	0.0	63.0	0.0	0.0	0.0	0.0	26.0	0.0	0.0	24.0	0.0	0.0	22.0
743895749791d94687e059e5247cada4	33.0	29.0	35.0	0.0	0.0	0.0	0.0	0.0	0.0	0.0	0.0	0.0	37.0	32.0	0.0	0.0	0.0	0.0	0.0	0.0	25.0	0.0	0.0	0.0	0.0	0.0	0.0	0.0	0.0	0.0	0.0	0.0	38.0	0.0	0.0	0.0	0.0	0.0	0.0	0.0	0.0	0.0	31.0	30.0	71.0	41.0	100.0	51.0	0.0
5b47f38efc663c361418888619cff083	0.0	0.0	19.0	0.0	0.0	0.0	0.0	0.0	0.0	0.0	0.0	0.0	0.0	79.0	0.0	0.0	0.0	0.0	0.0	0.0	0.0	47.0	0.0	0.0	17.0	28.0	0.0	15.0	30.0	28.0	0.0	0.0	15.0	0.0	0.0	0.0	0.0	0.0	0.0	0.0	0.0	15.0	0.0	0.0	0.0	30.0	0.0	0.0	41.0
05b3981bec7c394be29719e7eec61b55	20.0	36.0	0.0	103.0	59.0	0.0	0.0	0.0	0.0	0.0	0.0	0.0	0.0	0.0	0.0	0.0	0.0	0.0	0.0	0.0	0.0	0.0	0.0	0.0	0.0	0.0	0.0	36.0	0.0	20.0	0.0	0.0	0.0	0.0	0.0	0.0	0.0	0.0	0.0	0.0	0.0	0.0	0.0	0.0	0.0	17.0	0.0	0.0	0.0
9f32adcd4eb04c62916f1f4b1c1346cf	0.0	0.0	21.0	0.0	0.0	0.0	0.0	0.0	0.0	0.0	0.0	0.0	0.0	0.0	0.0	0.0	0.0	0.0	0.0	0.0	0.0	0.0	0.0	0.0	0.0	38.0	0.0	39.0	0.0	81.0	0.0	0.0	25.0	0.0	0.0	0.0	0.0	0.0	0.0	0.0	0.0	0.0	0.0	0.0	0.0	20.0	0.0	0.0	0.0
bf24f2caa405cace8b1cc53cdd74a28a	0.0	0.0	0.0	0.0	0.0	0.0	64.0	0.0	33.0	0.0	0.0	0.0	0.0	0.0	26.0	49.0	0.0	71.0	0.0	0.0	0.0	0.0	0.0	63.0	0.0	0.0	0.0	0.0	0.0	0.0	0.0	37.0	42.0	0.0	0.0	0.0	0.0	0.0	0.0	0.0	0.0	0.0	0.0	0.0	0.0	0.0	0.0	54.0	71.0
77af64e757979d6ddaf85fd88d08a023	89.0	0.0	0.0	0.0	37.0	57.0	0.0	52.0	0.0	0.0	0.0	0.0	0.0	0.0	0.0	0.0	0.0	0.0	0.0	0.0	0.0	0.0	0.0	0.0	0.0	0.0	0.0	0.0	0.0	0.0	26.0	0.0	0.0	0.0	0.0	0.0	0.0	0.0	0.0	0.0	0.0	0.0	0.0	0.0	0.0	18.0	0.0	0.0	36.0
4ab65253cad3ce715e4231706871aae5	31.0	0.0	0.0	199.0	46.0	0.0	0.0	0.0	0.0	0.0	0.0	0.0	0.0	0.0	0.0	0.0	0.0	0.0	0.0	0.0	0.0	0.0	0.0	30.0	0.0	0.0	0.0	0.0	0.0	0.0	19.0	0.0	18.0	0.0	0.0	0.0	0.0	0.0	0.0	0.0	0.0	19.0	0.0	34.0	17.0	0.0	0.0	24.0	38.0
691ebccb8c1ec92d9ab76e0a7e0f219b	31.0	38.0	38.0	36.0	43.0	33.0	0.0	0.0	0.0	0.0	0.0	0.0	0.0	0.0	0.0	0.0	0.0	0.0	0.0	0.0	0.0	0.0	0.0	0.0	0.0	0.0	0.0	0.0	0.0	0.0	35.0	0.0	0.0	0.0	0.0	0.0	56.0	0.0	0.0	0.0	56.0	0.0	24.0	30.0	24.0	12.0	0.0	0.0	0.0
46c849ca84d03c6a873b40fb3f902125	9.0	15.0	9.0	0.0	0.0	0.0	0.0	7.0	25.0	36.0	0.0	0.0	18.0	46.0	37.0	0.0	7.0	0.0	0.0	0.0	9.0	15.0	0.0	27.0	0.0	0.0	0.0	0.0	0.0	0.0	11.0	25.0	23.0	0.0	0.0	0.0	0.0	0.0	0.0	0.0	0.0	0.0	40.0	18.0	21.0	32.0	57.0	53.0	17.0
b8a4b6de7899cfbd56fab4add7adbaa7	20.0	44.0	58.0	0.0	50.0	21.0	0.0	0.0	0.0	0.0	0.0	0.0	0.0	0.0	0.0	0.0	0.0	0.0	0.0	0.0	0.0	8.0	0.0	0.0	0.0	0.0	0.0	12.0	10.0	16.0	10.0	6.0	5.0	0.0	0.0	0.0	14.0	15.0	14.0	0.0	8.0	0.0	23.0	0.0	0.0	6.0	0.0	0.0	21.0
d545701c7f0dcafabda737198241ca48	0.0	54.0	57.0	22.0	0.0	0.0	0.0	0.0	0.0	0.0	0.0	0.0	0.0	0.0	50.0	0.0	0.0	0.0	0.0	0.0	0.0	0.0	30.0	0.0	0.0	0.0	0.0	0.0	28.0	0.0	48.0	0.0	0.0	64.0	0.0	0.0	54.0	37.0	0.0	0.0	0.0	0.0	0.0	0.0	28.0	0.0	0.0	0.0	0.0
e7cdd3f4181c92eba3bf7e049a537bfe	0.0	0.0	0.0	0.0	0.0	0.0	0.0	31.0	27.0	0.0	33.0	21.0	0.0	0.0	0.0	0.0	0.0	0.0	0.0	0.0	0.0	0.0	0.0	0.0	0.0	0.0	0.0	0.0	0.0	0.0	32.0	36.0	33.0	0.0	0.0	0.0	0.0	0.0	0.0	0.0	0.0	0.0	0.0	34.0	121.0	0.0	0.0	0.0	35.0
db91c8aa08080c95e643a6ada96745b0	0.0	0.0	0.0	0.0	0.0	0.0	0.0	0.0	0.0	93.0	0.0	0.0	0.0	51.0	0.0	0.0	0.0	0.0	0.0	0.0	0.0	51.0	0.0	62.0	0.0	0.0	0.0	0.0	0.0	0.0	0.0	0.0	0.0	0.0	0.0	0.0	0.0	0.0	0.0	0.0	0.0	0.0	62.0	22.0	66.0	0.0	0.0	0.0	40.0
63c4a5ce627dffcc566cd90246e9063b	20.0	0.0	37.0	0.0	0.0	0.0	0.0	0.0	15.0	0.0	0.0	0.0	0.0	0.0	0.0	0.0	0.0	0.0	0.0	0.0	14.0	19.0	0.0	0.0	0.0	0.0	0.0	0.0	0.0	0.0	25.0	19.0	38.0	0.0	0.0	0.0	0.0	0.0	21.0	0.0	0.0	0.0	16.0	24.0	17.0	18.0	31.0	38.0	27.0
33ab623a3b3689b049d654eb5291e234	0.0	45.0	31.0	0.0	0.0	0.0	0.0	0.0	0.0	23.0	27.0	0.0	0.0	0.0	0.0	0.0	0.0	23.0	0.0	0.0	0.0	0.0	20.0	0.0	0.0	0.0	0.0	0.0	0.0	0.0	17.0	0.0	0.0	12.0	0.0	0.0	0.0	0.0	0.0	0.0	0.0	0.0	29.0	0.0	0.0	0.0	23.0	44.0	39.0
86922b2b18eb1c7ebbb60f26cbe947bb	0.0	0.0	27.0	53.0	22.0	0.0	0.0	0.0	0.0	0.0	0.0	0.0	0.0	0.0	0.0	0.0	0.0	0.0	0.0	0.0	0.0	0.0	0.0	0.0	0.0	0.0	0.0	44.0	0.0	56.0	0.0	0.0	14.0	0.0	0.0	0.0	0.0	0.0	0.0	0.0	0.0	0.0	0.0	14.0	36.0	0.0	10.0	16.0	0.0
380154bbf980a6e1984d7132d756296a	0.0	0.0	20.0	0.0	0.0	27.0	25.0	0.0	32.0	0.0	0.0	0.0	0.0	0.0	0.0	0.0	0.0	0.0	0.0	0.0	0.0	0.0	0.0	0.0	0.0	0.0	0.0	37.0	0.0	0.0	0.0	16.0	24.0	0.0	0.0	0.0	0.0	0.0	0.0	0.0	0.0	0.0	12.0	25.0	27.0	0.0	0.0	0.0	40.0
c2592fb04453b632f2e29e67da4d9849	0.0	0.0	0.0	0.0	0.0	0.0	0.0	0.0	0.0	0.0	0.0	171.0	0.0	0.0	0.0	0.0	0.0	0.0	46.0	41.0	22.0	0.0	0.0	0.0	0.0	0.0	0.0	0.0	0.0	0.0	0.0	0.0	0.0	0.0	0.0	180.0	0.0	0.0	0.0	0.0	0.0	0.0	0.0	0.0	0.0	0.0	0.0	36.0	0.0
580444696e982a0660c98c75ad41f0f1	0.0	0.0	0.0	0.0	0.0	0.0	0.0	0.0	0.0	0.0	0.0	0.0	0.0	0.0	0.0	0.0	0.0	0.0	0.0	0.0	0.0	0.0	0.0	0.0	0.0	0.0	0.0	0.0	0.0	0.0	0.0	0.0	33.0	0.0	0.0	0.0	0.0	0.0	0.0	0.0	0.0	0.0	0.0	42.0	35.0	26.0	96.0	76.0	0.0
322dd43040e60508222f92e7d06bd448	0.0	0.0	0.0	0.0	0.0	14.0	38.0	0.0	64.0	31.0	17.0	0.0	0.0	0.0	0.0	0.0	0.0	0.0	0.0	0.0	0.0	0.0	0.0	0.0	0.0	0.0	0.0	0.0	0.0	32.0	190.0	40.0	39.0	0.0	0.0	0.0	0.0	0.0	0.0	0.0	0.0	0.0	0.0	75.0	20.0	0.0	0.0	50.0	0.0
61fdcdb284a8d0eab43e336c8d43a405	17.0	53.0	40.0	0.0	0.0	0.0	0.0	0.0	0.0	22.0	0.0	0.0	0.0	0.0	0.0	0.0	0.0	0.0	0.0	0.0	0.0	8.0	8.0	0.0	0.0	0.0	0.0	0.0	7.0	2.0	18.0	46.0	20.0	12.0	0.0	0.0	0.0	10.0	16.0	0.0	0.0	0.0	30.0	57.0	22.0	17.0	12.0	0.0	0.0
1a196245940aa07bd0c2b3efc0273954	39.0	0.0	0.0	27.0	37.0	0.0	0.0	0.0	0.0	0.0	0.0	0.0	0.0	0.0	0.0	0.0	0.0	0.0	0.0	0.0	0.0	0.0	0.0	0.0	0.0	0.0	0.0	0.0	0.0	0.0	0.0	0.0	0.0	0.0	0.0	0.0	0.0	0.0	0.0	0.0	0.0	0.0	0.0	0.0	0.0	0.0	0.0	0.0	0.0
5a936545ad16948ddc904c1fb3099571	0.0	12.0	8.0	0.0	0.0	0.0	0.0	0.0	0.0	12.0	0.0	0.0	53.0	32.0	0.0	0.0	0.0	0.0	0.0	0.0	0.0	30.0	0.0	12.0	0.0	0.0	0.0	33.0	45.0	44.0	0.0	0.0	0.0	14.0	0.0	0.0	30.0	28.0	0.0	0.0	0.0	0.0	24.0	9.0	7.0	58.0	50.0	0.0	0.0
b12da12d57d004c7c9945f879f65d93f	0.0	0.0	21.0	0.0	0.0	0.0	0.0	0.0	0.0	0.0	19.0	29.0	0.0	4.0	0.0	27.0	0.0	0.0	21.0	33.0	35.0	0.0	0.0	35.0	0.0	0.0	0.0	23.0	0.0	0.0	0.0	14.0	16.0	0.0	0.0	44.0	0.0	0.0	0.0	0.0	0.0	0.0	15.0	28.0	0.0	15.0	22.0	52.0	26.0
864ddf94354fab94b12abcf427166d92	0.0	42.0	59.0	0.0	0.0	0.0	0.0	0.0	0.0	54.0	0.0	0.0	0.0	0.0	0.0	0.0	0.0	0.0	0.0	0.0	0.0	0.0	0.0	0.0	0.0	0.0	0.0	0.0	0.0	0.0	27.0	0.0	0.0	0.0	43.0	0.0	0.0	50.0	111.0	0.0	0.0	0.0	0.0	41.0	0.0	0.0	0.0	0.0	0.0
5d5716213caacf00d4db3606b6a6828c	43.0	31.0	56.0	0.0	21.0	0.0	0.0	0.0	0.0	0.0	0.0	0.0	0.0	0.0	0.0	0.0	0.0	0.0	0.0	0.0	0.0	0.0	0.0	0.0	0.0	0.0	0.0	0.0	0.0	0.0	0.0	0.0	0.0	0.0	0.0	0.0	153.0	0.0	81.0	0.0	0.0	0.0	0.0	0.0	0.0	0.0	55.0	0.0	0.0
5031b8bbc38a480bf06e9917d27a4e2b	0.0	0.0	0.0	0.0	0.0	0.0	0.0	0.0	0.0	33.0	48.0	0.0	0.0	0.0	0.0	0.0	0.0	47.0	43.0	0.0	0.0	0.0	0.0	0.0	0.0	0.0	0.0	0.0	0.0	0.0	44.0	53.0	34.0	0.0	0.0	0.0	0.0	74.0	0.0	0.0	0.0	0.0	50.0	0.0	0.0	0.0	0.0	40.0	17.0
cefa59d349f16fcf1ae2930cdc5fcb82	117.0	36.0	0.0	0.0	0.0	76.0	0.0	0.0	0.0	0.0	0.0	0.0	0.0	0.0	0.0	55.0	0.0	0.0	0.0	0.0	0.0	0.0	0.0	0.0	0.0	0.0	0.0	0.0	0.0	0.0	0.0	0.0	0.0	0.0	0.0	0.0	104.0	0.0	0.0	0.0	0.0	0.0	0.0	0.0	0.0	0.0	0.0	0.0	26.0
5afafc73f3be77b038b4c77ae96d0f16	120.0	22.0	27.0	0.0	29.0	0.0	0.0	0.0	0.0	0.0	0.0	0.0	0.0	0.0	0.0	0.0	0.0	0.0	0.0	0.0	0.0	0.0	0.0	0.0	0.0	0.0	0.0	0.0	0.0	0.0	52.0	31.0	59.0	0.0	0.0	0.0	0.0	0.0	0.0	0.0	0.0	0.0	0.0	0.0	16.0	39.0	16.0	0.0	21.0
1bdf07e67ed25bdef29221406c18439e	24.0	53.0	32.0	0.0	15.0	0.0	0.0	0.0	0.0	0.0	0.0	0.0	0.0	0.0	0.0	0.0	0.0	0.0	0.0	0.0	46.0	0.0	0.0	0.0	0.0	0.0	0.0	0.0	0.0	36.0	15.0	11.0	0.0	55.0	0.0	0.0	0.0	66.0	29.0	0.0	33.0	0.0	25.0	11.0	0.0	0.0	0.0	0.0	0.0
167b86b2ba5da3e2d794741ff3896f15	12.0	0.0	13.0	12.0	23.0	0.0	25.0	0.0	22.0	17.0	20.0	0.0	0.0	0.0	0.0	0.0	0.0	0.0	0.0	0.0	0.0	24.0	25.0	21.0	0.0	0.0	0.0	0.0	15.0	0.0	9.0	9.0	12.0	0.0	0.0	0.0	0.0	0.0	0.0	0.0	0.0	0.0	0.0	26.0	29.0	0.0	23.0	9.0	25.0
a64926b5b5ac187af77b4b4d162e6edb	71.0	0.0	38.0	0.0	0.0	14.0	0.0	0.0	0.0	11.0	13.0	0.0	0.0	0.0	0.0	0.0	0.0	11.0	0.0	0.0	34.0	4.0	11.0	7.0	0.0	0.0	0.0	18.0	11.0	7.0	0.0	18.0	10.0	16.0	5.0	8.0	10.0	5.0	4.0	0.0	0.0	0.0	6.0	12.0	11.0	0.0	10.0	7.0	8.0
75ea012ead423e8a94e854cb622f118a	0.0	0.0	0.0	0.0	0.0	0.0	0.0	0.0	0.0	30.0	0.0	0.0	0.0	68.0	80.0	0.0	0.0	61.0	41.0	0.0	0.0	0.0	0.0	0.0	0.0	0.0	0.0	0.0	0.0	0.0	20.0	0.0	13.0	0.0	0.0	0.0	0.0	0.0	0.0	0.0	0.0	0.0	39.0	0.0	0.0	30.0	68.0	61.0	0.0
583be696b3e7efff5e105345bd62b5b6	0.0	0.0	0.0	0.0	0.0	0.0	0.0	0.0	0.0	0.0	76.0	0.0	0.0	0.0	0.0	0.0	0.0	0.0	0.0	0.0	0.0	0.0	0.0	0.0	0.0	48.0	0.0	0.0	0.0	0.0	0.0	41.0	45.0	0.0	0.0	0.0	0.0	0.0	0.0	0.0	0.0	0.0	0.0	0.0	82.0	28.0	49.0	34.0	45.0
ebdbea24fd76c1d8460e97c22399eb1b	54.0	29.0	34.0	0.0	63.0	26.0	0.0	0.0	0.0	0.0	0.0	0.0	0.0	0.0	0.0	0.0	0.0	0.0	0.0	0.0	0.0	0.0	0.0	0.0	0.0	0.0	0.0	25.0	0.0	24.0	0.0	0.0	0.0	15.0	0.0	0.0	10.0	0.0	0.0	0.0	24.0	0.0	0.0	0.0	0.0	21.0	28.0	0.0	36.0
56bdd666bb5d733b4bdcd2b4167d3c50	33.0	0.0	14.0	223.0	104.0	32.0	0.0	0.0	0.0	0.0	0.0	0.0	0.0	0.0	0.0	0.0	0.0	0.0	0.0	0.0	0.0	0.0	0.0	0.0	0.0	0.0	0.0	0.0	0.0	0.0	0.0	0.0	0.0	0.0	0.0	0.0	0.0	0.0	0.0	0.0	49.0	29.0	0.0	0.0	0.0	0.0	0.0	0.0	0.0
ae31c1c623c409d7af44b8bc4f2942d0	29.0	0.0	109.0	0.0	16.0	53.0	0.0	0.0	0.0	0.0	0.0	0.0	0.0	0.0	0.0	0.0	0.0	0.0	74.0	0.0	0.0	0.0	0.0	0.0	0.0	0.0	0.0	0.0	0.0	170.0	0.0	0.0	0.0	0.0	0.0	0.0	0.0	0.0	96.0	0.0	0.0	0.0	0.0	0.0	0.0	0.0	0.0	0.0	0.0
bcb54a7d60ca3f00d1e819cb6e2e3db3	0.0	0.0	15.0	0.0	0.0	17.0	39.0	0.0	31.0	0.0	0.0	0.0	0.0	0.0	0.0	26.0	0.0	66.0	0.0	0.0	65.0	0.0	0.0	0.0	0.0	0.0	0.0	0.0	0.0	0.0	0.0	13.0	24.0	0.0	0.0	62.0	0.0	0.0	0.0	0.0	0.0	0.0	10.0	0.0	0.0	0.0	0.0	48.0	22.0
94c1881c2025770339ede6ede8191487	0.0	0.0	0.0	6.0	0.0	0.0	0.0	0.0	0.0	0.0	0.0	0.0	33.0	0.0	0.0	0.0	0.0	0.0	0.0	0.0	0.0	35.0	0.0	0.0	0.0	0.0	0.0	0.0	0.0	0.0	28.0	0.0	0.0	0.0	0.0	0.0	0.0	0.0	0.0	0.0	0.0	0.0	59.0	23.0	0.0	0.0	0.0	0.0	26.0
d18ba9a32734708bc2d68f01a901a58d	0.0	42.0	48.0	0.0	0.0	26.0	0.0	0.0	0.0	0.0	0.0	0.0	0.0	0.0	0.0	0.0	0.0	0.0	0.0	0.0	106.0	0.0	0.0	0.0	0.0	0.0	0.0	0.0	0.0	0.0	66.0	0.0	0.0	0.0	0.0	59.0	0.0	0.0	0.0	0.0	0.0	0.0	0.0	0.0	0.0	0.0	0.0	0.0	0.0
ba64d381456dae2432ee0c6a421c39f0	0.0	0.0	0.0	0.0	0.0	0.0	0.0	0.0	0.0	0.0	0.0	0.0	0.0	0.0	0.0	0.0	40.0	0.0	0.0	0.0	0.0	0.0	0.0	0.0	146.0	47.0	215.0	45.0	0.0	0.0	0.0	0.0	0.0	0.0	0.0	0.0	0.0	0.0	0.0	0.0	0.0	0.0	0.0	0.0	0.0	0.0	0.0	0.0	0.0
0768d3a4a30c7fc9e876dae74eea07e1	0.0	0.0	0.0	0.0	0.0	0.0	33.0	39.0	0.0	0.0	23.0	0.0	0.0	0.0	0.0	0.0	0.0	0.0	0.0	0.0	0.0	0.0	0.0	28.0	0.0	42.0	0.0	0.0	0.0	0.0	0.0	0.0	35.0	0.0	0.0	0.0	0.0	0.0	0.0	0.0	0.0	0.0	0.0	53.0	48.0	36.0	72.0	17.0	0.0
60f34f2e079968a71ff1d79e382d42b1	0.0	0.0	0.0	0.0	0.0	0.0	0.0	0.0	0.0	0.0	33.0	0.0	0.0	0.0	0.0	0.0	0.0	0.0	0.0	0.0	0.0	48.0	48.0	0.0	0.0	0.0	0.0	0.0	0.0	0.0	31.0	48.0	33.0	0.0	0.0	0.0	0.0	0.0	0.0	0.0	0.0	0.0	0.0	45.0	55.0	0.0	41.0	0.0	39.0
2087c40c0e705656a9ab1051f2cea4f7	0.0	0.0	0.0	0.0	0.0	0.0	0.0	0.0	0.0	0.0	0.0	0.0	0.0	0.0	0.0	0.0	0.0	0.0	0.0	0.0	0.0	0.0	0.0	0.0	0.0	0.0	0.0	0.0	0.0	0.0	37.0	43.0	0.0	0.0	0.0	0.0	0.0	0.0	0.0	0.0	0.0	0.0	0.0	0.0	0.0	153.0	39.0	28.0	13.0
56970b07fd3b2d1ca16d5eca9de865af	17.0	0.0	30.0	0.0	0.0	0.0	0.0	8.0	0.0	0.0	0.0	0.0	0.0	0.0	0.0	0.0	0.0	0.0	0.0	15.0	48.0	0.0	9.0	18.0	23.0	0.0	0.0	32.0	0.0	7.0	0.0	0.0	11.0	20.0	0.0	61.0	9.0	12.0	0.0	0.0	0.0	0.0	10.0	0.0	0.0	0.0	0.0	23.0	21.0
9fa09519aa6a9af43a97d99cdef50842	40.0	0.0	17.0	16.0	65.0	38.0	0.0	0.0	0.0	0.0	0.0	0.0	0.0	0.0	0.0	0.0	0.0	0.0	0.0	0.0	0.0	0.0	0.0	0.0	18.0	0.0	0.0	0.0	0.0	0.0	10.0	32.0	0.0	0.0	22.0	0.0	0.0	0.0	20.0	58.0	0.0	0.0	0.0	0.0	22.0	0.0	0.0	0.0	24.0
2c80ff5c653f4291fdbd25dc3eea3d8a	22.0	125.0	66.0	0.0	0.0	0.0	0.0	0.0	0.0	0.0	0.0	0.0	0.0	0.0	0.0	0.0	0.0	0.0	0.0	0.0	0.0	0.0	0.0	0.0	0.0	0.0	0.0	0.0	0.0	0.0	0.0	0.0	0.0	69.0	52.0	0.0	43.0	0.0	0.0	0.0	0.0	0.0	21.0	0.0	0.0	12.0	0.0	0.0	0.0
449b0f0ae8a86572902ed22e7482628a	0.0	0.0	0.0	0.0	0.0	0.0	0.0	0.0	0.0	13.0	0.0	7.0	33.0	46.0	0.0	0.0	0.0	22.0	0.0	10.0	19.0	31.0	0.0	36.0	0.0	0.0	4.0	31.0	0.0	0.0	0.0	29.0	14.0	21.0	0.0	0.0	0.0	0.0	0.0	0.0	0.0	0.0	0.0	28.0	25.0	16.0	17.0	50.0	13.0
fa4de8831df11a05e8d03aad3d8b4e80	0.0	0.0	0.0	0.0	0.0	0.0	0.0	0.0	0.0	0.0	0.0	0.0	0.0	0.0	0.0	0.0	0.0	131.0	0.0	0.0	54.0	0.0	0.0	0.0	0.0	0.0	0.0	0.0	0.0	0.0	0.0	0.0	0.0	0.0	0.0	140.0	0.0	0.0	0.0	0.0	0.0	0.0	55.0	0.0	0.0	0.0	0.0	0.0	0.0
fec81c5e222e59e5dffaaff3e1846890	0.0	0.0	0.0	0.0	0.0	0.0	0.0	0.0	0.0	0.0	0.0	113.0	0.0	0.0	0.0	0.0	0.0	0.0	0.0	20.0	0.0	0.0	0.0	0.0	0.0	0.0	0.0	0.0	0.0	0.0	0.0	0.0	0.0	0.0	0.0	0.0	0.0	0.0	0.0	0.0	0.0	0.0	0.0	44.0	58.0	79.0	17.0	14.0	9.0
09d42c4e532e933ba1598d1a15ed044b	0.0	0.0	37.0	0.0	0.0	0.0	0.0	15.0	0.0	0.0	0.0	0.0	0.0	0.0	29.0	37.0	0.0	34.0	0.0	0.0	63.0	0.0	0.0	0.0	0.0	0.0	0.0	0.0	0.0	0.0	20.0	33.0	31.0	0.0	0.0	0.0	0.0	0.0	0.0	0.0	0.0	0.0	0.0	0.0	0.0	0.0	0.0	35.0	58.0
f2fbca9724284a76ad8a4a2f4c0a6acc	0.0	0.0	0.0	0.0	0.0	11.0	0.0	0.0	0.0	40.0	0.0	0.0	0.0	0.0	0.0	0.0	0.0	0.0	0.0	0.0	0.0	27.0	20.0	0.0	0.0	0.0	0.0	0.0	0.0	0.0	0.0	19.0	20.0	0.0	0.0	0.0	0.0	0.0	0.0	0.0	0.0	0.0	30.0	35.0	11.0	0.0	32.0	35.0	22.0
cc640a94ab8b009cacaef383904b0c68	0.0	0.0	0.0	0.0	0.0	0.0	0.0	0.0	0.0	0.0	0.0	0.0	0.0	22.0	0.0	39.0	0.0	70.0	59.0	0.0	0.0	33.0	0.0	0.0	0.0	0.0	0.0	0.0	0.0	0.0	0.0	0.0	17.0	0.0	0.0	0.0	0.0	40.0	0.0	0.0	0.0	0.0	12.0	57.0	0.0	0.0	35.0	14.0	22.0
3e10c3ac2400f8fa838925a1e8f733f2	54.0	36.0	61.0	0.0	0.0	45.0	0.0	0.0	0.0	0.0	0.0	0.0	0.0	0.0	0.0	0.0	0.0	0.0	0.0	0.0	0.0	0.0	0.0	0.0	0.0	0.0	0.0	0.0	0.0	0.0	25.0	45.0	0.0	0.0	0.0	0.0	0.0	0.0	0.0	0.0	0.0	0.0	0.0	0.0	0.0	0.0	25.0	0.0	0.0
de34e4b71f0c3657c1efa3f38d395038	50.0	0.0	0.0	18.0	0.0	0.0	0.0	0.0	0.0	0.0	0.0	0.0	0.0	33.0	41.0	0.0	0.0	60.0	0.0	0.0	0.0	0.0	0.0	0.0	0.0	0.0	0.0	0.0	0.0	0.0	0.0	68.0	50.0	0.0	0.0	0.0	0.0	0.0	0.0	0.0	0.0	0.0	23.0	0.0	0.0	0.0	80.0	41.0	0.0
38d574cc8977021e12377267db4100a1	40.0	0.0	0.0	0.0	0.0	0.0	0.0	32.0	0.0	0.0	25.0	0.0	0.0	0.0	0.0	0.0	0.0	0.0	0.0	0.0	29.0	0.0	0.0	0.0	0.0	26.0	0.0	0.0	0.0	0.0	0.0	0.0	0.0	0.0	0.0	0.0	0.0	0.0	0.0	0.0	0.0	0.0	0.0	36.0	43.0	0.0	0.0	30.0	0.0
e4fb144fe2845207ceea4ada959f3d7a	0.0	0.0	0.0	0.0	0.0	0.0	44.0	0.0	0.0	0.0	0.0	0.0	0.0	0.0	0.0	0.0	0.0	0.0	0.0	0.0	0.0	0.0	0.0	0.0	0.0	0.0	0.0	0.0	0.0	0.0	0.0	0.0	37.0	0.0	0.0	0.0	0.0	0.0	0.0	0.0	0.0	0.0	0.0	0.0	0.0	297.0	75.0	0.0	98.0
e4e20f8d1e420b35ffcc945d30225996	34.0	0.0	38.0	0.0	0.0	0.0	29.0	0.0	0.0	0.0	0.0	0.0	0.0	0.0	0.0	37.0	0.0	66.0	23.0	0.0	69.0	0.0	0.0	0.0	0.0	0.0	0.0	0.0	0.0	0.0	12.0	0.0	27.0	0.0	0.0	0.0	0.0	25.0	0.0	0.0	0.0	0.0	0.0	0.0	0.0	0.0	0.0	37.0	0.0
281f43f7e56b86843ab9c0cb01186c2f	52.0	0.0	35.0	19.0	46.0	53.0	0.0	0.0	0.0	0.0	0.0	0.0	0.0	0.0	0.0	0.0	0.0	0.0	0.0	0.0	0.0	0.0	0.0	0.0	38.0	0.0	0.0	0.0	0.0	0.0	17.0	0.0	0.0	0.0	0.0	0.0	0.0	0.0	0.0	0.0	0.0	0.0	0.0	0.0	69.0	0.0	0.0	0.0	0.0
bc031c6c9ad6915542629b33c6d403f1	40.0	0.0	0.0	237.0	85.0	0.0	0.0	0.0	14.0	0.0	20.0	0.0	0.0	0.0	0.0	0.0	0.0	0.0	0.0	0.0	0.0	0.0	13.0	0.0	0.0	0.0	32.0	0.0	16.0	0.0	0.0	0.0	0.0	29.0	0.0	0.0	0.0	0.0	0.0	15.0	14.0	114.0	0.0	0.0	0.0	0.0	0.0	0.0	0.0
aaddcd7e353564edff4d04fe097e5929	0.0	0.0	0.0	0.0	0.0	0.0	0.0	0.0	0.0	0.0	0.0	0.0	0.0	0.0	48.0	0.0	77.0	0.0	51.0	0.0	0.0	0.0	0.0	0.0	0.0	0.0	0.0	0.0	0.0	0.0	0.0	0.0	17.0	0.0	0.0	61.0	0.0	32.0	0.0	0.0	0.0	0.0	31.0	37.0	0.0	0.0	0.0	15.0	0.0
4269ed62115d18ef71664016e515f7fa	0.0	0.0	0.0	0.0	56.0	86.0	0.0	0.0	0.0	0.0	0.0	0.0	0.0	0.0	0.0	0.0	0.0	0.0	0.0	0.0	0.0	0.0	0.0	0.0	0.0	0.0	0.0	0.0	0.0	0.0	0.0	0.0	67.0	0.0	0.0	0.0	0.0	0.0	0.0	0.0	0.0	0.0	0.0	0.0	0.0	0.0	0.0	0.0	0.0
3be42f786ab4c1475f10ee6899a597f3	0.0	0.0	35.0	0.0	0.0	0.0	0.0	0.0	0.0	46.0	0.0	0.0	0.0	0.0	0.0	0.0	0.0	0.0	0.0	0.0	0.0	0.0	0.0	51.0	0.0	0.0	0.0	0.0	0.0	0.0	31.0	0.0	31.0	0.0	0.0	0.0	0.0	0.0	0.0	0.0	0.0	0.0	65.0	38.0	22.0	30.0	30.0	48.0	32.0
9b8eefe3238d52b2525923b8f53bd4f7	0.0	0.0	0.0	0.0	0.0	0.0	0.0	0.0	0.0	0.0	0.0	0.0	0.0	0.0	0.0	41.0	0.0	65.0	0.0	64.0	32.0	0.0	0.0	0.0	0.0	0.0	0.0	0.0	0.0	0.0	0.0	0.0	0.0	0.0	0.0	0.0	0.0	0.0	0.0	0.0	0.0	0.0	0.0	0.0	27.0	0.0	0.0	62.0	54.0
99c8086743ad98c60b315efd2de0bab2	18.0	12.0	16.0	0.0	11.0	41.0	0.0	0.0	0.0	0.0	0.0	0.0	0.0	0.0	0.0	19.0	0.0	0.0	0.0	33.0	20.0	0.0	0.0	0.0	0.0	0.0	0.0	0.0	37.0	0.0	0.0	16.0	0.0	0.0	0.0	43.0	0.0	0.0	0.0	0.0	0.0	0.0	10.0	24.0	16.0	0.0	16.0	0.0	0.0
382feb49fc8be242d7ad1aa627369d8c	31.0	0.0	32.0	0.0	0.0	0.0	0.0	0.0	0.0	30.0	0.0	0.0	0.0	0.0	0.0	0.0	0.0	0.0	0.0	0.0	0.0	0.0	0.0	0.0	0.0	0.0	0.0	45.0	0.0	0.0	0.0	29.0	43.0	0.0	0.0	0.0	0.0	0.0	0.0	0.0	0.0	0.0	56.0	0.0	0.0	0.0	41.0	68.0	56.0
dd6c465234840676366a7f2e7d003850	0.0	0.0	0.0	0.0	0.0	0.0	0.0	0.0	0.0	40.0	0.0	31.0	0.0	0.0	21.0	0.0	0.0	30.0	47.0	41.0	0.0	0.0	12.0	0.0	0.0	0.0	54.0	32.0	0.0	0.0	0.0	0.0	0.0	0.0	0.0	35.0	0.0	0.0	0.0	0.0	0.0	0.0	0.0	0.0	0.0	0.0	0.0	38.0	0.0
11fd3e7ffd22588a701a08e7149c3d4a	187.0	0.0	44.0	0.0	15.0	53.0	0.0	0.0	0.0	35.0	0.0	0.0	0.0	0.0	0.0	0.0	0.0	0.0	0.0	0.0	53.0	0.0	0.0	0.0	0.0	0.0	0.0	0.0	0.0	0.0	0.0	0.0	0.0	0.0	0.0	0.0	0.0	0.0	0.0	0.0	0.0	0.0	0.0	0.0	0.0	0.0	30.0	13.0	38.0
3a9d058c908278df9ba662ce176da9cf	0.0	30.0	49.0	0.0	17.0	0.0	0.0	0.0	0.0	0.0	0.0	0.0	0.0	0.0	0.0	0.0	0.0	0.0	0.0	0.0	0.0	0.0	0.0	0.0	54.0	0.0	0.0	0.0	0.0	0.0	0.0	0.0	0.0	0.0	0.0	0.0	35.0	0.0	81.0	0.0	0.0	0.0	0.0	0.0	0.0	0.0	0.0	0.0	58.0
08ec3c5e085c0e370d11a5b5653d92eb	0.0	0.0	0.0	0.0	0.0	0.0	0.0	0.0	0.0	19.0	27.0	0.0	0.0	12.0	22.0	0.0	0.0	0.0	0.0	0.0	0.0	0.0	16.0	39.0	0.0	0.0	0.0	0.0	0.0	0.0	0.0	26.0	40.0	0.0	0.0	0.0	0.0	0.0	0.0	0.0	0.0	0.0	42.0	49.0	7.0	0.0	30.0	40.0	0.0
e6bc61795d7d07f8470a1c0affa4f163	326.0	18.0	151.0	0.0	0.0	35.0	0.0	0.0	0.0	0.0	0.0	0.0	0.0	0.0	0.0	0.0	0.0	0.0	0.0	0.0	0.0	0.0	0.0	0.0	0.0	0.0	0.0	0.0	0.0	0.0	0.0	0.0	0.0	0.0	0.0	0.0	0.0	0.0	10.0	0.0	0.0	0.0	0.0	0.0	0.0	0.0	0.0	0.0	0.0
18c3b3ff37955df23e450add7dc8fac0	0.0	16.0	18.0	0.0	0.0	13.0	20.0	0.0	0.0	0.0	0.0	0.0	0.0	0.0	0.0	0.0	0.0	56.0	0.0	0.0	26.0	0.0	0.0	0.0	0.0	0.0	25.0	0.0	0.0	0.0	13.0	26.0	29.0	0.0	0.0	0.0	0.0	0.0	0.0	0.0	0.0	0.0	17.0	16.0	9.0	15.0	0.0	26.0	70.0
02628a24bb2003c6c496ddad7fc68743	0.0	0.0	0.0	0.0	15.0	34.0	0.0	0.0	0.0	0.0	0.0	0.0	0.0	0.0	0.0	0.0	0.0	0.0	0.0	0.0	0.0	0.0	0.0	33.0	0.0	0.0	0.0	0.0	0.0	0.0	19.0	21.0	28.0	0.0	0.0	0.0	0.0	0.0	0.0	0.0	0.0	0.0	0.0	24.0	30.0	19.0	17.0	0.0	28.0
d3c539835a53feadbaf8a305a29c6da1	40.0	0.0	34.0	0.0	0.0	34.0	9.0	13.0	0.0	0.0	0.0	0.0	0.0	0.0	0.0	0.0	0.0	18.0	4.0	0.0	52.0	0.0	0.0	0.0	0.0	0.0	9.0	19.0	15.0	6.0	0.0	0.0	0.0	12.0	0.0	0.0	0.0	0.0	0.0	0.0	0.0	0.0	0.0	0.0	9.0	0.0	0.0	0.0	0.0
cb3ca36bb83b50d5ae689704b0be3fce	0.0	101.0	46.0	0.0	0.0	0.0	0.0	0.0	0.0	0.0	0.0	0.0	115.0	0.0	0.0	0.0	0.0	0.0	0.0	0.0	0.0	0.0	0.0	0.0	0.0	0.0	0.0	0.0	0.0	0.0	33.0	0.0	0.0	0.0	0.0	0.0	0.0	0.0	0.0	0.0	0.0	0.0	29.0	0.0	0.0	27.0	32.0	0.0	0.0
2131aefc3b0424af6ace25f949ab9025	0.0	0.0	30.0	0.0	0.0	0.0	0.0	0.0	0.0	0.0	0.0	26.0	0.0	0.0	28.0	0.0	0.0	28.0	0.0	0.0	34.0	0.0	0.0	0.0	0.0	0.0	27.0	42.0	0.0	0.0	0.0	19.0	52.0	42.0	0.0	0.0	0.0	0.0	0.0	0.0	0.0	21.0	0.0	24.0	0.0	0.0	0.0	40.0	34.0
766dbd5cec09c0b354efb5bd29721642	0.0	0.0	29.0	0.0	0.0	0.0	0.0	0.0	0.0	0.0	0.0	0.0	0.0	0.0	0.0	0.0	0.0	0.0	78.0	83.0	29.0	0.0	0.0	0.0	0.0	0.0	82.0	0.0	0.0	0.0	0.0	0.0	0.0	0.0	0.0	0.0	0.0	0.0	0.0	0.0	0.0	0.0	0.0	0.0	0.0	0.0	0.0	0.0	0.0
2235ff6be79d4e9845e9831bc9c17a36	0.0	0.0	16.0	0.0	0.0	0.0	0.0	0.0	24.0	0.0	22.0	30.0	0.0	0.0	44.0	0.0	0.0	0.0	0.0	53.0	0.0	0.0	0.0	36.0	0.0	0.0	0.0	0.0	0.0	0.0	0.0	0.0	36.0	0.0	0.0	19.0	0.0	0.0	0.0	0.0	0.0	0.0	0.0	30.0	98.0	0.0	0.0	53.0	10.0
89eb29ba32bae5981347f909f59af13b	13.0	46.0	11.0	42.0	18.0	0.0	0.0	0.0	0.0	0.0	0.0	0.0	0.0	0.0	0.0	0.0	0.0	0.0	2.0	0.0	12.0	0.0	9.0	0.0	43.0	5.0	0.0	33.0	38.0	22.0	0.0	0.0	0.0	18.0	10.0	0.0	11.0	14.0	19.0	8.0	6.0	11.0	0.0	0.0	4.0	0.0	0.0	0.0	0.0
62eeb1c38a389173aec8485b3f93b314	0.0	0.0	0.0	0.0	0.0	0.0	0.0	108.0	0.0	0.0	0.0	0.0	0.0	0.0	0.0	0.0	0.0	81.0	0.0	0.0	0.0	0.0	0.0	135.0	0.0	0.0	0.0	0.0	0.0	0.0	0.0	0.0	0.0	0.0	0.0	80.0	0.0	0.0	0.0	0.0	0.0	0.0	0.0	0.0	0.0	0.0	0.0	69.0	0.0
89ade13bf67e3e2fa819b3a0692b0163	0.0	0.0	0.0	24.0	0.0	62.0	0.0	0.0	0.0	25.0	15.0	0.0	0.0	0.0	0.0	0.0	0.0	0.0	0.0	0.0	0.0	0.0	16.0	0.0	0.0	0.0	0.0	0.0	46.0	41.0	30.0	0.0	0.0	0.0	19.0	0.0	0.0	0.0	0.0	0.0	24.0	17.0	0.0	22.0	33.0	26.0	36.0	0.0	0.0
28475645347372c395776b599a74cebc	31.0	0.0	19.0	0.0	12.0	25.0	30.0	0.0	0.0	28.0	0.0	0.0	0.0	0.0	0.0	0.0	33.0	0.0	0.0	0.0	0.0	0.0	0.0	0.0	0.0	0.0	0.0	0.0	0.0	0.0	36.0	27.0	37.0	0.0	0.0	0.0	0.0	0.0	0.0	0.0	0.0	0.0	26.0	35.0	35.0	0.0	0.0	0.0	0.0
3427fafa869c4d7b0e3673736a6ca282	25.0	0.0	0.0	0.0	46.0	0.0	20.0	0.0	71.0	44.0	0.0	0.0	0.0	0.0	0.0	0.0	0.0	0.0	0.0	0.0	0.0	0.0	0.0	0.0	46.0	0.0	0.0	0.0	0.0	0.0	0.0	0.0	25.0	0.0	0.0	0.0	0.0	0.0	0.0	0.0	0.0	0.0	0.0	0.0	103.0	0.0	0.0	0.0	0.0
697133dea850f048e53f5ff307081599	36.0	0.0	59.0	0.0	59.0	52.0	0.0	0.0	0.0	0.0	0.0	0.0	0.0	0.0	0.0	0.0	0.0	0.0	0.0	0.0	0.0	0.0	0.0	0.0	0.0	0.0	0.0	0.0	0.0	0.0	0.0	17.0	29.0	0.0	0.0	0.0	0.0	0.0	0.0	0.0	0.0	0.0	0.0	38.0	63.0	0.0	0.0	0.0	0.0
f404a5595724b9567efa337926d39bf0	0.0	0.0	14.0	0.0	0.0	0.0	20.0	15.0	20.0	0.0	0.0	18.0	0.0	0.0	32.0	15.0	0.0	36.0	0.0	0.0	18.0	0.0	0.0	21.0	0.0	0.0	12.0	23.0	0.0	0.0	0.0	22.0	24.0	0.0	0.0	0.0	0.0	0.0	0.0	0.0	0.0	0.0	0.0	23.0	18.0	7.0	21.0	34.0	21.0
e6046989c2bec42b2309216f76fe13d8	0.0	0.0	12.0	0.0	26.0	0.0	38.0	0.0	0.0	0.0	0.0	0.0	0.0	0.0	11.0	0.0	0.0	0.0	0.0	0.0	0.0	0.0	0.0	45.0	0.0	0.0	27.0	0.0	0.0	0.0	26.0	15.0	29.0	0.0	0.0	0.0	56.0	7.0	57.0	0.0	0.0	0.0	33.0	21.0	15.0	11.0	23.0	16.0	17.0
9419fde5ca26abe1cf554138483b259d	0.0	0.0	0.0	0.0	0.0	0.0	0.0	0.0	0.0	50.0	0.0	0.0	31.0	0.0	0.0	0.0	0.0	0.0	0.0	0.0	0.0	0.0	0.0	0.0	0.0	0.0	0.0	0.0	0.0	0.0	19.0	0.0	31.0	0.0	0.0	0.0	0.0	0.0	0.0	0.0	0.0	0.0	23.0	31.0	33.0	33.0	27.0	43.0	39.0
e73372d03121f99675f50251862b65ed	0.0	0.0	0.0	0.0	0.0	0.0	0.0	0.0	0.0	42.0	0.0	0.0	0.0	0.0	46.0	0.0	0.0	35.0	0.0	0.0	0.0	0.0	46.0	39.0	0.0	0.0	0.0	0.0	0.0	0.0	49.0	30.0	22.0	0.0	0.0	0.0	0.0	0.0	0.0	0.0	0.0	0.0	66.0	0.0	0.0	0.0	27.0	47.0	19.0
9062debf04761f68074508533614e785	35.0	0.0	33.0	0.0	17.0	29.0	22.0	0.0	0.0	0.0	0.0	0.0	0.0	24.0	0.0	0.0	15.0	0.0	0.0	0.0	51.0	0.0	20.0	0.0	0.0	0.0	17.0	0.0	25.0	0.0	0.0	15.0	22.0	0.0	0.0	0.0	0.0	0.0	0.0	0.0	18.0	0.0	33.0	18.0	29.0	24.0	17.0	0.0	21.0
9284e8f1ac296478c355604a72b379a3	45.0	21.0	0.0	0.0	34.0	0.0	0.0	0.0	45.0	0.0	0.0	0.0	0.0	0.0	0.0	0.0	0.0	0.0	0.0	0.0	0.0	0.0	0.0	35.0	0.0	0.0	48.0	42.0	38.0	0.0	42.0	30.0	44.0	0.0	0.0	0.0	0.0	0.0	0.0	0.0	0.0	0.0	0.0	30.0	0.0	23.0	0.0	0.0	37.0
735676317dc704ee3e151730e1d0fd2a	50.0	16.0	40.0	0.0	15.0	25.0	21.0	0.0	10.0	0.0	22.0	0.0	19.0	0.0	0.0	0.0	0.0	0.0	0.0	0.0	10.0	0.0	0.0	0.0	0.0	0.0	0.0	0.0	0.0	0.0	36.0	24.0	6.0	16.0	38.0	0.0	0.0	0.0	25.0	0.0	28.0	0.0	19.0	0.0	0.0	16.0	9.0	0.0	11.0
a037022bc1f3f6e42520ab6f6a162637	0.0	0.0	0.0	0.0	0.0	0.0	0.0	0.0	0.0	0.0	0.0	83.0	0.0	0.0	0.0	0.0	0.0	0.0	38.0	55.0	0.0	0.0	0.0	0.0	0.0	0.0	0.0	0.0	0.0	0.0	0.0	0.0	28.0	0.0	0.0	56.0	0.0	0.0	0.0	0.0	0.0	0.0	0.0	17.0	32.0	0.0	39.0	43.0	34.0
dbcb39ff78789178feb8381ac14df44a	57.0	10.0	17.0	11.0	7.0	16.0	0.0	0.0	7.0	22.0	5.0	0.0	12.0	0.0	0.0	0.0	0.0	0.0	0.0	0.0	10.0	19.0	0.0	21.0	0.0	0.0	0.0	0.0	15.0	0.0	0.0	7.0	19.0	0.0	0.0	0.0	8.0	0.0	15.0	10.0	17.0	11.0	0.0	19.0	16.0	11.0	13.0	10.0	53.0
e17cecacdcd2c9707fd3c04b3968cf59	18.0	0.0	0.0	0.0	0.0	15.0	0.0	5.0	17.0	0.0	0.0	0.0	0.0	0.0	0.0	0.0	0.0	23.0	0.0	0.0	0.0	0.0	0.0	0.0	0.0	0.0	0.0	0.0	0.0	27.0	34.0	0.0	38.0	0.0	0.0	0.0	18.0	0.0	0.0	0.0	0.0	0.0	0.0	54.0	0.0	0.0	26.0	48.0	22.0
96f57361907084a88b16f53ad0733d2e	33.0	0.0	28.0	0.0	47.0	45.0	0.0	0.0	0.0	0.0	27.0	0.0	0.0	0.0	0.0	0.0	0.0	0.0	0.0	0.0	0.0	55.0	0.0	0.0	0.0	0.0	0.0	70.0	0.0	42.0	0.0	0.0	0.0	0.0	0.0	0.0	0.0	0.0	0.0	0.0	0.0	23.0	0.0	0.0	0.0	0.0	0.0	0.0	0.0
e84de1a57669d3e4f0def489aabcc830	0.0	0.0	0.0	0.0	0.0	0.0	23.0	12.0	34.0	24.0	32.0	0.0	0.0	33.0	45.0	0.0	0.0	0.0	0.0	0.0	0.0	22.0	63.0	40.0	0.0	0.0	0.0	0.0	0.0	15.0	0.0	0.0	0.0	0.0	0.0	0.0	0.0	0.0	0.0	0.0	0.0	0.0	0.0	47.0	34.0	18.0	24.0	0.0	0.0
70ea61d8d4fff497d9e3b772510fafb5	26.0	0.0	0.0	0.0	17.0	0.0	0.0	0.0	28.0	0.0	0.0	50.0	0.0	0.0	22.0	0.0	0.0	69.0	0.0	0.0	0.0	0.0	0.0	0.0	0.0	0.0	0.0	0.0	0.0	0.0	0.0	0.0	24.0	0.0	0.0	67.0	0.0	0.0	0.0	0.0	0.0	0.0	0.0	34.0	15.0	0.0	0.0	33.0	0.0
f3ac5842315e6e897b8612c293ae98f2	9.0	0.0	19.0	0.0	0.0	21.0	13.0	16.0	0.0	12.0	0.0	0.0	11.0	0.0	0.0	24.0	0.0	48.0	0.0	16.0	24.0	0.0	0.0	0.0	0.0	0.0	24.0	0.0	17.0	0.0	6.0	12.0	14.0	27.0	0.0	0.0	0.0	0.0	0.0	0.0	0.0	0.0	0.0	11.0	14.0	13.0	18.0	19.0	8.0
728de99e76e5509e8d3f143a73cc9186	0.0	0.0	0.0	0.0	0.0	9.0	0.0	0.0	22.0	0.0	0.0	0.0	0.0	0.0	35.0	41.0	0.0	23.0	0.0	0.0	0.0	0.0	31.0	0.0	0.0	0.0	0.0	25.0	0.0	28.0	0.0	12.0	0.0	19.0	38.0	0.0	0.0	0.0	0.0	0.0	0.0	0.0	17.0	43.0	17.0	0.0	0.0	20.0	39.0
56549e0ab4e50a134a7da488e8fa35a4	0.0	0.0	0.0	0.0	0.0	0.0	0.0	46.0	41.0	0.0	24.0	21.0	0.0	0.0	0.0	0.0	0.0	0.0	0.0	0.0	0.0	0.0	0.0	16.0	0.0	0.0	0.0	0.0	0.0	0.0	69.0	40.0	29.0	0.0	0.0	0.0	0.0	0.0	0.0	0.0	0.0	0.0	0.0	18.0	97.0	10.0	0.0	17.0	68.0
cf37ca9cb1b24b9e3fa8d520e8b8cb3d	129.0	0.0	0.0	0.0	62.0	0.0	0.0	0.0	0.0	0.0	0.0	0.0	0.0	0.0	0.0	0.0	0.0	0.0	0.0	0.0	0.0	0.0	0.0	67.0	0.0	0.0	0.0	0.0	0.0	0.0	0.0	0.0	0.0	0.0	0.0	0.0	75.0	0.0	0.0	0.0	59.0	0.0	41.0	0.0	0.0	0.0	0.0	0.0	0.0
16801d8943ab55a88cfc6310f78aa19f	0.0	0.0	0.0	0.0	0.0	0.0	0.0	0.0	0.0	0.0	0.0	0.0	0.0	48.0	0.0	0.0	0.0	0.0	0.0	24.0	0.0	0.0	0.0	0.0	0.0	0.0	0.0	0.0	0.0	0.0	0.0	19.0	42.0	0.0	0.0	0.0	0.0	0.0	0.0	0.0	0.0	0.0	33.0	40.0	21.0	0.0	36.0	92.0	0.0
8f8ff851269242cd0c3ca227d0fd858a	0.0	0.0	0.0	0.0	0.0	0.0	0.0	0.0	0.0	0.0	0.0	0.0	0.0	0.0	0.0	0.0	0.0	0.0	80.0	0.0	0.0	0.0	92.0	72.0	0.0	0.0	0.0	0.0	0.0	0.0	0.0	0.0	0.0	0.0	0.0	0.0	0.0	0.0	0.0	0.0	0.0	0.0	0.0	0.0	54.0	0.0	0.0	40.0	40.0
5742f2925ba038993db3ceb450830fa5	17.0	20.0	43.0	14.0	11.0	16.0	0.0	0.0	0.0	0.0	37.0	0.0	0.0	21.0	0.0	0.0	0.0	0.0	0.0	0.0	0.0	0.0	0.0	0.0	0.0	0.0	0.0	30.0	0.0	38.0	29.0	15.0	38.0	0.0	0.0	0.0	0.0	0.0	0.0	0.0	22.0	0.0	21.0	0.0	20.0	26.0	0.0	0.0	0.0
330ca322abe918b4306436db81b4abdf	0.0	65.0	17.0	0.0	0.0	0.0	0.0	0.0	0.0	0.0	0.0	0.0	0.0	0.0	0.0	0.0	0.0	0.0	0.0	0.0	0.0	0.0	0.0	0.0	0.0	0.0	0.0	44.0	19.0	30.0	0.0	0.0	0.0	0.0	0.0	0.0	0.0	0.0	18.0	0.0	0.0	0.0	0.0	0.0	0.0	0.0	0.0	0.0	0.0
4b0a5c0892d15c1df5d5b16f43c0d854	0.0	0.0	0.0	0.0	0.0	0.0	59.0	26.0	50.0	0.0	0.0	0.0	0.0	0.0	0.0	47.0	9.0	99.0	28.0	25.0	8.0	0.0	0.0	44.0	0.0	0.0	24.0	26.0	0.0	0.0	0.0	0.0	13.0	0.0	0.0	0.0	0.0	0.0	0.0	0.0	0.0	0.0	0.0	0.0	0.0	0.0	0.0	42.0	15.0
651ca37df4ed4ac06f1cc63460cec0be	0.0	0.0	0.0	0.0	0.0	0.0	0.0	5.0	9.0	0.0	0.0	0.0	0.0	0.0	15.0	0.0	8.0	45.0	33.0	0.0	0.0	0.0	18.0	40.0	0.0	0.0	0.0	0.0	0.0	0.0	14.0	19.0	24.0	0.0	0.0	0.0	0.0	0.0	0.0	0.0	0.0	0.0	20.0	45.0	29.0	0.0	30.0	37.0	43.0
9c6628c4c8cf76ed59fa741cd4ea7a49	36.0	0.0	0.0	62.0	0.0	39.0	0.0	0.0	0.0	0.0	0.0	0.0	0.0	0.0	0.0	0.0	0.0	0.0	0.0	0.0	0.0	0.0	0.0	0.0	0.0	0.0	0.0	0.0	0.0	0.0	48.0	0.0	0.0	0.0	0.0	0.0	0.0	0.0	0.0	0.0	0.0	54.0	0.0	0.0	0.0	0.0	0.0	0.0	0.0
61c67b03d1a5d546246984d68f1be30c	0.0	43.0	0.0	0.0	10.0	0.0	0.0	0.0	0.0	0.0	21.0	0.0	0.0	0.0	0.0	0.0	0.0	0.0	0.0	0.0	0.0	12.0	0.0	13.0	15.0	0.0	0.0	16.0	16.0	22.0	51.0	18.0	0.0	11.0	0.0	0.0	9.0	39.0	0.0	0.0	0.0	0.0	13.0	0.0	0.0	35.0	0.0	0.0	0.0
89a3e848eccdbad79aeb3451ac36a374	0.0	21.0	18.0	0.0	0.0	0.0	25.0	0.0	0.0	32.0	0.0	8.0	10.0	0.0	0.0	8.0	0.0	30.0	0.0	0.0	20.0	0.0	0.0	0.0	0.0	0.0	0.0	0.0	0.0	0.0	11.0	18.0	26.0	0.0	0.0	0.0	0.0	0.0	12.0	0.0	0.0	0.0	14.0	25.0	22.0	21.0	18.0	20.0	28.0
da1793f8c3b0014aa4793ff4b0c8f260	24.0	0.0	0.0	0.0	0.0	0.0	0.0	0.0	0.0	0.0	0.0	0.0	0.0	0.0	0.0	0.0	0.0	0.0	0.0	0.0	0.0	0.0	0.0	0.0	0.0	0.0	0.0	0.0	0.0	0.0	0.0	32.0	0.0	0.0	0.0	0.0	0.0	0.0	19.0	0.0	0.0	0.0	31.0	0.0	0.0	63.0	25.0	43.0	0.0
9d5dab212ee6300d635f85599d2cd2cd	0.0	0.0	0.0	17.0	0.0	0.0	0.0	0.0	0.0	0.0	0.0	0.0	0.0	0.0	0.0	0.0	0.0	0.0	0.0	0.0	0.0	0.0	0.0	0.0	21.0	9.0	19.0	12.0	0.0	0.0	216.0	70.0	9.0	0.0	0.0	0.0	0.0	0.0	0.0	0.0	0.0	0.0	0.0	8.0	0.0	0.0	8.0	0.0	78.0
0f6975d6cb0e099640e82c301ae9dfa4	0.0	0.0	0.0	0.0	0.0	0.0	0.0	0.0	0.0	22.0	19.0	0.0	0.0	0.0	0.0	30.0	0.0	0.0	32.0	24.0	34.0	0.0	0.0	31.0	0.0	0.0	0.0	25.0	0.0	0.0	0.0	35.0	14.0	0.0	0.0	18.0	0.0	0.0	0.0	0.0	0.0	0.0	18.0	0.0	0.0	0.0	27.0	15.0	21.0
e6c8032398e08af25207981f695b3c0b	39.0	50.0	39.0	18.0	9.0	0.0	0.0	0.0	0.0	0.0	0.0	0.0	0.0	0.0	0.0	0.0	0.0	0.0	0.0	0.0	20.0	0.0	0.0	0.0	0.0	0.0	0.0	0.0	0.0	0.0	87.0	17.0	0.0	49.0	21.0	17.0	17.0	0.0	45.0	0.0	0.0	0.0	0.0	0.0	0.0	0.0	0.0	0.0	0.0
439ab8c68aee33dcd35f395edf638795	17.0	0.0	0.0	0.0	24.0	24.0	0.0	0.0	0.0	0.0	0.0	0.0	0.0	0.0	0.0	0.0	0.0	0.0	0.0	0.0	0.0	0.0	20.0	0.0	0.0	17.0	0.0	0.0	0.0	0.0	25.0	11.0	13.0	0.0	0.0	0.0	0.0	0.0	0.0	0.0	0.0	0.0	0.0	45.0	44.0	23.0	13.0	25.0	12.0
d74a95010afa0d510f9048ffdaa28694	36.0	43.0	63.0	0.0	11.0	27.0	0.0	0.0	0.0	0.0	0.0	0.0	0.0	0.0	0.0	0.0	0.0	0.0	0.0	0.0	0.0	0.0	0.0	0.0	0.0	0.0	0.0	24.0	19.0	21.0	0.0	0.0	0.0	23.0	0.0	0.0	21.0	39.0	25.0	0.0	0.0	0.0	0.0	29.0	0.0	5.0	0.0	0.0	0.0
54dabc48105dbef64ce518a74c58e066	0.0	0.0	0.0	0.0	0.0	26.0	123.0	0.0	0.0	131.0	0.0	0.0	0.0	0.0	0.0	0.0	0.0	0.0	0.0	0.0	0.0	0.0	0.0	0.0	0.0	0.0	0.0	58.0	67.0	0.0	0.0	45.0	0.0	0.0	0.0	0.0	0.0	0.0	0.0	0.0	0.0	0.0	0.0	25.0	0.0	0.0	0.0	0.0	30.0
0461a655167046e90e11840277fbc2b7	22.0	9.0	10.0	0.0	12.0	7.0	0.0	16.0	11.0	19.0	0.0	0.0	0.0	0.0	0.0	0.0	0.0	0.0	0.0	0.0	0.0	0.0	0.0	0.0	0.0	0.0	0.0	0.0	0.0	0.0	15.0	15.0	26.0	7.0	0.0	0.0	0.0	0.0	0.0	0.0	0.0	0.0	0.0	38.0	91.0	20.0	9.0	14.0	17.0
6d45f36ac3fc9c0cd306cac19a6f39e6	11.0	0.0	16.0	0.0	0.0	20.0	0.0	0.0	0.0	0.0	0.0	12.0	0.0	0.0	0.0	0.0	13.0	0.0	0.0	0.0	0.0	12.0	0.0	0.0	0.0	0.0	0.0	0.0	0.0	0.0	0.0	16.0	21.0	0.0	0.0	0.0	0.0	0.0	0.0	0.0	0.0	0.0	11.0	28.0	27.0	14.0	20.0	34.0	40.0
ba3178ff10e83644aa1a57fb519baebf	0.0	0.0	0.0	0.0	0.0	0.0	0.0	0.0	0.0	0.0	0.0	0.0	62.0	75.0	76.0	0.0	0.0	0.0	0.0	0.0	0.0	72.0	29.0	54.0	0.0	0.0	0.0	0.0	0.0	0.0	0.0	0.0	0.0	0.0	0.0	0.0	0.0	0.0	0.0	0.0	0.0	0.0	0.0	0.0	23.0	16.0	39.0	45.0	0.0
80149288d6961d95a4d81263b8716493	10.0	0.0	0.0	0.0	39.0	20.0	0.0	27.0	0.0	0.0	0.0	0.0	19.0	0.0	0.0	0.0	0.0	0.0	0.0	0.0	0.0	0.0	0.0	0.0	25.0	0.0	0.0	0.0	0.0	0.0	78.0	37.0	27.0	0.0	0.0	0.0	0.0	0.0	0.0	0.0	0.0	0.0	0.0	13.0	38.0	0.0	0.0	0.0	40.0
b6d9108b3485f54e5dae64aceb323d92	0.0	0.0	0.0	2.0	0.0	0.0	31.0	25.0	18.0	41.0	29.0	12.0	50.0	23.0	24.0	10.0	8.0	19.0	15.0	14.0	14.0	35.0	19.0	23.0	19.0	9.0	11.0	0.0	13.0	15.0	18.0	0.0	6.0	8.0	5.0	0.0	11.0	21.0	0.0	4.0	6.0	0.0	5.0	0.0	0.0	11.0	0.0	0.0	0.0
8d28e2a28d998c28f73ec35f6d93a4d3	0.0	0.0	0.0	0.0	0.0	0.0	0.0	0.0	0.0	0.0	0.0	0.0	0.0	0.0	0.0	0.0	0.0	88.0	0.0	0.0	0.0	0.0	0.0	0.0	0.0	0.0	77.0	0.0	0.0	0.0	25.0	50.0	36.0	0.0	0.0	0.0	0.0	0.0	0.0	0.0	0.0	0.0	29.0	0.0	0.0	0.0	0.0	33.0	53.0
c8e0ddef5611277994b64ea932e421a9	165.0	0.0	66.0	0.0	69.0	112.0	0.0	0.0	0.0	0.0	63.0	0.0	0.0	0.0	0.0	0.0	0.0	0.0	0.0	0.0	0.0	0.0	0.0	0.0	0.0	0.0	0.0	0.0	0.0	0.0	0.0	0.0	0.0	0.0	0.0	0.0	0.0	0.0	0.0	0.0	0.0	0.0	0.0	0.0	0.0	0.0	0.0	0.0	0.0
95ed4ce23c89b7bf44a1e4ba8d5861d0	45.0	147.0	101.0	0.0	0.0	0.0	0.0	0.0	0.0	0.0	0.0	0.0	0.0	0.0	0.0	0.0	0.0	0.0	0.0	0.0	0.0	0.0	0.0	0.0	0.0	0.0	0.0	0.0	0.0	0.0	0.0	0.0	0.0	87.0	0.0	0.0	98.0	0.0	61.0	0.0	0.0	0.0	0.0	0.0	0.0	0.0	0.0	0.0	0.0
22c6f13fafa0a4311b7688a58e1084e5	12.0	80.0	13.0	65.0	0.0	8.0	0.0	0.0	0.0	0.0	0.0	0.0	0.0	0.0	0.0	0.0	0.0	0.0	0.0	0.0	0.0	0.0	0.0	0.0	0.0	0.0	0.0	11.0	0.0	21.0	0.0	0.0	13.0	0.0	0.0	0.0	0.0	0.0	0.0	0.0	0.0	0.0	15.0	0.0	0.0	22.0	0.0	0.0	0.0
bc4aec581305a4c6b57adca03fcc9afd	0.0	21.0	11.0	18.0	27.0	0.0	0.0	0.0	0.0	0.0	19.0	0.0	29.0	0.0	0.0	0.0	0.0	0.0	0.0	0.0	0.0	0.0	33.0	0.0	35.0	0.0	0.0	22.0	0.0	37.0	7.0	8.0	0.0	16.0	0.0	0.0	0.0	0.0	25.0	0.0	16.0	14.0	0.0	11.0	0.0	8.0	0.0	0.0	19.0
a2df09e995ee5a57fd5c87c739bb2895	0.0	0.0	36.0	0.0	0.0	0.0	0.0	0.0	0.0	56.0	0.0	0.0	0.0	0.0	69.0	0.0	0.0	0.0	0.0	0.0	0.0	0.0	0.0	58.0	0.0	0.0	41.0	0.0	0.0	0.0	0.0	0.0	50.0	0.0	0.0	0.0	0.0	0.0	0.0	0.0	0.0	0.0	0.0	35.0	0.0	0.0	0.0	85.0	0.0
934ab9025629296108c1e9fe12a5446e	0.0	0.0	0.0	0.0	28.0	0.0	0.0	0.0	0.0	0.0	0.0	0.0	0.0	0.0	0.0	0.0	0.0	0.0	0.0	0.0	0.0	0.0	0.0	0.0	0.0	54.0	0.0	0.0	0.0	90.0	0.0	0.0	18.0	0.0	0.0	0.0	0.0	0.0	46.0	0.0	0.0	0.0	0.0	22.0	0.0	0.0	0.0	0.0	0.0
03dcc787bac28dd28e83322f583755ab	13.0	0.0	0.0	0.0	0.0	0.0	28.0	0.0	0.0	0.0	0.0	0.0	0.0	0.0	0.0	0.0	16.0	36.0	30.0	0.0	17.0	0.0	0.0	0.0	0.0	0.0	0.0	15.0	0.0	0.0	19.0	21.0	33.0	0.0	0.0	0.0	0.0	0.0	0.0	0.0	0.0	0.0	0.0	0.0	0.0	31.0	28.0	24.0	31.0
8cebfd32b528c50ec94555784487a735	10.0	0.0	17.0	0.0	0.0	15.0	0.0	0.0	0.0	0.0	0.0	0.0	0.0	0.0	0.0	0.0	0.0	0.0	24.0	21.0	21.0	0.0	23.0	22.0	0.0	0.0	0.0	0.0	0.0	0.0	0.0	7.0	0.0	39.0	0.0	0.0	0.0	0.0	0.0	0.0	13.0	0.0	11.0	25.0	0.0	0.0	0.0	0.0	23.0
134c8646187821fd3218a81fbe6b893e	0.0	0.0	0.0	0.0	54.0	0.0	0.0	15.0	0.0	0.0	0.0	0.0	0.0	0.0	0.0	0.0	14.0	0.0	0.0	0.0	0.0	0.0	0.0	0.0	0.0	0.0	0.0	0.0	0.0	0.0	0.0	0.0	0.0	0.0	0.0	0.0	0.0	0.0	19.0	0.0	0.0	0.0	0.0	46.0	47.0	0.0	0.0	0.0	39.0
ad7b802f2c8a2cd262275dd780bcb07e	57.0	56.0	88.0	0.0	0.0	0.0	0.0	0.0	0.0	0.0	0.0	0.0	0.0	0.0	0.0	0.0	0.0	0.0	0.0	0.0	0.0	0.0	0.0	0.0	0.0	0.0	0.0	0.0	0.0	0.0	0.0	0.0	0.0	67.0	0.0	0.0	0.0	0.0	65.0	0.0	0.0	0.0	23.0	0.0	0.0	0.0	0.0	30.0	0.0
9bae01902191476eeac0e02a6785d57f	26.0	57.0	54.0	0.0	28.0	0.0	0.0	0.0	0.0	0.0	0.0	0.0	0.0	0.0	0.0	0.0	0.0	0.0	0.0	0.0	0.0	0.0	0.0	0.0	0.0	0.0	0.0	0.0	0.0	0.0	0.0	23.0	0.0	68.0	30.0	0.0	31.0	80.0	0.0	0.0	25.0	0.0	15.0	20.0	0.0	0.0	12.0	0.0	20.0
85f5280609b7a39190603b2ce0ada09f	0.0	0.0	0.0	0.0	0.0	0.0	33.0	23.0	34.0	0.0	0.0	0.0	0.0	0.0	0.0	42.0	0.0	52.0	0.0	0.0	30.0	0.0	0.0	0.0	0.0	0.0	0.0	25.0	0.0	0.0	19.0	41.0	27.0	18.0	16.0	23.0	21.0	40.0	20.0	0.0	0.0	0.0	0.0	0.0	0.0	0.0	0.0	13.0	40.0
44d6b70855be6f30084cc35299df87a6	20.0	21.0	21.0	26.0	41.0	13.0	0.0	0.0	0.0	0.0	22.0	0.0	0.0	0.0	0.0	0.0	0.0	0.0	0.0	0.0	0.0	25.0	0.0	0.0	0.0	0.0	0.0	37.0	25.0	34.0	6.0	0.0	0.0	0.0	0.0	0.0	0.0	0.0	0.0	22.0	0.0	17.0	0.0	0.0	0.0	0.0	0.0	0.0	0.0
15df88b5b4c2875e40bf02c671c89f5a	0.0	9.0	0.0	42.0	0.0	0.0	0.0	0.0	0.0	0.0	0.0	0.0	0.0	0.0	0.0	0.0	0.0	0.0	0.0	0.0	0.0	0.0	0.0	0.0	12.0	7.0	10.0	0.0	0.0	0.0	107.0	0.0	33.0	0.0	0.0	0.0	0.0	17.0	30.0	38.0	0.0	80.0	0.0	0.0	0.0	0.0	0.0	4.0	82.0
3a496644f56a0b4e55b32ef2e6d6d288	0.0	0.0	53.0	0.0	32.0	0.0	0.0	0.0	0.0	0.0	69.0	0.0	0.0	0.0	66.0	0.0	0.0	0.0	0.0	0.0	0.0	0.0	58.0	0.0	0.0	0.0	0.0	0.0	81.0	0.0	0.0	0.0	0.0	0.0	0.0	0.0	0.0	56.0	0.0	0.0	0.0	0.0	0.0	0.0	0.0	0.0	0.0	0.0	51.0
9b17b28804880e0c7420ebb1fc4e7f88	0.0	0.0	0.0	0.0	0.0	0.0	0.0	45.0	0.0	31.0	0.0	55.0	0.0	56.0	0.0	38.0	0.0	0.0	0.0	0.0	0.0	0.0	36.0	0.0	0.0	0.0	0.0	0.0	0.0	0.0	0.0	24.0	25.0	0.0	0.0	0.0	0.0	0.0	0.0	0.0	0.0	0.0	18.0	0.0	0.0	0.0	43.0	48.0	0.0
1120fc82bc5ece0b58b47ba60af42d02	0.0	0.0	0.0	0.0	0.0	0.0	0.0	0.0	0.0	0.0	0.0	0.0	30.0	29.0	0.0	0.0	0.0	0.0	0.0	0.0	0.0	0.0	0.0	0.0	0.0	0.0	0.0	0.0	0.0	24.0	17.0	18.0	22.0	0.0	0.0	0.0	0.0	0.0	0.0	0.0	0.0	0.0	0.0	27.0	46.0	56.0	62.0	0.0	0.0
382bfb96f8f5428f6b8c732c51e02ef4	0.0	0.0	0.0	0.0	0.0	0.0	0.0	0.0	0.0	0.0	0.0	0.0	0.0	0.0	0.0	0.0	0.0	0.0	0.0	0.0	0.0	0.0	0.0	0.0	32.0	80.0	51.0	0.0	0.0	0.0	0.0	0.0	21.0	0.0	0.0	0.0	0.0	0.0	0.0	0.0	0.0	24.0	0.0	0.0	0.0	0.0	0.0	0.0	35.0
d9feb233c0b51316d37b7fbef677c176	122.0	34.0	63.0	0.0	10.0	0.0	0.0	0.0	0.0	21.0	23.0	0.0	0.0	0.0	0.0	25.0	0.0	0.0	0.0	0.0	15.0	0.0	0.0	0.0	0.0	0.0	0.0	0.0	0.0	0.0	37.0	25.0	0.0	44.0	0.0	0.0	0.0	0.0	31.0	0.0	0.0	0.0	0.0	0.0	0.0	0.0	0.0	0.0	0.0
3cfaeaaa4d0ee58fce0887104562d526	55.0	0.0	72.0	0.0	0.0	0.0	0.0	0.0	0.0	48.0	45.0	0.0	0.0	0.0	0.0	0.0	0.0	0.0	0.0	0.0	31.0	0.0	0.0	0.0	0.0	0.0	0.0	0.0	0.0	0.0	0.0	0.0	0.0	0.0	0.0	0.0	0.0	0.0	0.0	0.0	0.0	0.0	0.0	0.0	39.0	0.0	0.0	49.0	0.0
4c717f851ea39959116ff5020cf63878	24.0	0.0	17.0	0.0	53.0	46.0	0.0	0.0	0.0	0.0	0.0	0.0	0.0	0.0	0.0	0.0	0.0	0.0	0.0	0.0	0.0	0.0	0.0	0.0	0.0	0.0	0.0	0.0	32.0	55.0	0.0	0.0	0.0	0.0	36.0	0.0	0.0	0.0	19.0	0.0	7.0	19.0	0.0	0.0	0.0	0.0	0.0	0.0	0.0
fa783e9200390cc50dbbc48ce08b913c	0.0	0.0	0.0	0.0	26.0	0.0	0.0	0.0	0.0	91.0	0.0	0.0	0.0	0.0	0.0	0.0	0.0	0.0	0.0	0.0	0.0	0.0	41.0	0.0	0.0	0.0	0.0	0.0	0.0	0.0	0.0	0.0	0.0	0.0	0.0	0.0	0.0	0.0	0.0	0.0	0.0	0.0	0.0	23.0	0.0	0.0	0.0	58.0	0.0
c3902f6974b0e011162f672915a2d576	21.0	0.0	0.0	0.0	0.0	14.0	0.0	20.0	32.0	34.0	0.0	0.0	0.0	0.0	0.0	0.0	0.0	0.0	0.0	0.0	0.0	0.0	29.0	0.0	0.0	0.0	0.0	0.0	0.0	26.0	0.0	15.0	22.0	0.0	0.0	0.0	13.0	0.0	0.0	0.0	0.0	0.0	0.0	20.0	33.0	0.0	16.0	0.0	0.0
64b045a8fba9902e7554c7412c30accc	0.0	7.0	7.0	0.0	0.0	0.0	4.0	0.0	7.0	12.0	0.0	12.0	0.0	0.0	0.0	0.0	4.0	9.0	6.0	18.0	12.0	0.0	13.0	9.0	9.0	3.0	13.0	0.0	12.0	5.0	9.0	27.0	24.0	12.0	0.0	0.0	0.0	6.0	5.0	0.0	4.0	0.0	56.0	7.0	0.0	10.0	13.0	27.0	10.0
faaa4b47c5140779ecdbbd8d5f163dfb	0.0	7.0	27.0	0.0	0.0	0.0	29.0	0.0	0.0	0.0	0.0	14.0	0.0	0.0	0.0	16.0	0.0	0.0	0.0	17.0	0.0	0.0	0.0	32.0	24.0	0.0	24.0	30.0	17.0	0.0	0.0	39.0	20.0	26.0	0.0	0.0	0.0	0.0	0.0	0.0	0.0	0.0	16.0	0.0	0.0	15.0	17.0	28.0	5.0
c6a0527a4400a1bb4c1ebce4f239a66e	38.0	6.0	0.0	0.0	0.0	0.0	23.0	5.0	17.0	19.0	0.0	0.0	0.0	0.0	0.0	0.0	9.0	0.0	13.0	0.0	26.0	8.0	0.0	0.0	0.0	0.0	0.0	0.0	0.0	27.0	16.0	15.0	45.0	0.0	0.0	0.0	16.0	0.0	0.0	0.0	0.0	0.0	0.0	18.0	26.0	15.0	46.0	47.0	16.0
d1ae775f5327da654148333db645a82a	17.0	0.0	0.0	0.0	0.0	0.0	28.0	48.0	0.0	0.0	0.0	0.0	0.0	0.0	0.0	0.0	0.0	0.0	0.0	0.0	0.0	0.0	0.0	0.0	0.0	51.0	137.0	0.0	0.0	0.0	0.0	0.0	0.0	18.0	0.0	0.0	0.0	0.0	0.0	0.0	0.0	13.0	0.0	0.0	0.0	64.0	0.0	0.0	0.0
2e9048cb75fbf2974f3a7b44e7f75be8	24.0	0.0	0.0	49.0	73.0	74.0	0.0	0.0	0.0	0.0	0.0	0.0	0.0	0.0	0.0	0.0	0.0	0.0	0.0	0.0	0.0	0.0	0.0	17.0	0.0	0.0	0.0	0.0	0.0	0.0	0.0	0.0	0.0	0.0	57.0	0.0	0.0	0.0	0.0	117.0	0.0	83.0	0.0	0.0	0.0	0.0	0.0	0.0	0.0
5b89af461b2934332304d2c5aa4c4be6	0.0	0.0	0.0	0.0	0.0	0.0	49.0	29.0	0.0	37.0	0.0	0.0	0.0	34.0	39.0	0.0	19.0	0.0	0.0	0.0	0.0	0.0	34.0	0.0	0.0	0.0	0.0	0.0	0.0	0.0	13.0	22.0	0.0	0.0	0.0	0.0	0.0	0.0	0.0	0.0	0.0	0.0	0.0	20.0	14.0	16.0	22.0	50.0	38.0
fd2d9f9cf1572dada270b3fe3baab159	0.0	0.0	0.0	0.0	0.0	0.0	0.0	0.0	0.0	63.0	67.0	0.0	0.0	0.0	0.0	0.0	0.0	0.0	0.0	0.0	0.0	0.0	0.0	0.0	0.0	0.0	0.0	0.0	0.0	0.0	34.0	66.0	53.0	0.0	0.0	0.0	0.0	0.0	0.0	0.0	0.0	0.0	82.0	40.0	0.0	60.0	41.0	0.0	0.0
2ed138e68db5c52e768b0054fe9a83d5	46.0	30.0	44.0	31.0	0.0	0.0	0.0	0.0	0.0	0.0	0.0	0.0	0.0	0.0	0.0	0.0	44.0	0.0	0.0	0.0	0.0	0.0	0.0	0.0	0.0	0.0	0.0	0.0	0.0	0.0	0.0	0.0	0.0	0.0	0.0	0.0	0.0	0.0	0.0	54.0	0.0	0.0	0.0	0.0	0.0	0.0	0.0	0.0	0.0
354753a9aa5d16afed82cb1ca7703837	0.0	0.0	0.0	0.0	0.0	0.0	0.0	0.0	0.0	0.0	0.0	0.0	0.0	0.0	0.0	0.0	0.0	0.0	0.0	0.0	0.0	49.0	0.0	0.0	0.0	0.0	0.0	0.0	0.0	0.0	0.0	0.0	0.0	0.0	15.0	0.0	0.0	0.0	0.0	0.0	0.0	0.0	0.0	0.0	0.0	0.0	0.0	0.0	0.0
806ed5055883da2a40ddcb57f123d78e	0.0	0.0	0.0	0.0	0.0	0.0	0.0	15.0	34.0	0.0	0.0	0.0	24.0	28.0	25.0	0.0	0.0	0.0	0.0	0.0	0.0	45.0	26.0	12.0	0.0	0.0	16.0	9.0	0.0	0.0	42.0	13.0	20.0	0.0	0.0	0.0	0.0	0.0	0.0	0.0	0.0	0.0	0.0	20.0	51.0	24.0	23.0	21.0	28.0
741e34e20c20b015eefb9629452dc6dc	0.0	28.0	35.0	61.0	124.0	95.0	0.0	0.0	18.0	0.0	0.0	0.0	0.0	0.0	0.0	0.0	0.0	0.0	0.0	0.0	0.0	0.0	0.0	0.0	0.0	0.0	0.0	0.0	36.0	0.0	0.0	0.0	0.0	0.0	37.0	0.0	0.0	0.0	0.0	0.0	0.0	63.0	0.0	0.0	0.0	0.0	0.0	0.0	0.0
014051ce62b3db04e99f9a5d74d3ff51	0.0	0.0	0.0	442.0	14.0	0.0	0.0	0.0	0.0	0.0	0.0	0.0	0.0	0.0	0.0	0.0	0.0	0.0	0.0	0.0	0.0	0.0	0.0	0.0	0.0	0.0	0.0	0.0	0.0	0.0	0.0	0.0	0.0	0.0	0.0	0.0	0.0	0.0	0.0	24.0	0.0	58.0	0.0	0.0	11.0	0.0	0.0	0.0	0.0
ff611027a175bb4109525f541b342800	0.0	0.0	0.0	0.0	0.0	0.0	0.0	0.0	0.0	0.0	0.0	28.0	0.0	0.0	0.0	0.0	0.0	0.0	41.0	20.0	57.0	0.0	0.0	0.0	22.0	24.0	46.0	0.0	0.0	0.0	0.0	0.0	0.0	0.0	0.0	43.0	0.0	0.0	0.0	0.0	0.0	0.0	0.0	0.0	0.0	0.0	0.0	0.0	0.0
10313094e8d431aa1d1615a3a4ef6271	40.0	0.0	31.0	0.0	0.0	35.0	23.0	0.0	0.0	0.0	0.0	22.0	0.0	0.0	0.0	0.0	0.0	27.0	0.0	0.0	27.0	0.0	0.0	0.0	18.0	0.0	0.0	0.0	0.0	0.0	0.0	0.0	13.0	30.0	0.0	0.0	0.0	0.0	19.0	0.0	0.0	0.0	0.0	27.0	0.0	0.0	0.0	0.0	0.0
68e92635b70eafa07c6af2ccf8799eab	0.0	18.0	0.0	0.0	0.0	0.0	0.0	0.0	49.0	0.0	0.0	0.0	44.0	35.0	0.0	0.0	0.0	0.0	0.0	0.0	0.0	0.0	0.0	45.0	0.0	0.0	0.0	0.0	0.0	0.0	0.0	20.0	27.0	0.0	0.0	0.0	0.0	0.0	0.0	0.0	0.0	0.0	35.0	38.0	25.0	23.0	39.0	27.0	0.0
84f18d2b7a048e1e3289364b792fcb50	23.0	0.0	0.0	0.0	0.0	28.0	0.0	0.0	28.0	0.0	0.0	77.0	0.0	0.0	0.0	0.0	0.0	0.0	0.0	0.0	0.0	0.0	0.0	0.0	0.0	0.0	0.0	0.0	0.0	0.0	29.0	26.0	43.0	0.0	0.0	0.0	0.0	0.0	0.0	0.0	0.0	0.0	0.0	53.0	39.0	0.0	22.0	0.0	28.0
2ed12c8a6aced1e35df1e360c9ebc585	0.0	0.0	0.0	0.0	0.0	0.0	0.0	0.0	0.0	0.0	0.0	0.0	0.0	0.0	0.0	0.0	0.0	189.0	0.0	0.0	104.0	0.0	0.0	0.0	77.0	0.0	0.0	0.0	0.0	0.0	0.0	0.0	0.0	0.0	0.0	0.0	0.0	0.0	0.0	0.0	0.0	0.0	0.0	0.0	0.0	0.0	0.0	0.0	0.0
83ad7383b837af2ec5b3ef34fc7cfbf6	0.0	0.0	0.0	0.0	0.0	0.0	0.0	53.0	38.0	0.0	0.0	0.0	0.0	0.0	51.0	0.0	0.0	91.0	0.0	0.0	0.0	0.0	0.0	0.0	0.0	0.0	0.0	39.0	0.0	0.0	0.0	0.0	33.0	0.0	0.0	0.0	0.0	0.0	0.0	0.0	0.0	0.0	0.0	0.0	12.0	25.0	0.0	38.0	61.0
9cd2951c931ac18cbbff89b76c3a3a66	59.0	0.0	36.0	51.0	62.0	46.0	0.0	0.0	0.0	0.0	0.0	0.0	0.0	0.0	0.0	25.0	0.0	0.0	0.0	0.0	0.0	0.0	0.0	0.0	0.0	0.0	0.0	32.0	0.0	0.0	16.0	0.0	0.0	0.0	0.0	0.0	0.0	0.0	0.0	30.0	0.0	70.0	0.0	0.0	0.0	0.0	0.0	0.0	0.0
08ebae91d13ef1c89643f84678f1d7d8	28.0	0.0	19.0	0.0	0.0	0.0	0.0	0.0	0.0	0.0	0.0	0.0	0.0	0.0	0.0	0.0	0.0	0.0	0.0	0.0	14.0	0.0	0.0	0.0	18.0	0.0	0.0	26.0	42.0	0.0	18.0	0.0	18.0	0.0	22.0	0.0	24.0	0.0	0.0	0.0	38.0	18.0	0.0	0.0	0.0	0.0	0.0	16.0	0.0
1b93e4b37d399769213e865120bcd408	0.0	0.0	0.0	0.0	0.0	0.0	35.0	32.0	42.0	0.0	0.0	0.0	0.0	0.0	0.0	0.0	0.0	74.0	0.0	0.0	25.0	0.0	0.0	0.0	0.0	0.0	0.0	55.0	0.0	0.0	0.0	0.0	0.0	0.0	0.0	41.0	0.0	0.0	0.0	0.0	0.0	0.0	0.0	0.0	0.0	0.0	0.0	0.0	49.0
538cb1225520e9abafd2ea58bb85e21c	0.0	0.0	0.0	0.0	0.0	0.0	0.0	0.0	0.0	0.0	0.0	0.0	0.0	0.0	0.0	64.0	0.0	127.0	64.0	42.0	0.0	0.0	0.0	0.0	0.0	0.0	48.0	0.0	0.0	0.0	0.0	0.0	0.0	0.0	0.0	0.0	0.0	0.0	0.0	0.0	0.0	0.0	0.0	0.0	0.0	0.0	0.0	34.0	38.0
d878d9458976543d4b6815eff73060c7	0.0	0.0	0.0	0.0	0.0	0.0	0.0	0.0	0.0	0.0	0.0	0.0	0.0	0.0	0.0	0.0	0.0	58.0	0.0	0.0	59.0	0.0	0.0	0.0	33.0	0.0	52.0	0.0	0.0	0.0	0.0	0.0	0.0	0.0	0.0	61.0	0.0	0.0	0.0	0.0	0.0	0.0	0.0	0.0	0.0	0.0	0.0	0.0	63.0
1b49b92ac08bf4c3a66c7d95dc3f5f9b	0.0	62.0	0.0	0.0	0.0	0.0	0.0	0.0	0.0	0.0	0.0	0.0	0.0	21.0	0.0	0.0	0.0	0.0	0.0	0.0	0.0	0.0	0.0	0.0	0.0	0.0	0.0	58.0	65.0	97.0	0.0	0.0	0.0	0.0	0.0	0.0	0.0	0.0	0.0	0.0	0.0	0.0	0.0	0.0	0.0	0.0	0.0	0.0	35.0
ab1cc3d70c4f6e30a29dc5bbdcf0b908	0.0	0.0	0.0	0.0	0.0	0.0	0.0	0.0	0.0	0.0	0.0	0.0	0.0	0.0	0.0	0.0	0.0	0.0	0.0	0.0	0.0	0.0	0.0	0.0	0.0	0.0	0.0	0.0	0.0	0.0	14.0	0.0	28.0	0.0	0.0	0.0	0.0	0.0	0.0	0.0	0.0	0.0	26.0	54.0	39.0	34.0	61.0	63.0	0.0
588ce39aa170a0b7875ee03b2274d6e8	31.0	60.0	69.0	0.0	0.0	19.0	0.0	0.0	0.0	0.0	0.0	0.0	0.0	0.0	0.0	0.0	0.0	0.0	0.0	0.0	0.0	0.0	0.0	0.0	0.0	0.0	0.0	0.0	25.0	17.0	43.0	0.0	0.0	53.0	0.0	0.0	21.0	0.0	31.0	0.0	0.0	0.0	40.0	0.0	0.0	17.0	0.0	0.0	0.0
277e8fef2195b9f8baac8240847a9176	23.0	41.0	57.0	0.0	0.0	0.0	0.0	0.0	0.0	0.0	0.0	0.0	0.0	0.0	0.0	0.0	0.0	0.0	0.0	0.0	0.0	0.0	0.0	0.0	0.0	0.0	0.0	0.0	43.0	0.0	36.0	0.0	0.0	0.0	0.0	0.0	0.0	0.0	0.0	0.0	67.0	0.0	0.0	0.0	0.0	0.0	0.0	0.0	21.0
5eddbbf38bb977114f17ef205863b693	0.0	30.0	66.0	0.0	0.0	0.0	0.0	7.0	0.0	0.0	6.0	5.0	0.0	0.0	11.0	0.0	0.0	0.0	11.0	0.0	0.0	0.0	0.0	0.0	26.0	0.0	42.0	0.0	31.0	0.0	0.0	0.0	15.0	0.0	12.0	0.0	0.0	36.0	60.0	0.0	0.0	0.0	40.0	17.0	0.0	0.0	0.0	23.0	0.0
6b3cccd5eb21db0785ef8dd1631e6cb2	0.0	0.0	0.0	0.0	0.0	0.0	0.0	0.0	0.0	0.0	0.0	0.0	0.0	0.0	0.0	0.0	0.0	0.0	0.0	0.0	0.0	0.0	0.0	0.0	0.0	44.0	0.0	61.0	38.0	69.0	0.0	0.0	0.0	0.0	0.0	0.0	0.0	0.0	0.0	0.0	0.0	0.0	0.0	0.0	0.0	0.0	0.0	0.0	0.0
0a9b64fdae84bb64e70389c991fad295	0.0	52.0	34.0	5.0	0.0	0.0	0.0	0.0	10.0	0.0	0.0	0.0	9.0	0.0	0.0	0.0	0.0	0.0	0.0	0.0	0.0	0.0	0.0	10.0	0.0	0.0	0.0	0.0	9.0	0.0	0.0	15.0	13.0	12.0	0.0	0.0	0.0	0.0	8.0	0.0	0.0	0.0	12.0	0.0	0.0	18.0	26.0	9.0	28.0
33a6592ced15cf9c256244ec58337b13	0.0	57.0	16.0	38.0	33.0	0.0	0.0	0.0	0.0	0.0	0.0	0.0	0.0	0.0	0.0	0.0	0.0	0.0	0.0	0.0	0.0	0.0	0.0	0.0	0.0	0.0	0.0	0.0	0.0	0.0	0.0	0.0	7.0	0.0	82.0	0.0	47.0	28.0	59.0	0.0	0.0	0.0	0.0	0.0	0.0	0.0	0.0	0.0	34.0
a3c72aa83298a86302ab7df42abac203	0.0	0.0	22.0	0.0	30.0	0.0	0.0	0.0	0.0	0.0	0.0	0.0	0.0	64.0	0.0	0.0	0.0	0.0	0.0	0.0	0.0	0.0	58.0	0.0	0.0	0.0	0.0	0.0	0.0	38.0	15.0	0.0	0.0	0.0	0.0	0.0	19.0	0.0	0.0	0.0	0.0	0.0	0.0	47.0	0.0	0.0	25.0	0.0	33.0
c6c9a10ee36261668c7957c4418bf27d	0.0	0.0	0.0	0.0	0.0	0.0	0.0	0.0	0.0	0.0	0.0	34.0	0.0	0.0	0.0	0.0	0.0	83.0	0.0	30.0	19.0	0.0	0.0	0.0	41.0	0.0	54.0	0.0	0.0	0.0	0.0	0.0	0.0	0.0	0.0	0.0	0.0	0.0	0.0	0.0	0.0	0.0	0.0	0.0	0.0	0.0	0.0	0.0	0.0
c9b52810d555e2b807d46cacd04a830d	0.0	0.0	0.0	0.0	0.0	0.0	0.0	0.0	0.0	0.0	0.0	0.0	0.0	0.0	0.0	0.0	0.0	0.0	0.0	0.0	0.0	0.0	58.0	0.0	16.0	0.0	0.0	0.0	0.0	0.0	61.0	34.0	68.0	0.0	0.0	0.0	0.0	0.0	0.0	0.0	0.0	0.0	70.0	0.0	0.0	0.0	60.0	0.0	0.0
e5f39228f01f75c108aec98ee5a58c9d	49.0	14.0	40.0	0.0	25.0	89.0	0.0	0.0	0.0	0.0	0.0	0.0	0.0	0.0	0.0	0.0	0.0	0.0	0.0	0.0	0.0	0.0	0.0	0.0	0.0	0.0	0.0	0.0	0.0	0.0	0.0	0.0	0.0	0.0	0.0	0.0	0.0	0.0	0.0	0.0	0.0	0.0	0.0	0.0	0.0	0.0	0.0	0.0	0.0
0cee6cf6292097b80d8461774f8de939	43.0	21.0	28.0	0.0	0.0	0.0	0.0	0.0	0.0	0.0	0.0	0.0	0.0	0.0	0.0	0.0	0.0	0.0	0.0	0.0	0.0	0.0	0.0	0.0	0.0	0.0	0.0	0.0	0.0	0.0	0.0	0.0	0.0	0.0	0.0	0.0	0.0	0.0	0.0	0.0	0.0	0.0	0.0	0.0	0.0	46.0	35.0	0.0	0.0
081aba03923d2c1c8354380fe24c1504	29.0	39.0	54.0	0.0	0.0	0.0	0.0	0.0	0.0	0.0	0.0	0.0	0.0	0.0	0.0	0.0	0.0	30.0	0.0	25.0	0.0	0.0	0.0	0.0	40.0	0.0	59.0	32.0	0.0	0.0	0.0	0.0	0.0	14.0	0.0	0.0	24.0	30.0	10.0	0.0	18.0	0.0	27.0	0.0	0.0	0.0	0.0	0.0	0.0
604e9d4f93a78fbdc56f42ddf67e0109	152.0	0.0	80.0	0.0	19.0	0.0	0.0	43.0	0.0	0.0	0.0	0.0	0.0	0.0	0.0	0.0	0.0	0.0	0.0	0.0	0.0	0.0	0.0	0.0	0.0	0.0	0.0	0.0	0.0	0.0	17.0	0.0	46.0	0.0	0.0	0.0	0.0	0.0	0.0	0.0	0.0	0.0	0.0	0.0	0.0	0.0	0.0	0.0	0.0
ad79ee6a4c86e53bb99fe0d136491281	173.0	56.0	106.0	0.0	43.0	27.0	0.0	0.0	0.0	0.0	0.0	0.0	0.0	0.0	0.0	0.0	0.0	0.0	0.0	0.0	0.0	0.0	0.0	0.0	0.0	0.0	0.0	0.0	0.0	0.0	20.0	0.0	0.0	31.0	0.0	0.0	0.0	34.0	67.0	0.0	0.0	0.0	0.0	0.0	0.0	0.0	0.0	0.0	0.0
ba03d940551d1bf7ecfd25cadd9e709c	29.0	25.0	0.0	0.0	30.0	0.0	0.0	0.0	0.0	25.0	0.0	0.0	0.0	0.0	0.0	0.0	0.0	0.0	13.0	0.0	0.0	0.0	0.0	0.0	0.0	0.0	6.0	0.0	0.0	0.0	0.0	0.0	18.0	10.0	0.0	0.0	10.0	0.0	0.0	0.0	0.0	0.0	0.0	28.0	41.0	0.0	0.0	0.0	24.0
fcbe8637489309ea781f7a93d999c6e5	0.0	19.0	24.0	0.0	0.0	0.0	0.0	9.0	0.0	12.0	5.0	0.0	10.0	14.0	0.0	0.0	0.0	0.0	0.0	0.0	0.0	6.0	9.0	0.0	3.0	0.0	0.0	12.0	19.0	7.0	8.0	11.0	22.0	0.0	0.0	0.0	0.0	4.0	0.0	0.0	0.0	0.0	16.0	34.0	0.0	15.0	17.0	0.0	21.0
3dec63b62e3919fb8c5c866cec89b4b8	0.0	16.0	19.0	0.0	0.0	0.0	0.0	0.0	0.0	28.0	21.0	0.0	0.0	0.0	0.0	0.0	0.0	0.0	0.0	0.0	0.0	0.0	13.0	0.0	0.0	0.0	0.0	0.0	0.0	0.0	18.0	18.0	28.0	0.0	0.0	0.0	0.0	0.0	0.0	0.0	0.0	0.0	21.0	22.0	0.0	70.0	37.0	0.0	0.0
863fe6b23212afeb22d6d98d1a97c903	0.0	0.0	0.0	0.0	29.0	0.0	88.0	55.0	71.0	0.0	0.0	0.0	0.0	0.0	0.0	0.0	0.0	0.0	0.0	0.0	0.0	0.0	0.0	0.0	0.0	30.0	0.0	0.0	0.0	0.0	93.0	46.0	0.0	0.0	0.0	0.0	0.0	0.0	0.0	0.0	0.0	0.0	0.0	0.0	0.0	0.0	0.0	0.0	42.0
c72cf7fc9a5f159d6cc75e749301f1ec	0.0	0.0	0.0	0.0	0.0	0.0	0.0	0.0	0.0	8.0	0.0	0.0	0.0	44.0	0.0	0.0	0.0	12.0	0.0	12.0	0.0	0.0	44.0	12.0	0.0	0.0	0.0	0.0	14.0	0.0	22.0	0.0	116.0	0.0	0.0	0.0	0.0	0.0	0.0	0.0	0.0	0.0	0.0	0.0	0.0	22.0	0.0	58.0	31.0
4460196543c9cfea1a321b7074ecb276	63.0	13.0	30.0	0.0	43.0	53.0	0.0	0.0	0.0	0.0	0.0	0.0	0.0	0.0	0.0	0.0	0.0	0.0	0.0	0.0	0.0	0.0	0.0	0.0	0.0	0.0	0.0	0.0	0.0	0.0	8.0	0.0	0.0	0.0	0.0	0.0	0.0	0.0	0.0	0.0	0.0	0.0	0.0	19.0	0.0	15.0	18.0	12.0	0.0
654d23424e4544720f9273693dc2819b	0.0	30.0	49.0	0.0	0.0	0.0	0.0	0.0	0.0	0.0	0.0	0.0	0.0	0.0	0.0	0.0	0.0	0.0	0.0	0.0	0.0	0.0	0.0	0.0	0.0	0.0	0.0	0.0	0.0	0.0	16.0	0.0	0.0	24.0	0.0	0.0	0.0	14.0	21.0	0.0	0.0	0.0	16.0	0.0	0.0	0.0	0.0	0.0	0.0
78b5490b95aaf56d2e019207e9e03849	0.0	0.0	0.0	46.0	94.0	0.0	27.0	0.0	0.0	0.0	0.0	0.0	0.0	0.0	0.0	0.0	0.0	0.0	0.0	0.0	0.0	0.0	0.0	0.0	45.0	0.0	36.0	0.0	0.0	0.0	0.0	0.0	0.0	0.0	0.0	0.0	0.0	0.0	0.0	71.0	0.0	57.0	0.0	0.0	0.0	0.0	0.0	0.0	0.0
524b3ff602b71749a6596d4662631024	0.0	0.0	0.0	0.0	0.0	25.0	0.0	0.0	45.0	0.0	0.0	0.0	0.0	0.0	0.0	0.0	0.0	0.0	0.0	0.0	43.0	0.0	0.0	0.0	0.0	0.0	0.0	0.0	0.0	0.0	13.0	0.0	22.0	0.0	0.0	0.0	0.0	0.0	0.0	0.0	0.0	0.0	0.0	19.0	39.0	0.0	24.0	0.0	29.0
f0afe30a01e48754cc8d7aa81d47d7a4	16.0	0.0	27.0	0.0	0.0	0.0	0.0	17.0	34.0	0.0	0.0	0.0	0.0	39.0	0.0	0.0	0.0	0.0	0.0	0.0	0.0	0.0	23.0	0.0	0.0	12.0	0.0	0.0	22.0	29.0	0.0	0.0	0.0	0.0	0.0	0.0	0.0	24.0	0.0	0.0	0.0	0.0	16.0	35.0	0.0	43.0	39.0	26.0	0.0
37f26b2b6268e8a83233951f3a56c165	0.0	0.0	0.0	0.0	0.0	0.0	0.0	0.0	26.0	0.0	0.0	40.0	0.0	0.0	0.0	0.0	0.0	0.0	47.0	0.0	0.0	0.0	0.0	0.0	0.0	0.0	47.0	0.0	0.0	0.0	28.0	23.0	28.0	0.0	0.0	0.0	0.0	0.0	0.0	0.0	0.0	0.0	0.0	0.0	0.0	0.0	0.0	0.0	33.0
55019babc12a9e2b8071056ec66161fe	0.0	0.0	0.0	0.0	0.0	0.0	0.0	0.0	0.0	18.0	0.0	26.0	0.0	0.0	12.0	0.0	0.0	0.0	0.0	43.0	0.0	0.0	20.0	0.0	26.0	0.0	30.0	12.0	0.0	0.0	0.0	0.0	44.0	0.0	0.0	0.0	0.0	0.0	0.0	0.0	0.0	0.0	0.0	18.0	0.0	0.0	0.0	39.0	14.0
54486f9db34c45f8c961e95e2102435c	90.0	22.0	28.0	117.0	88.0	0.0	0.0	0.0	0.0	0.0	0.0	0.0	41.0	0.0	0.0	0.0	0.0	0.0	0.0	0.0	0.0	0.0	0.0	0.0	0.0	0.0	0.0	0.0	0.0	0.0	46.0	0.0	0.0	18.0	0.0	0.0	0.0	0.0	0.0	0.0	20.0	0.0	0.0	0.0	0.0	16.0	0.0	0.0	0.0
9f2be837c453af5479a4625071104677	21.0	0.0	0.0	0.0	0.0	0.0	0.0	15.0	0.0	0.0	14.0	9.0	0.0	0.0	0.0	0.0	0.0	0.0	0.0	0.0	0.0	0.0	0.0	0.0	0.0	12.0	0.0	0.0	13.0	0.0	38.0	0.0	0.0	0.0	0.0	10.0	0.0	0.0	0.0	0.0	9.0	0.0	48.0	49.0	109.0	0.0	0.0	0.0	22.0
9aef52e521f846367a13c258aca3dbea	0.0	36.0	50.0	0.0	0.0	0.0	0.0	0.0	0.0	0.0	0.0	0.0	0.0	0.0	0.0	0.0	0.0	0.0	0.0	0.0	57.0	0.0	0.0	0.0	0.0	0.0	0.0	0.0	0.0	0.0	0.0	0.0	0.0	64.0	0.0	0.0	0.0	0.0	0.0	0.0	0.0	0.0	0.0	25.0	0.0	0.0	35.0	0.0	0.0
8871d29e5dc85f34d5e14b0d1b69cabe	0.0	0.0	14.0	0.0	0.0	0.0	14.0	0.0	0.0	18.0	0.0	17.0	0.0	0.0	0.0	0.0	0.0	16.0	16.0	7.0	0.0	0.0	0.0	0.0	13.0	0.0	14.0	0.0	0.0	0.0	9.0	20.0	29.0	0.0	0.0	9.0	0.0	0.0	0.0	0.0	11.0	0.0	11.0	42.0	10.0	0.0	0.0	0.0	13.0
57dfea3a394151ab8aef08b47d4c5e88	0.0	112.0	0.0	0.0	0.0	0.0	0.0	0.0	0.0	0.0	0.0	0.0	0.0	0.0	0.0	0.0	0.0	0.0	0.0	0.0	0.0	0.0	0.0	0.0	0.0	0.0	0.0	0.0	0.0	0.0	14.0	0.0	0.0	50.0	0.0	0.0	0.0	0.0	0.0	0.0	0.0	0.0	0.0	0.0	0.0	0.0	0.0	0.0	0.0
5c398e90ff742411c5eecbe738c78303	0.0	0.0	10.0	0.0	0.0	0.0	0.0	0.0	0.0	0.0	0.0	0.0	0.0	0.0	0.0	0.0	0.0	0.0	0.0	0.0	11.0	0.0	34.0	0.0	0.0	0.0	0.0	21.0	24.0	14.0	0.0	13.0	15.0	0.0	0.0	0.0	0.0	30.0	0.0	0.0	14.0	0.0	0.0	72.0	0.0	0.0	19.0	25.0	29.0
1f5a9a200bc7a67183dcfb17208bf10a	0.0	0.0	35.0	0.0	0.0	0.0	0.0	0.0	0.0	0.0	0.0	0.0	0.0	49.0	58.0	0.0	0.0	0.0	0.0	0.0	0.0	0.0	0.0	0.0	0.0	0.0	0.0	0.0	0.0	68.0	0.0	0.0	12.0	0.0	0.0	0.0	0.0	0.0	0.0	26.0	0.0	0.0	19.0	0.0	0.0	25.0	36.0	32.0	0.0
26a491e90480e779cfbcc5988708b921	0.0	0.0	0.0	0.0	0.0	0.0	0.0	0.0	0.0	0.0	37.0	0.0	0.0	0.0	0.0	0.0	0.0	0.0	0.0	0.0	0.0	0.0	0.0	54.0	0.0	0.0	0.0	0.0	0.0	0.0	42.0	38.0	63.0	0.0	0.0	0.0	0.0	0.0	0.0	0.0	0.0	0.0	64.0	44.0	0.0	36.0	41.0	43.0	0.0
e86df59747092c9909e9534adee8adba	13.0	8.0	18.0	0.0	0.0	0.0	0.0	0.0	0.0	0.0	19.0	0.0	0.0	0.0	23.0	21.0	0.0	29.0	15.0	31.0	0.0	0.0	19.0	0.0	0.0	0.0	0.0	20.0	0.0	0.0	0.0	0.0	20.0	0.0	0.0	0.0	0.0	0.0	0.0	0.0	19.0	0.0	24.0	16.0	0.0	0.0	15.0	34.0	0.0
f7165311c8802acdcaaaa6ce3d3f3467	25.0	0.0	22.0	0.0	21.0	0.0	0.0	0.0	0.0	0.0	0.0	0.0	0.0	0.0	0.0	0.0	0.0	0.0	0.0	0.0	0.0	0.0	0.0	0.0	0.0	0.0	0.0	81.0	0.0	0.0	0.0	0.0	0.0	84.0	0.0	0.0	74.0	0.0	0.0	0.0	0.0	0.0	21.0	36.0	54.0	0.0	0.0	0.0	0.0
c5934f58a44a1244e78d03b4f8b647c3	10.0	71.0	51.0	0.0	0.0	0.0	8.0	0.0	0.0	19.0	0.0	0.0	0.0	0.0	0.0	0.0	0.0	0.0	0.0	0.0	0.0	20.0	19.0	0.0	0.0	0.0	0.0	0.0	0.0	0.0	0.0	18.0	0.0	16.0	0.0	0.0	19.0	0.0	23.0	0.0	0.0	0.0	28.0	13.0	0.0	23.0	0.0	0.0	0.0
a9367b20fd16c9396fda2d415f1f4d48	46.0	24.0	51.0	0.0	0.0	0.0	0.0	0.0	0.0	0.0	0.0	0.0	0.0	0.0	0.0	0.0	0.0	122.0	0.0	0.0	42.0	0.0	0.0	0.0	0.0	0.0	0.0	0.0	0.0	0.0	0.0	0.0	0.0	0.0	0.0	0.0	0.0	0.0	85.0	0.0	0.0	0.0	0.0	0.0	0.0	0.0	0.0	0.0	49.0
1825cdb0da03b49f112d4d35839cb854	33.0	15.0	38.0	0.0	0.0	81.0	0.0	0.0	0.0	0.0	0.0	0.0	0.0	0.0	0.0	0.0	88.0	0.0	0.0	0.0	0.0	0.0	0.0	0.0	0.0	0.0	0.0	0.0	0.0	0.0	0.0	30.0	0.0	0.0	0.0	0.0	0.0	0.0	0.0	0.0	0.0	0.0	0.0	21.0	0.0	0.0	54.0	0.0	0.0
172a3c37fcdf3d7753cca2af8c66e464	21.0	0.0	16.0	0.0	19.0	19.0	0.0	0.0	0.0	0.0	0.0	0.0	48.0	0.0	0.0	0.0	0.0	0.0	0.0	0.0	0.0	0.0	0.0	0.0	0.0	0.0	0.0	48.0	0.0	25.0	23.0	17.0	24.0	0.0	0.0	0.0	0.0	0.0	0.0	0.0	0.0	0.0	0.0	9.0	17.0	11.0	33.0	0.0	21.0
071ba34b152ee4c1825ab801f22a696c	27.0	0.0	58.0	0.0	0.0	0.0	0.0	0.0	0.0	0.0	0.0	0.0	0.0	0.0	26.0	0.0	0.0	0.0	0.0	0.0	24.0	0.0	0.0	0.0	0.0	0.0	0.0	0.0	29.0	0.0	0.0	0.0	38.0	52.0	0.0	0.0	0.0	0.0	0.0	0.0	50.0	0.0	43.0	0.0	26.0	0.0	0.0	40.0	0.0
ccdfdb964cb8a24847d88e30825582eb	24.0	20.0	27.0	0.0	0.0	0.0	0.0	0.0	0.0	0.0	0.0	0.0	0.0	0.0	0.0	0.0	0.0	0.0	0.0	0.0	27.0	0.0	16.0	9.0	0.0	0.0	0.0	20.0	0.0	21.0	0.0	12.0	0.0	24.0	0.0	0.0	16.0	0.0	0.0	0.0	0.0	0.0	48.0	23.0	4.0	9.0	17.0	0.0	22.0
c72c4ce7da6a9c88a90bc0aeb977f522	0.0	0.0	0.0	0.0	0.0	0.0	0.0	0.0	0.0	18.0	28.0	0.0	0.0	0.0	0.0	0.0	0.0	0.0	27.0	0.0	0.0	0.0	64.0	25.0	0.0	0.0	0.0	0.0	0.0	0.0	0.0	39.0	39.0	0.0	0.0	15.0	0.0	0.0	0.0	0.0	0.0	0.0	67.0	10.0	0.0	12.0	28.0	0.0	0.0
83be37df310ab0e0b323e8b4aad3b7ff	0.0	26.0	34.0	0.0	0.0	0.0	0.0	0.0	0.0	28.0	0.0	0.0	0.0	43.0	37.0	0.0	0.0	0.0	0.0	0.0	0.0	0.0	0.0	33.0	0.0	0.0	0.0	0.0	0.0	34.0	0.0	0.0	21.0	0.0	15.0	0.0	0.0	0.0	0.0	0.0	0.0	0.0	0.0	29.0	0.0	27.0	37.0	0.0	0.0
552d53d997c81090c37959b88968d390	0.0	7.0	20.0	0.0	0.0	0.0	0.0	0.0	0.0	0.0	9.0	0.0	0.0	0.0	5.0	0.0	0.0	27.0	20.0	26.0	24.0	0.0	0.0	17.0	19.0	0.0	37.0	23.0	0.0	0.0	13.0	20.0	0.0	0.0	0.0	19.0	0.0	16.0	0.0	0.0	0.0	0.0	49.0	11.0	0.0	0.0	0.0	24.0	0.0
2f771d0e2495194a8fe75eca6023e2b8	0.0	0.0	0.0	26.0	34.0	16.0	0.0	0.0	0.0	0.0	0.0	0.0	0.0	0.0	0.0	0.0	0.0	0.0	0.0	0.0	0.0	0.0	0.0	0.0	0.0	0.0	0.0	0.0	0.0	0.0	39.0	23.0	30.0	0.0	0.0	0.0	0.0	0.0	0.0	0.0	0.0	0.0	0.0	51.0	28.0	12.0	29.0	47.0	38.0
3d522b988824c65dda0dbb890202d027	10.0	55.0	0.0	78.0	69.0	0.0	0.0	0.0	0.0	0.0	0.0	0.0	0.0	0.0	0.0	0.0	0.0	0.0	0.0	0.0	0.0	0.0	0.0	0.0	0.0	0.0	0.0	0.0	0.0	17.0	0.0	0.0	0.0	55.0	0.0	0.0	23.0	0.0	48.0	0.0	29.0	0.0	0.0	0.0	0.0	0.0	0.0	0.0	0.0
d2d70eb7c6a9531d0efbac303b628d50	0.0	0.0	0.0	0.0	0.0	0.0	0.0	0.0	0.0	0.0	0.0	0.0	86.0	77.0	78.0	0.0	0.0	0.0	0.0	0.0	0.0	62.0	0.0	46.0	0.0	0.0	0.0	0.0	0.0	0.0	0.0	38.0	0.0	0.0	0.0	0.0	0.0	0.0	0.0	0.0	0.0	0.0	0.0	23.0	0.0	0.0	26.0	37.0	0.0
1a1a1529e656770b21a840a65ac369e0	0.0	0.0	0.0	0.0	0.0	0.0	0.0	0.0	0.0	0.0	0.0	0.0	0.0	12.0	73.0	0.0	0.0	21.0	0.0	0.0	57.0	37.0	0.0	29.0	0.0	0.0	0.0	0.0	0.0	0.0	0.0	35.0	17.0	0.0	0.0	0.0	0.0	0.0	0.0	0.0	0.0	0.0	0.0	11.0	12.0	10.0	13.0	55.0	20.0
60c11b191d386575298c0a9d9cdf9829	0.0	0.0	0.0	0.0	0.0	0.0	0.0	0.0	0.0	0.0	0.0	0.0	0.0	0.0	0.0	0.0	0.0	0.0	0.0	0.0	0.0	0.0	0.0	119.0	0.0	0.0	0.0	0.0	0.0	0.0	0.0	0.0	0.0	0.0	0.0	0.0	0.0	0.0	0.0	0.0	0.0	0.0	0.0	42.0	55.0	0.0	44.0	0.0	0.0
d62cfcad0bd3fbc8784eee8ada2c0e53	20.0	19.0	22.0	0.0	51.0	35.0	0.0	0.0	0.0	0.0	0.0	0.0	0.0	0.0	0.0	0.0	0.0	0.0	0.0	0.0	0.0	15.0	0.0	0.0	0.0	0.0	0.0	16.0	21.0	31.0	0.0	0.0	0.0	10.0	19.0	0.0	0.0	0.0	19.0	0.0	0.0	0.0	0.0	0.0	0.0	0.0	0.0	0.0	7.0
d314aabdbcde92f536a522299d56e5ce	23.0	0.0	0.0	0.0	27.0	0.0	55.0	37.0	0.0	0.0	0.0	0.0	0.0	0.0	0.0	0.0	0.0	0.0	0.0	0.0	0.0	0.0	0.0	0.0	0.0	0.0	0.0	0.0	0.0	54.0	34.0	26.0	25.0	0.0	0.0	0.0	0.0	73.0	0.0	0.0	0.0	0.0	0.0	21.0	0.0	20.0	0.0	0.0	0.0
9eb9f7a475f99e65a9c512c5da7f40d7	0.0	18.0	0.0	0.0	0.0	27.0	0.0	0.0	0.0	25.0	0.0	0.0	0.0	17.0	0.0	0.0	0.0	69.0	0.0	0.0	35.0	18.0	0.0	0.0	0.0	0.0	0.0	34.0	0.0	0.0	0.0	33.0	28.0	0.0	0.0	0.0	0.0	0.0	0.0	0.0	0.0	0.0	33.0	16.0	23.0	23.0	28.0	25.0	22.0
6988b1baca083fe422a857763a4c82d8	0.0	0.0	0.0	0.0	0.0	0.0	0.0	0.0	0.0	47.0	53.0	44.0	0.0	0.0	0.0	0.0	0.0	0.0	0.0	0.0	0.0	0.0	0.0	0.0	0.0	0.0	0.0	0.0	0.0	0.0	0.0	0.0	0.0	0.0	0.0	0.0	0.0	39.0	0.0	0.0	0.0	0.0	0.0	0.0	0.0	0.0	0.0	0.0	24.0
09312f42795d833849c4033c10935253	0.0	74.0	27.0	0.0	0.0	0.0	0.0	0.0	0.0	0.0	46.0	0.0	43.0	0.0	0.0	0.0	0.0	0.0	0.0	0.0	0.0	0.0	0.0	32.0	0.0	0.0	0.0	0.0	0.0	0.0	34.0	22.0	0.0	0.0	0.0	0.0	0.0	0.0	0.0	0.0	0.0	0.0	28.0	0.0	0.0	63.0	45.0	0.0	0.0
38ad16ae81465b70ffdce120e8857e32	0.0	0.0	0.0	0.0	0.0	0.0	0.0	0.0	0.0	24.0	0.0	0.0	18.0	0.0	0.0	0.0	0.0	0.0	0.0	0.0	0.0	0.0	0.0	0.0	0.0	0.0	0.0	0.0	0.0	0.0	35.0	17.0	23.0	27.0	0.0	0.0	0.0	0.0	0.0	0.0	0.0	0.0	50.0	0.0	30.0	46.0	72.0	36.0	34.0
b4a2c8ecef3daf36c75023e21c2fea07	28.0	0.0	70.0	0.0	43.0	31.0	0.0	0.0	0.0	0.0	0.0	0.0	0.0	0.0	0.0	0.0	0.0	0.0	0.0	0.0	0.0	38.0	0.0	0.0	0.0	0.0	0.0	0.0	0.0	0.0	0.0	0.0	0.0	0.0	0.0	0.0	0.0	0.0	70.0	0.0	0.0	0.0	0.0	0.0	0.0	0.0	0.0	0.0	0.0
964cc0cbf83cf1ab5a89d6a04c117446	0.0	0.0	0.0	0.0	0.0	0.0	10.0	10.0	9.0	7.0	0.0	0.0	0.0	10.0	0.0	0.0	0.0	0.0	0.0	0.0	13.0	0.0	0.0	16.0	0.0	0.0	0.0	0.0	0.0	0.0	21.0	16.0	20.0	0.0	0.0	0.0	0.0	7.0	0.0	0.0	0.0	0.0	15.0	22.0	24.0	25.0	32.0	38.0	24.0
f7ef166c9ff863f7cf315b60458cc0a4	0.0	0.0	0.0	0.0	0.0	0.0	0.0	25.0	0.0	0.0	0.0	0.0	0.0	0.0	0.0	0.0	0.0	0.0	0.0	0.0	0.0	0.0	0.0	26.0	0.0	0.0	0.0	30.0	42.0	0.0	0.0	13.0	21.0	0.0	0.0	0.0	0.0	15.0	0.0	0.0	0.0	0.0	0.0	9.0	0.0	0.0	22.0	31.0	29.0
67086fdbccf6f0e205a57d513a868da4	0.0	0.0	0.0	0.0	0.0	0.0	0.0	0.0	0.0	0.0	0.0	0.0	0.0	0.0	0.0	0.0	0.0	0.0	0.0	0.0	0.0	0.0	0.0	0.0	45.0	3.0	0.0	40.0	15.0	46.0	0.0	0.0	0.0	0.0	0.0	0.0	0.0	0.0	15.0	0.0	0.0	0.0	0.0	0.0	0.0	0.0	0.0	0.0	0.0
dfdc63e26bc20879db058df83241d851	0.0	38.0	44.0	0.0	0.0	18.0	0.0	0.0	0.0	0.0	0.0	0.0	0.0	0.0	0.0	41.0	0.0	0.0	0.0	0.0	32.0	0.0	0.0	0.0	36.0	0.0	87.0	0.0	0.0	0.0	0.0	0.0	0.0	37.0	0.0	62.0	0.0	20.0	0.0	0.0	0.0	0.0	0.0	0.0	0.0	0.0	0.0	0.0	23.0
d202a307e595ee1541ede8b6d2ba90ff	22.0	0.0	0.0	0.0	0.0	0.0	0.0	0.0	0.0	26.0	20.0	38.0	0.0	0.0	0.0	0.0	0.0	0.0	72.0	0.0	0.0	0.0	0.0	0.0	19.0	31.0	0.0	0.0	0.0	28.0	0.0	0.0	0.0	0.0	0.0	0.0	8.0	8.0	0.0	0.0	0.0	0.0	135.0	0.0	87.0	0.0	0.0	0.0	0.0
656a214f205ab90ac4cc504dc31756cb	0.0	0.0	11.0	0.0	0.0	0.0	0.0	0.0	0.0	0.0	0.0	0.0	0.0	0.0	0.0	0.0	0.0	79.0	0.0	24.0	37.0	0.0	0.0	0.0	0.0	28.0	88.0	0.0	0.0	0.0	0.0	21.0	9.0	0.0	0.0	34.0	0.0	0.0	0.0	0.0	0.0	0.0	0.0	0.0	0.0	0.0	0.0	33.0	24.0
3186b9dce284dd4b8035554f481b8f4a	0.0	0.0	0.0	0.0	0.0	0.0	0.0	7.0	0.0	0.0	0.0	27.0	0.0	0.0	0.0	0.0	0.0	35.0	26.0	0.0	11.0	0.0	0.0	0.0	0.0	0.0	0.0	0.0	0.0	0.0	28.0	18.0	30.0	0.0	0.0	0.0	0.0	0.0	0.0	0.0	0.0	0.0	0.0	12.0	0.0	23.0	18.0	43.0	14.0
09d72a8f0431647704faf02fe825ee8e	21.0	0.0	31.0	9.0	0.0	0.0	11.0	0.0	0.0	0.0	0.0	0.0	0.0	0.0	0.0	0.0	0.0	0.0	0.0	0.0	0.0	0.0	0.0	0.0	0.0	0.0	0.0	0.0	0.0	0.0	0.0	17.0	18.0	48.0	0.0	0.0	0.0	0.0	31.0	0.0	0.0	0.0	36.0	0.0	0.0	0.0	0.0	0.0	52.0
ef3fafa7f613a7caf63b30a52c907a04	0.0	16.0	0.0	0.0	0.0	0.0	0.0	0.0	0.0	33.0	0.0	0.0	0.0	0.0	0.0	0.0	0.0	0.0	0.0	0.0	0.0	20.0	0.0	0.0	0.0	0.0	0.0	0.0	0.0	0.0	0.0	39.0	39.0	0.0	0.0	0.0	0.0	0.0	0.0	20.0	0.0	0.0	0.0	15.0	49.0	0.0	16.0	0.0	35.0
1d5891c6c314c12b7342b0b26274d838	35.0	0.0	0.0	0.0	32.0	23.0	0.0	38.0	0.0	0.0	0.0	0.0	25.0	0.0	0.0	0.0	0.0	0.0	18.0	0.0	0.0	0.0	0.0	26.0	0.0	0.0	0.0	0.0	0.0	0.0	45.0	0.0	22.0	0.0	0.0	0.0	0.0	0.0	0.0	0.0	0.0	0.0	0.0	31.0	51.0	0.0	15.0	0.0	19.0
47f7d6b07bfe462306fefffb8e2b8f03	0.0	0.0	0.0	0.0	0.0	0.0	0.0	38.0	0.0	0.0	0.0	0.0	0.0	0.0	0.0	0.0	0.0	0.0	0.0	0.0	0.0	53.0	37.0	0.0	0.0	0.0	0.0	0.0	0.0	40.0	0.0	17.0	26.0	0.0	0.0	0.0	0.0	0.0	0.0	0.0	0.0	0.0	0.0	0.0	0.0	44.0	18.0	22.0	24.0
c97c11d2b10e8192015eeed51fc7144a	0.0	0.0	55.0	0.0	0.0	0.0	0.0	0.0	0.0	0.0	0.0	0.0	0.0	0.0	0.0	78.0	33.0	85.0	0.0	0.0	113.0	0.0	0.0	0.0	0.0	0.0	0.0	0.0	0.0	0.0	0.0	31.0	52.0	0.0	0.0	0.0	0.0	0.0	0.0	0.0	0.0	0.0	0.0	0.0	0.0	0.0	0.0	0.0	0.0
3539ccc7e63b7638dc6fd3af6266e6c3	34.0	45.0	55.0	0.0	0.0	0.0	0.0	0.0	0.0	0.0	0.0	0.0	0.0	0.0	0.0	0.0	0.0	0.0	0.0	0.0	0.0	0.0	53.0	35.0	0.0	0.0	34.0	0.0	34.0	0.0	0.0	0.0	0.0	0.0	0.0	0.0	0.0	0.0	0.0	45.0	0.0	0.0	0.0	0.0	22.0	21.0	0.0	0.0	0.0
c277ade05f562ef68928762d9175f5a7	0.0	0.0	15.0	24.0	69.0	27.0	0.0	0.0	0.0	0.0	0.0	0.0	0.0	0.0	0.0	0.0	0.0	0.0	0.0	0.0	0.0	0.0	0.0	0.0	15.0	0.0	0.0	0.0	0.0	0.0	0.0	0.0	0.0	0.0	0.0	0.0	0.0	0.0	0.0	81.0	0.0	51.0	0.0	0.0	0.0	0.0	0.0	0.0	0.0
1c637c56372f97eec95cfe51800dcc58	0.0	0.0	0.0	0.0	0.0	0.0	21.0	16.0	20.0	25.0	0.0	0.0	0.0	30.0	0.0	0.0	0.0	0.0	0.0	0.0	0.0	0.0	0.0	0.0	0.0	0.0	0.0	0.0	0.0	0.0	0.0	23.0	0.0	0.0	0.0	0.0	0.0	0.0	0.0	0.0	0.0	0.0	12.0	111.0	56.0	0.0	18.0	25.0	0.0
f0fc402335a5c425b3306d30185276fb	0.0	0.0	0.0	0.0	0.0	0.0	0.0	0.0	73.0	56.0	0.0	0.0	0.0	0.0	0.0	0.0	0.0	0.0	0.0	0.0	0.0	0.0	0.0	0.0	0.0	0.0	0.0	0.0	0.0	0.0	0.0	0.0	96.0	0.0	0.0	0.0	0.0	0.0	0.0	0.0	0.0	0.0	0.0	29.0	135.0	0.0	0.0	0.0	0.0
e26f327c281b769b7db0110245e59ab9	0.0	35.0	0.0	18.0	0.0	0.0	0.0	0.0	0.0	0.0	0.0	0.0	0.0	0.0	0.0	0.0	0.0	0.0	0.0	0.0	0.0	0.0	35.0	0.0	0.0	0.0	0.0	0.0	85.0	45.0	0.0	0.0	0.0	55.0	0.0	0.0	48.0	0.0	0.0	0.0	0.0	0.0	0.0	0.0	0.0	0.0	47.0	0.0	0.0
c6c7ae4419805832649b25f42257cbe4	0.0	0.0	0.0	0.0	0.0	14.0	59.0	0.0	0.0	0.0	0.0	0.0	43.0	47.0	40.0	0.0	28.0	0.0	0.0	0.0	0.0	29.0	0.0	0.0	0.0	41.0	0.0	44.0	0.0	0.0	0.0	0.0	0.0	0.0	0.0	0.0	0.0	0.0	0.0	0.0	0.0	0.0	0.0	65.0	0.0	15.0	0.0	0.0	15.0
e062cd3650866b9fc4892595eda19134	0.0	0.0	0.0	0.0	0.0	40.0	0.0	0.0	48.0	0.0	0.0	0.0	37.0	0.0	0.0	0.0	0.0	0.0	101.0	0.0	0.0	0.0	0.0	0.0	0.0	0.0	0.0	40.0	0.0	0.0	0.0	0.0	26.0	0.0	0.0	0.0	0.0	0.0	0.0	0.0	0.0	37.0	0.0	0.0	49.0	25.0	47.0	52.0	0.0
5a282f524bd34e6b3c1b8bcbcd8b3487	9.0	0.0	0.0	0.0	19.0	16.0	15.0	0.0	15.0	12.0	14.0	0.0	13.0	17.0	0.0	0.0	0.0	0.0	0.0	0.0	0.0	12.0	14.0	32.0	0.0	0.0	0.0	0.0	0.0	0.0	5.0	0.0	0.0	0.0	0.0	0.0	0.0	0.0	0.0	0.0	16.0	0.0	0.0	34.0	45.0	7.0	9.0	0.0	0.0
87d7d212fe2252e36be6b729f571dcc9	30.0	0.0	18.0	13.0	0.0	22.0	0.0	0.0	0.0	0.0	0.0	0.0	0.0	0.0	0.0	0.0	0.0	0.0	0.0	0.0	0.0	0.0	0.0	0.0	0.0	0.0	0.0	26.0	26.0	0.0	0.0	0.0	0.0	48.0	0.0	0.0	0.0	0.0	0.0	0.0	0.0	0.0	0.0	0.0	0.0	0.0	0.0	0.0	0.0
7f77bda6bd84c93b66c0931622c11dcc	29.0	57.0	43.0	47.0	0.0	0.0	0.0	0.0	0.0	0.0	0.0	0.0	0.0	0.0	0.0	0.0	0.0	0.0	0.0	0.0	0.0	0.0	0.0	0.0	0.0	0.0	0.0	0.0	0.0	0.0	26.0	0.0	0.0	0.0	0.0	0.0	50.0	91.0	0.0	0.0	0.0	0.0	40.0	0.0	0.0	31.0	0.0	0.0	0.0
e9fb7869d1db5c92fa1981233720786a	0.0	15.0	0.0	0.0	0.0	0.0	0.0	0.0	0.0	26.0	0.0	0.0	0.0	0.0	0.0	0.0	0.0	0.0	0.0	0.0	0.0	0.0	0.0	0.0	0.0	0.0	0.0	0.0	0.0	0.0	24.0	24.0	0.0	0.0	4.0	0.0	0.0	7.0	9.0	9.0	0.0	0.0	56.0	63.0	78.0	0.0	0.0	0.0	0.0
e68eb67773ae5230519e20017ab25442	0.0	31.0	0.0	0.0	0.0	0.0	37.0	0.0	0.0	31.0	27.0	0.0	0.0	56.0	0.0	0.0	0.0	0.0	0.0	0.0	0.0	0.0	0.0	31.0	0.0	0.0	0.0	0.0	0.0	0.0	28.0	24.0	0.0	0.0	0.0	0.0	0.0	0.0	0.0	0.0	0.0	0.0	84.0	0.0	0.0	55.0	51.0	0.0	0.0
42b8ba68300dd46ef020e3e02b1242ef	0.0	0.0	0.0	0.0	0.0	0.0	10.0	37.0	0.0	0.0	0.0	30.0	14.0	20.0	39.0	0.0	0.0	0.0	29.0	0.0	0.0	0.0	0.0	17.0	0.0	0.0	0.0	0.0	0.0	0.0	23.0	14.0	18.0	20.0	17.0	0.0	0.0	0.0	0.0	0.0	0.0	0.0	0.0	20.0	0.0	56.0	52.0	29.0	23.0
4e450669fd2ad46d82574722a3cc8b21	7.0	18.0	0.0	9.0	36.0	7.0	0.0	13.0	0.0	0.0	0.0	0.0	0.0	0.0	0.0	0.0	0.0	0.0	0.0	0.0	0.0	0.0	0.0	0.0	0.0	0.0	11.0	0.0	0.0	0.0	65.0	21.0	9.0	0.0	0.0	0.0	0.0	0.0	0.0	0.0	2.0	0.0	0.0	11.0	8.0	0.0	0.0	16.0	25.0
7a69d82bcee9d2eb6a4905468975329e	16.0	6.0	9.0	0.0	0.0	15.0	12.0	0.0	0.0	0.0	0.0	0.0	0.0	10.0	0.0	0.0	0.0	15.0	0.0	0.0	0.0	0.0	0.0	0.0	0.0	0.0	0.0	0.0	0.0	0.0	19.0	21.0	14.0	0.0	0.0	0.0	0.0	0.0	0.0	0.0	0.0	0.0	0.0	29.0	26.0	0.0	12.0	31.0	48.0
f9ab1ac5c7c9ecbb59e5cf845dffdcf2	19.0	0.0	0.0	63.0	87.0	0.0	0.0	0.0	0.0	0.0	0.0	0.0	0.0	0.0	0.0	0.0	0.0	0.0	0.0	0.0	0.0	0.0	0.0	0.0	64.0	0.0	0.0	0.0	0.0	0.0	0.0	0.0	0.0	0.0	0.0	0.0	0.0	0.0	67.0	0.0	0.0	0.0	0.0	0.0	0.0	0.0	0.0	0.0	0.0
d6518f32642298d38e023037c2e93e28	0.0	0.0	0.0	82.0	85.0	0.0	0.0	0.0	0.0	0.0	0.0	0.0	0.0	0.0	0.0	0.0	0.0	0.0	0.0	0.0	0.0	0.0	0.0	0.0	0.0	0.0	0.0	0.0	0.0	0.0	31.0	0.0	55.0	0.0	0.0	0.0	0.0	0.0	0.0	0.0	0.0	0.0	0.0	0.0	44.0	0.0	0.0	0.0	0.0
4760b50e22a606293f758364160fa9f2	24.0	23.0	28.0	0.0	0.0	23.0	0.0	22.0	0.0	0.0	0.0	0.0	0.0	0.0	0.0	0.0	0.0	0.0	0.0	0.0	32.0	0.0	0.0	0.0	0.0	0.0	0.0	24.0	0.0	0.0	0.0	18.0	40.0	23.0	0.0	0.0	22.0	0.0	0.0	0.0	0.0	0.0	0.0	17.0	0.0	0.0	0.0	28.0	0.0
8259ac54c5a3ac485dd946f47f497d5d	0.0	0.0	0.0	0.0	0.0	0.0	0.0	54.0	73.0	0.0	0.0	0.0	0.0	0.0	0.0	0.0	0.0	0.0	0.0	0.0	0.0	0.0	0.0	0.0	0.0	60.0	0.0	0.0	0.0	0.0	33.0	31.0	44.0	0.0	0.0	0.0	0.0	0.0	0.0	0.0	0.0	0.0	0.0	64.0	39.0	0.0	0.0	0.0	0.0
d438e1b627e39b20570ee14edede3cc6	45.0	63.0	57.0	0.0	0.0	24.0	0.0	0.0	0.0	0.0	0.0	0.0	0.0	0.0	0.0	0.0	0.0	0.0	0.0	0.0	0.0	0.0	0.0	0.0	0.0	0.0	0.0	0.0	0.0	0.0	0.0	0.0	0.0	27.0	0.0	0.0	34.0	0.0	24.0	0.0	0.0	0.0	0.0	11.0	19.0	0.0	0.0	0.0	0.0
bdd6602e24a4a81d66a76f1e53b46fa4	17.0	0.0	15.0	6.0	0.0	13.0	0.0	0.0	0.0	0.0	0.0	0.0	0.0	0.0	0.0	0.0	0.0	4.0	0.0	0.0	6.0	0.0	0.0	0.0	0.0	0.0	0.0	0.0	0.0	0.0	0.0	0.0	0.0	0.0	0.0	0.0	0.0	0.0	0.0	0.0	4.0	0.0	8.0	0.0	16.0	7.0	12.0	6.0	0.0
37b3eb6673d062672e813ea1c03d12f7	0.0	0.0	0.0	0.0	36.0	0.0	0.0	0.0	0.0	0.0	0.0	0.0	0.0	0.0	0.0	0.0	0.0	0.0	0.0	0.0	0.0	0.0	0.0	0.0	0.0	0.0	0.0	0.0	0.0	0.0	37.0	26.0	40.0	0.0	0.0	0.0	0.0	0.0	0.0	0.0	0.0	0.0	0.0	46.0	58.0	0.0	0.0	0.0	54.0
932ecedbd0cd5518046b216a81f9a050	21.0	40.0	61.0	0.0	16.0	45.0	0.0	0.0	0.0	12.0	16.0	0.0	0.0	18.0	14.0	0.0	0.0	13.0	0.0	0.0	0.0	0.0	0.0	0.0	0.0	0.0	0.0	0.0	0.0	0.0	20.0	11.0	0.0	16.0	7.0	0.0	0.0	0.0	0.0	0.0	14.0	0.0	0.0	0.0	0.0	23.0	33.0	21.0	17.0
8d53c8bf2e8050c0a01f990fba5cba4a	36.0	0.0	0.0	0.0	0.0	0.0	0.0	0.0	0.0	0.0	0.0	24.0	32.0	0.0	0.0	0.0	0.0	0.0	0.0	0.0	23.0	0.0	0.0	23.0	0.0	0.0	0.0	0.0	0.0	0.0	16.0	20.0	0.0	28.0	0.0	0.0	0.0	0.0	0.0	0.0	0.0	26.0	0.0	51.0	38.0	0.0	41.0	0.0	0.0
932da0ca2004d280d7e00c6f4b9dab9d	0.0	0.0	0.0	417.0	66.0	0.0	0.0	0.0	0.0	0.0	0.0	0.0	0.0	0.0	0.0	0.0	0.0	0.0	0.0	0.0	0.0	0.0	0.0	0.0	0.0	0.0	0.0	0.0	0.0	0.0	0.0	0.0	0.0	0.0	0.0	0.0	0.0	0.0	0.0	0.0	13.0	35.0	0.0	0.0	0.0	0.0	0.0	0.0	0.0
06d936517c2dd401d333f48dd806e225	0.0	0.0	0.0	0.0	26.0	0.0	0.0	48.0	0.0	0.0	0.0	0.0	20.0	0.0	0.0	0.0	0.0	0.0	0.0	0.0	0.0	0.0	0.0	19.0	27.0	0.0	0.0	0.0	0.0	0.0	68.0	33.0	28.0	0.0	0.0	0.0	0.0	0.0	0.0	0.0	0.0	0.0	0.0	15.0	32.0	8.0	0.0	0.0	28.0
54afc730fbbf39ee9f9227f73ab53946	0.0	0.0	0.0	0.0	0.0	0.0	17.0	0.0	0.0	0.0	0.0	0.0	22.0	30.0	0.0	0.0	0.0	0.0	0.0	0.0	0.0	0.0	16.0	0.0	0.0	0.0	0.0	0.0	0.0	0.0	13.0	23.0	24.0	0.0	0.0	0.0	0.0	8.0	0.0	0.0	0.0	10.0	19.0	23.0	19.0	20.0	41.0	37.0	25.0
540722458469c05a0517cb57ba057951	0.0	0.0	0.0	0.0	0.0	0.0	0.0	0.0	0.0	103.0	0.0	0.0	0.0	0.0	23.0	0.0	0.0	43.0	37.0	0.0	0.0	0.0	0.0	34.0	0.0	0.0	0.0	0.0	0.0	0.0	0.0	0.0	0.0	0.0	0.0	0.0	0.0	0.0	0.0	0.0	0.0	0.0	0.0	21.0	0.0	0.0	0.0	40.0	0.0
dc25c26e3c0d06ec80232102a7fd5299	0.0	0.0	0.0	0.0	0.0	0.0	0.0	0.0	0.0	0.0	0.0	0.0	0.0	0.0	0.0	0.0	0.0	0.0	0.0	0.0	0.0	0.0	0.0	0.0	0.0	0.0	0.0	0.0	0.0	0.0	21.0	0.0	0.0	0.0	0.0	0.0	0.0	0.0	0.0	0.0	0.0	0.0	0.0	0.0	0.0	0.0	0.0	0.0	0.0
82aaa9fbe4c67562a071f4367df6b6cd	21.0	39.0	34.0	0.0	0.0	43.0	0.0	0.0	0.0	0.0	0.0	0.0	0.0	117.0	0.0	0.0	0.0	0.0	0.0	0.0	0.0	0.0	0.0	0.0	0.0	0.0	0.0	0.0	0.0	0.0	0.0	0.0	0.0	0.0	0.0	0.0	0.0	0.0	0.0	0.0	0.0	0.0	0.0	42.0	0.0	0.0	60.0	0.0	26.0
ab9f46a7e03109ed6fefa5fdb0c565f1	0.0	0.0	0.0	0.0	0.0	0.0	0.0	35.0	0.0	63.0	0.0	0.0	23.0	49.0	0.0	0.0	0.0	0.0	0.0	0.0	0.0	35.0	0.0	0.0	0.0	0.0	0.0	0.0	0.0	0.0	24.0	0.0	20.0	0.0	0.0	0.0	0.0	19.0	0.0	0.0	0.0	0.0	0.0	20.0	27.0	25.0	26.0	0.0	26.0
62770a16a5f18fe97d8488c6d4591471	0.0	0.0	0.0	0.0	0.0	0.0	0.0	0.0	0.0	0.0	0.0	0.0	0.0	0.0	0.0	0.0	0.0	0.0	0.0	0.0	0.0	35.0	0.0	0.0	0.0	0.0	0.0	61.0	0.0	0.0	0.0	14.0	24.0	0.0	0.0	0.0	0.0	57.0	0.0	0.0	0.0	0.0	0.0	96.0	26.0	23.0	21.0	0.0	22.0
06ec8fc04f0d5c29d243b74cc5628f80	0.0	0.0	0.0	0.0	0.0	0.0	0.0	0.0	0.0	98.0	0.0	0.0	81.0	70.0	0.0	0.0	0.0	0.0	0.0	0.0	0.0	73.0	0.0	0.0	0.0	0.0	0.0	0.0	0.0	0.0	35.0	32.0	64.0	0.0	0.0	0.0	0.0	0.0	0.0	0.0	0.0	0.0	0.0	0.0	29.0	47.0	0.0	0.0	0.0
e47fda66cf16baf4e543b6998e87dcaf	0.0	0.0	0.0	0.0	0.0	0.0	0.0	0.0	0.0	0.0	0.0	0.0	0.0	0.0	0.0	0.0	0.0	0.0	0.0	0.0	53.0	0.0	0.0	0.0	0.0	0.0	0.0	0.0	0.0	0.0	0.0	0.0	0.0	0.0	0.0	0.0	0.0	0.0	0.0	0.0	0.0	0.0	0.0	49.0	53.0	0.0	41.0	53.0	0.0
6b2f6d0f5bef4bfbeb8eef65bd1c7aba	0.0	0.0	0.0	0.0	0.0	0.0	0.0	0.0	0.0	0.0	0.0	0.0	0.0	0.0	0.0	0.0	0.0	0.0	0.0	0.0	0.0	0.0	0.0	0.0	33.0	0.0	0.0	70.0	54.0	91.0	0.0	0.0	0.0	0.0	0.0	0.0	0.0	0.0	0.0	0.0	0.0	0.0	0.0	0.0	0.0	0.0	0.0	0.0	0.0
faf8690f0c27db97e25318cb48e1ceb0	57.0	0.0	41.0	0.0	26.0	0.0	0.0	0.0	0.0	0.0	0.0	0.0	0.0	19.0	0.0	0.0	0.0	0.0	0.0	0.0	0.0	0.0	0.0	0.0	0.0	0.0	0.0	0.0	0.0	0.0	0.0	0.0	0.0	0.0	0.0	0.0	0.0	0.0	0.0	0.0	0.0	0.0	0.0	0.0	0.0	103.0	38.0	0.0	0.0
bfd47060b8f4b40131aabb03e3b08391	21.0	17.0	36.0	0.0	0.0	34.0	0.0	0.0	0.0	11.0	0.0	0.0	0.0	0.0	0.0	0.0	0.0	0.0	0.0	0.0	12.0	0.0	0.0	0.0	0.0	0.0	0.0	0.0	0.0	0.0	0.0	0.0	11.0	15.0	0.0	0.0	0.0	13.0	0.0	0.0	0.0	0.0	0.0	8.0	12.0	0.0	19.0	21.0	17.0
f4f4ba29ef1dc4ae4553f36cc7c9d2a7	20.0	0.0	23.0	116.0	77.0	25.0	0.0	0.0	0.0	0.0	0.0	0.0	0.0	0.0	0.0	0.0	0.0	0.0	0.0	0.0	0.0	0.0	0.0	0.0	0.0	0.0	0.0	0.0	0.0	0.0	0.0	0.0	0.0	0.0	0.0	0.0	0.0	63.0	0.0	0.0	139.0	23.0	0.0	0.0	0.0	0.0	0.0	0.0	0.0
482dd0b87e7d72a8bbf38207b6099de2	23.0	0.0	65.0	0.0	0.0	43.0	69.0	0.0	0.0	0.0	0.0	0.0	0.0	0.0	0.0	71.0	0.0	0.0	0.0	0.0	0.0	0.0	0.0	0.0	0.0	0.0	0.0	0.0	56.0	0.0	0.0	0.0	0.0	0.0	0.0	0.0	54.0	0.0	0.0	0.0	0.0	0.0	0.0	26.0	0.0	0.0	0.0	0.0	0.0
f8157b7c1112c9fb423f247dcba02046	0.0	0.0	0.0	0.0	0.0	0.0	36.0	0.0	0.0	36.0	33.0	0.0	44.0	0.0	0.0	0.0	0.0	0.0	0.0	0.0	0.0	49.0	0.0	43.0	0.0	0.0	0.0	0.0	0.0	0.0	0.0	24.0	0.0	0.0	0.0	0.0	0.0	0.0	0.0	0.0	0.0	0.0	88.0	45.0	0.0	0.0	40.0	0.0	0.0
577ba44a9c2f5c2b1b39f1fd6ded63b6	0.0	0.0	0.0	0.0	0.0	0.0	69.0	0.0	30.0	0.0	0.0	0.0	0.0	0.0	0.0	32.0	32.0	0.0	0.0	0.0	0.0	0.0	0.0	0.0	0.0	0.0	0.0	86.0	0.0	0.0	20.0	12.0	31.0	0.0	0.0	0.0	0.0	0.0	0.0	0.0	0.0	0.0	0.0	0.0	16.0	0.0	0.0	17.0	55.0
d3b76ab96a08deaad80a4a064ef85ab2	0.0	0.0	0.0	0.0	0.0	0.0	0.0	26.0	0.0	0.0	22.0	0.0	0.0	0.0	0.0	0.0	0.0	0.0	0.0	0.0	0.0	0.0	50.0	0.0	0.0	88.0	0.0	0.0	0.0	0.0	0.0	0.0	0.0	0.0	0.0	0.0	0.0	0.0	0.0	0.0	0.0	0.0	0.0	0.0	43.0	0.0	0.0	0.0	29.0
967d29d3244ab48b46f6a15fbd9d10df	14.0	15.0	24.0	0.0	0.0	0.0	0.0	0.0	0.0	21.0	0.0	0.0	0.0	13.0	0.0	0.0	0.0	0.0	31.0	0.0	0.0	14.0	0.0	0.0	0.0	0.0	0.0	0.0	0.0	0.0	21.0	22.0	22.0	0.0	0.0	0.0	0.0	24.0	0.0	0.0	13.0	0.0	35.0	23.0	0.0	15.0	0.0	0.0	0.0
6769f69783dc9ed83741f0b651311830	0.0	21.0	0.0	0.0	0.0	0.0	0.0	0.0	0.0	0.0	0.0	0.0	54.0	46.0	0.0	0.0	0.0	0.0	0.0	0.0	0.0	39.0	0.0	37.0	0.0	0.0	0.0	0.0	20.0	0.0	0.0	0.0	25.0	0.0	0.0	0.0	0.0	0.0	0.0	0.0	0.0	0.0	0.0	0.0	0.0	58.0	42.0	0.0	42.0
a4709b4ab921e949e01a45170075903f	56.0	39.0	78.0	0.0	0.0	15.0	15.0	0.0	0.0	0.0	0.0	0.0	0.0	0.0	0.0	0.0	0.0	0.0	0.0	0.0	0.0	0.0	0.0	0.0	0.0	0.0	0.0	0.0	0.0	0.0	39.0	18.0	0.0	0.0	0.0	0.0	0.0	24.0	0.0	0.0	0.0	0.0	0.0	0.0	0.0	40.0	17.0	0.0	0.0
0040eefc1d2970820cd75ffc73039bac	64.0	0.0	0.0	0.0	0.0	42.0	0.0	0.0	0.0	49.0	0.0	0.0	0.0	0.0	0.0	0.0	0.0	0.0	0.0	0.0	0.0	0.0	0.0	0.0	0.0	0.0	0.0	0.0	0.0	0.0	0.0	24.0	22.0	0.0	0.0	0.0	0.0	0.0	0.0	0.0	0.0	0.0	0.0	0.0	23.0	14.0	0.0	0.0	0.0
2476709dfa718510dcf5aa09b14c3996	30.0	44.0	41.0	0.0	0.0	26.0	0.0	0.0	0.0	0.0	0.0	0.0	0.0	0.0	0.0	0.0	0.0	0.0	0.0	0.0	0.0	0.0	0.0	0.0	0.0	0.0	0.0	0.0	0.0	0.0	28.0	19.0	13.0	20.0	0.0	0.0	0.0	0.0	56.0	0.0	0.0	0.0	0.0	0.0	22.0	15.0	0.0	0.0	28.0
a6099ede64b77bce8a50cfd72ee758f2	34.0	0.0	0.0	0.0	0.0	0.0	0.0	0.0	0.0	0.0	33.0	0.0	0.0	0.0	0.0	0.0	0.0	0.0	0.0	0.0	0.0	25.0	0.0	0.0	0.0	0.0	0.0	0.0	0.0	0.0	31.0	15.0	36.0	0.0	0.0	0.0	0.0	0.0	0.0	0.0	0.0	0.0	21.0	34.0	36.0	0.0	21.0	0.0	31.0
004c465599d2bf232b617341f90be0d6	18.0	40.0	25.0	0.0	0.0	0.0	0.0	0.0	0.0	14.0	8.0	0.0	0.0	0.0	0.0	0.0	0.0	0.0	6.0	0.0	0.0	0.0	0.0	0.0	11.0	0.0	0.0	7.0	0.0	0.0	7.0	32.0	0.0	12.0	0.0	10.0	0.0	0.0	11.0	0.0	0.0	0.0	18.0	37.0	12.0	9.0	18.0	21.0	14.0
c921e4085dc8d0ce65e80ab76facd75e	19.0	0.0	0.0	71.0	189.0	148.0	0.0	0.0	0.0	0.0	0.0	0.0	0.0	0.0	0.0	0.0	0.0	0.0	0.0	0.0	0.0	0.0	0.0	0.0	0.0	0.0	0.0	0.0	0.0	0.0	0.0	0.0	0.0	0.0	0.0	0.0	0.0	0.0	0.0	26.0	32.0	36.0	0.0	0.0	0.0	0.0	0.0	0.0	0.0
d23c7b875edd6439511ccd69cc895f52	0.0	0.0	0.0	0.0	0.0	28.0	0.0	0.0	0.0	0.0	0.0	0.0	0.0	0.0	0.0	0.0	0.0	0.0	0.0	0.0	0.0	0.0	0.0	0.0	0.0	0.0	0.0	0.0	0.0	0.0	0.0	35.0	17.0	0.0	0.0	0.0	0.0	0.0	0.0	0.0	0.0	0.0	49.0	22.0	22.0	25.0	74.0	22.0	0.0
7749c3b180171d08fabf07cef222d23f	21.0	24.0	0.0	0.0	49.0	59.0	0.0	0.0	0.0	0.0	0.0	0.0	0.0	0.0	0.0	0.0	0.0	0.0	0.0	0.0	0.0	0.0	0.0	0.0	0.0	0.0	0.0	0.0	0.0	0.0	0.0	0.0	0.0	0.0	0.0	0.0	0.0	0.0	0.0	57.0	70.0	62.0	0.0	0.0	0.0	0.0	0.0	0.0	0.0
7a7371ac315c651454defe9c45898bc6	20.0	0.0	0.0	0.0	10.0	13.0	0.0	0.0	0.0	0.0	0.0	0.0	0.0	0.0	22.0	0.0	0.0	0.0	0.0	0.0	0.0	36.0	0.0	0.0	0.0	0.0	0.0	0.0	0.0	0.0	15.0	20.0	16.0	0.0	0.0	0.0	0.0	0.0	0.0	0.0	0.0	0.0	0.0	37.0	32.0	27.0	22.0	0.0	10.0
dcd9a57a68a7bdcc79cea4a8986359bc	54.0	22.0	50.0	0.0	0.0	0.0	0.0	0.0	0.0	0.0	0.0	0.0	15.0	0.0	0.0	0.0	0.0	0.0	0.0	0.0	0.0	0.0	0.0	0.0	0.0	0.0	0.0	0.0	0.0	0.0	0.0	0.0	28.0	0.0	0.0	0.0	0.0	0.0	0.0	0.0	0.0	0.0	0.0	0.0	13.0	40.0	35.0	19.0	0.0
260bb1876f5436c4655c5cf3779cf651	16.0	0.0	0.0	0.0	8.0	18.0	17.0	0.0	13.0	19.0	8.0	13.0	0.0	0.0	0.0	19.0	0.0	25.0	5.0	8.0	18.0	0.0	0.0	0.0	0.0	0.0	0.0	0.0	0.0	8.0	0.0	14.0	15.0	0.0	0.0	0.0	0.0	0.0	0.0	0.0	0.0	0.0	0.0	0.0	0.0	16.0	14.0	0.0	22.0
a86fd7fbee5f27b25d67bdc98bfa5361	0.0	0.0	0.0	0.0	19.0	0.0	0.0	0.0	0.0	0.0	39.0	0.0	0.0	0.0	0.0	0.0	0.0	0.0	0.0	0.0	70.0	0.0	0.0	0.0	0.0	0.0	0.0	0.0	0.0	0.0	63.0	24.0	0.0	0.0	0.0	0.0	0.0	0.0	0.0	0.0	0.0	0.0	0.0	0.0	115.0	0.0	0.0	0.0	0.0
125675c5a666f8df5a3fe8b3e39ad7e4	0.0	0.0	0.0	0.0	0.0	0.0	46.0	0.0	0.0	0.0	0.0	0.0	0.0	0.0	0.0	60.0	0.0	101.0	0.0	0.0	47.0	0.0	0.0	0.0	0.0	0.0	0.0	0.0	0.0	0.0	0.0	23.0	27.0	0.0	0.0	0.0	0.0	0.0	0.0	0.0	0.0	0.0	0.0	0.0	0.0	0.0	0.0	0.0	49.0
9e90f981ea3a690beb121d6693623819	0.0	0.0	0.0	0.0	0.0	0.0	0.0	0.0	104.0	0.0	0.0	0.0	0.0	0.0	0.0	92.0	0.0	0.0	0.0	0.0	0.0	0.0	0.0	0.0	0.0	0.0	0.0	0.0	0.0	0.0	0.0	0.0	0.0	0.0	0.0	0.0	0.0	0.0	0.0	0.0	0.0	0.0	0.0	24.0	0.0	0.0	53.0	0.0	37.0
d5c41deba977a585245a75c63f613ae2	0.0	0.0	0.0	0.0	0.0	0.0	0.0	0.0	0.0	28.0	0.0	0.0	0.0	0.0	0.0	0.0	0.0	58.0	0.0	0.0	21.0	0.0	0.0	19.0	0.0	0.0	34.0	0.0	0.0	0.0	0.0	0.0	19.0	0.0	0.0	0.0	0.0	0.0	30.0	0.0	0.0	0.0	0.0	14.0	0.0	0.0	0.0	44.0	85.0
56014cb9bda856afba3cb2765513356e	58.0	16.0	25.0	0.0	40.0	50.0	0.0	0.0	0.0	0.0	0.0	0.0	0.0	0.0	0.0	0.0	0.0	0.0	0.0	0.0	0.0	0.0	0.0	0.0	0.0	0.0	0.0	0.0	0.0	35.0	24.0	0.0	0.0	0.0	0.0	0.0	0.0	0.0	0.0	0.0	0.0	0.0	18.0	14.0	23.0	0.0	0.0	0.0	17.0
98aa6b49c6efeeacb249e2d3f1974421	20.0	36.0	12.0	0.0	45.0	0.0	0.0	0.0	0.0	0.0	0.0	0.0	0.0	0.0	0.0	0.0	0.0	0.0	0.0	0.0	0.0	12.0	0.0	0.0	0.0	0.0	0.0	0.0	0.0	0.0	41.0	0.0	0.0	80.0	0.0	0.0	28.0	0.0	24.0	0.0	0.0	0.0	7.0	0.0	0.0	23.0	0.0	0.0	0.0
4a7ccd5a9dbb22d0ef9739ed0ac1867d	0.0	0.0	31.0	0.0	0.0	26.0	0.0	0.0	0.0	0.0	0.0	0.0	0.0	0.0	17.0	0.0	0.0	0.0	0.0	0.0	16.0	39.0	0.0	28.0	0.0	0.0	28.0	0.0	0.0	0.0	0.0	0.0	0.0	0.0	0.0	0.0	0.0	0.0	0.0	0.0	0.0	0.0	0.0	22.0	35.0	0.0	0.0	0.0	14.0
48fe02e69c3419e4f944d9518408b7d8	0.0	0.0	0.0	0.0	0.0	0.0	22.0	22.0	0.0	0.0	0.0	0.0	12.0	27.0	0.0	0.0	15.0	44.0	0.0	0.0	20.0	0.0	0.0	19.0	0.0	0.0	0.0	29.0	0.0	0.0	0.0	9.0	0.0	0.0	0.0	0.0	0.0	0.0	0.0	0.0	0.0	0.0	0.0	0.0	0.0	8.0	18.0	0.0	67.0
b60760f1fda8c7595a2c1f9dd6b22ac6	36.0	0.0	0.0	0.0	0.0	8.0	0.0	0.0	5.0	21.0	14.0	38.0	0.0	3.0	0.0	0.0	0.0	0.0	44.0	0.0	0.0	0.0	0.0	0.0	10.0	22.0	0.0	0.0	0.0	17.0	0.0	0.0	0.0	7.0	0.0	0.0	0.0	11.0	0.0	4.0	0.0	6.0	135.0	28.0	63.0	0.0	0.0	0.0	0.0
b67a4559e60b9fd57e64d282e7f52fc7	0.0	34.0	31.0	0.0	0.0	0.0	0.0	0.0	0.0	0.0	0.0	0.0	0.0	34.0	15.0	0.0	0.0	0.0	0.0	0.0	0.0	0.0	0.0	34.0	0.0	0.0	0.0	0.0	0.0	0.0	15.0	19.0	46.0	0.0	0.0	0.0	0.0	0.0	0.0	0.0	0.0	0.0	20.0	35.0	56.0	37.0	36.0	22.0	0.0
8a0899471b1c868c9fd3d4e33ed20f3c	11.0	25.0	0.0	0.0	0.0	12.0	0.0	0.0	0.0	0.0	0.0	0.0	0.0	0.0	0.0	0.0	0.0	0.0	0.0	0.0	0.0	0.0	0.0	0.0	0.0	0.0	0.0	25.0	0.0	34.0	12.0	0.0	0.0	0.0	0.0	0.0	0.0	0.0	0.0	0.0	0.0	0.0	0.0	43.0	17.0	15.0	0.0	0.0	32.0
adf4a4c2faac4151c68879b13b49666b	0.0	0.0	0.0	0.0	0.0	0.0	0.0	0.0	0.0	0.0	0.0	0.0	0.0	0.0	0.0	0.0	0.0	0.0	0.0	30.0	0.0	0.0	0.0	0.0	0.0	0.0	79.0	0.0	0.0	0.0	0.0	0.0	0.0	0.0	0.0	51.0	0.0	0.0	0.0	0.0	0.0	0.0	0.0	27.0	0.0	0.0	0.0	22.0	0.0
cd3eba437ebae94e953cd31b53bf7796	0.0	0.0	0.0	14.0	76.0	0.0	0.0	0.0	0.0	0.0	0.0	0.0	0.0	0.0	0.0	0.0	0.0	0.0	0.0	0.0	0.0	0.0	0.0	0.0	29.0	0.0	0.0	0.0	0.0	0.0	0.0	0.0	0.0	0.0	0.0	0.0	0.0	0.0	0.0	48.0	0.0	16.0	0.0	0.0	0.0	0.0	0.0	0.0	12.0
617c5133a0b86dae57e29679bbd397ee	0.0	0.0	0.0	0.0	0.0	0.0	33.0	0.0	12.0	20.0	28.0	0.0	18.0	32.0	14.0	0.0	0.0	0.0	0.0	0.0	0.0	27.0	16.0	43.0	0.0	0.0	0.0	0.0	0.0	0.0	16.0	21.0	19.0	0.0	0.0	0.0	0.0	0.0	0.0	0.0	0.0	0.0	35.0	24.0	6.0	14.0	27.0	7.0	13.0
907869d235aa1909536f9048e6f53ca2	19.0	28.0	51.0	0.0	32.0	0.0	0.0	0.0	0.0	0.0	0.0	0.0	0.0	0.0	0.0	0.0	0.0	0.0	0.0	0.0	0.0	0.0	0.0	0.0	0.0	0.0	0.0	0.0	0.0	0.0	24.0	21.0	23.0	0.0	0.0	0.0	0.0	0.0	0.0	0.0	0.0	0.0	41.0	18.0	0.0	30.0	25.0	0.0	0.0
d135837827610d2a08b213dfc1e922b3	8.0	17.0	14.0	0.0	0.0	0.0	25.0	0.0	0.0	22.0	0.0	0.0	0.0	20.0	17.0	45.0	0.0	0.0	0.0	0.0	0.0	0.0	0.0	27.0	0.0	0.0	0.0	0.0	0.0	0.0	13.0	14.0	16.0	0.0	0.0	0.0	0.0	0.0	0.0	0.0	0.0	0.0	17.0	26.0	13.0	18.0	30.0	23.0	25.0
9868778d079e34f5102ebbe138ac40df	0.0	0.0	0.0	0.0	0.0	0.0	0.0	113.0	0.0	0.0	0.0	0.0	0.0	26.0	0.0	0.0	0.0	0.0	0.0	0.0	0.0	0.0	0.0	0.0	0.0	0.0	0.0	0.0	0.0	93.0	0.0	0.0	32.0	0.0	0.0	0.0	0.0	0.0	0.0	0.0	0.0	0.0	0.0	40.0	60.0	21.0	34.0	20.0	30.0
9451b6e9dbd17d4ade465a44f24c2c82	61.0	0.0	54.0	52.0	46.0	0.0	0.0	0.0	0.0	0.0	0.0	0.0	0.0	0.0	0.0	0.0	0.0	0.0	0.0	0.0	0.0	0.0	0.0	0.0	24.0	0.0	0.0	0.0	0.0	0.0	0.0	0.0	0.0	0.0	0.0	0.0	0.0	0.0	0.0	0.0	0.0	32.0	0.0	0.0	0.0	0.0	0.0	0.0	0.0
150388120fe9152065476505005de1d1	39.0	0.0	71.0	50.0	71.0	42.0	0.0	0.0	0.0	0.0	0.0	0.0	0.0	0.0	0.0	0.0	0.0	0.0	0.0	0.0	0.0	0.0	0.0	0.0	0.0	0.0	0.0	0.0	0.0	0.0	0.0	0.0	0.0	0.0	39.0	0.0	15.0	0.0	0.0	0.0	40.0	22.0	0.0	0.0	0.0	0.0	0.0	0.0	0.0
8668ca8a5e120c5ae9bfc01c86a0e3ae	0.0	0.0	0.0	0.0	0.0	0.0	32.0	0.0	19.0	25.0	41.0	0.0	22.0	24.0	39.0	0.0	0.0	0.0	0.0	0.0	0.0	35.0	23.0	38.0	0.0	0.0	0.0	0.0	0.0	0.0	19.0	24.0	18.0	0.0	0.0	0.0	0.0	0.0	0.0	0.0	0.0	0.0	30.0	40.0	7.0	12.0	18.0	0.0	0.0
ecedaa8c8ad9a86f8260f777ebb8a8ce	0.0	0.0	0.0	0.0	0.0	0.0	15.0	21.0	0.0	9.0	0.0	0.0	0.0	0.0	23.0	0.0	0.0	15.0	14.0	0.0	0.0	0.0	0.0	15.0	0.0	5.0	0.0	34.0	8.0	0.0	0.0	0.0	14.0	0.0	0.0	0.0	0.0	0.0	0.0	0.0	0.0	0.0	0.0	14.0	20.0	0.0	12.0	27.0	14.0
9dd05d1efa937fa0251b5ee9341266ce	21.0	0.0	31.0	0.0	0.0	0.0	0.0	0.0	0.0	11.0	0.0	0.0	18.0	0.0	0.0	0.0	0.0	0.0	0.0	0.0	50.0	0.0	0.0	0.0	0.0	0.0	0.0	0.0	0.0	0.0	0.0	0.0	27.0	0.0	0.0	0.0	0.0	0.0	0.0	0.0	0.0	0.0	16.0	35.0	38.0	0.0	16.0	20.0	29.0
9e20000aca692b40729bcc878dcb1b31	21.0	0.0	0.0	0.0	0.0	0.0	0.0	0.0	0.0	29.0	0.0	0.0	0.0	41.0	19.0	0.0	0.0	0.0	0.0	0.0	0.0	0.0	18.0	17.0	0.0	11.0	0.0	28.0	16.0	26.0	0.0	0.0	0.0	0.0	0.0	0.0	20.0	31.0	0.0	34.0	0.0	0.0	19.0	23.0	20.0	0.0	33.0	16.0	0.0
fc393043d97c74a1ff3fbec2b5d56aec	0.0	0.0	22.0	0.0	0.0	26.0	0.0	22.0	0.0	0.0	0.0	0.0	0.0	0.0	25.0	0.0	0.0	25.0	0.0	0.0	0.0	0.0	0.0	16.0	0.0	0.0	26.0	0.0	0.0	0.0	10.0	0.0	0.0	0.0	0.0	0.0	0.0	0.0	0.0	0.0	0.0	0.0	0.0	31.0	18.0	16.0	24.0	25.0	19.0
18aec1de8f86fef90321be098cd2c8cb	0.0	0.0	0.0	0.0	0.0	0.0	0.0	0.0	0.0	0.0	0.0	0.0	0.0	0.0	0.0	0.0	0.0	0.0	0.0	0.0	40.0	0.0	0.0	0.0	0.0	0.0	0.0	0.0	0.0	0.0	0.0	22.0	32.0	44.0	0.0	0.0	0.0	0.0	0.0	0.0	0.0	0.0	0.0	25.0	0.0	0.0	0.0	55.0	36.0
cf94dc076861e2c4da2696b582b171ee	8.0	0.0	0.0	0.0	0.0	0.0	0.0	0.0	0.0	27.0	0.0	0.0	35.0	39.0	0.0	0.0	0.0	0.0	0.0	0.0	0.0	21.0	22.0	29.0	0.0	0.0	0.0	0.0	0.0	20.0	7.0	0.0	13.0	0.0	0.0	20.0	0.0	0.0	0.0	0.0	0.0	0.0	0.0	19.0	27.0	39.0	20.0	0.0	0.0
be37fe69f273d433665a726669f6c596	0.0	0.0	0.0	64.0	66.0	19.0	0.0	0.0	0.0	0.0	0.0	0.0	0.0	0.0	0.0	0.0	0.0	0.0	0.0	0.0	0.0	0.0	0.0	0.0	0.0	0.0	0.0	0.0	0.0	0.0	0.0	0.0	0.0	0.0	0.0	0.0	0.0	0.0	0.0	46.0	0.0	274.0	0.0	0.0	0.0	0.0	0.0	0.0	0.0
53e372631a339c016565597cac486d53	0.0	0.0	0.0	35.0	0.0	0.0	23.0	79.0	27.0	0.0	0.0	0.0	0.0	0.0	0.0	0.0	0.0	0.0	0.0	0.0	0.0	0.0	0.0	0.0	0.0	0.0	91.0	0.0	0.0	0.0	30.0	41.0	0.0	0.0	0.0	0.0	0.0	0.0	0.0	0.0	0.0	0.0	0.0	0.0	0.0	0.0	0.0	0.0	80.0
6f2b761659c5e609d6967a01ad665415	98.0	63.0	0.0	0.0	0.0	0.0	0.0	0.0	0.0	36.0	0.0	0.0	0.0	0.0	0.0	0.0	0.0	0.0	0.0	0.0	0.0	0.0	0.0	0.0	0.0	0.0	0.0	0.0	0.0	0.0	0.0	0.0	0.0	0.0	0.0	0.0	28.0	0.0	31.0	0.0	0.0	0.0	15.0	0.0	0.0	14.0	0.0	0.0	0.0
643ac4c24425996f3dad6ee362e334ed	0.0	0.0	0.0	0.0	0.0	0.0	0.0	0.0	15.0	0.0	0.0	0.0	69.0	66.0	0.0	0.0	0.0	0.0	0.0	0.0	0.0	39.0	64.0	30.0	0.0	0.0	0.0	0.0	73.0	0.0	0.0	9.0	11.0	0.0	0.0	32.0	0.0	0.0	0.0	0.0	0.0	0.0	0.0	0.0	0.0	39.0	0.0	0.0	0.0
f4ba47034f49f84285ce16c03373ddbc	0.0	0.0	0.0	0.0	0.0	0.0	0.0	0.0	0.0	0.0	0.0	0.0	0.0	0.0	0.0	0.0	0.0	0.0	68.0	16.0	0.0	0.0	0.0	31.0	0.0	37.0	34.0	0.0	0.0	0.0	0.0	0.0	38.0	0.0	0.0	21.0	0.0	36.0	0.0	0.0	0.0	0.0	14.0	24.0	0.0	0.0	0.0	0.0	0.0
f08d8daccd377413015a2bd102311022	28.0	0.0	0.0	194.0	104.0	0.0	0.0	0.0	0.0	0.0	0.0	0.0	0.0	0.0	0.0	0.0	0.0	0.0	0.0	0.0	0.0	0.0	0.0	0.0	0.0	0.0	0.0	0.0	0.0	0.0	0.0	0.0	0.0	0.0	0.0	0.0	0.0	0.0	0.0	0.0	115.0	41.0	0.0	0.0	0.0	0.0	0.0	0.0	0.0
dbfd32841238a3867738c4245685517a	0.0	0.0	0.0	0.0	45.0	0.0	0.0	0.0	0.0	0.0	0.0	0.0	0.0	0.0	0.0	0.0	0.0	0.0	0.0	0.0	0.0	0.0	0.0	0.0	0.0	0.0	0.0	0.0	0.0	0.0	39.0	28.0	39.0	0.0	0.0	0.0	0.0	0.0	0.0	0.0	0.0	0.0	0.0	34.0	39.0	12.0	21.0	0.0	47.0
7257e035bc7dd45d11f5cdf2ac578185	0.0	0.0	0.0	0.0	0.0	0.0	38.0	0.0	0.0	0.0	0.0	26.0	0.0	0.0	0.0	0.0	30.0	131.0	0.0	0.0	62.0	0.0	0.0	0.0	0.0	0.0	0.0	0.0	0.0	0.0	0.0	22.0	0.0	16.0	0.0	43.0	0.0	0.0	0.0	0.0	0.0	0.0	0.0	0.0	0.0	0.0	0.0	0.0	0.0
f766d108a8401e06ebc6868699d7639b	32.0	35.0	0.0	0.0	0.0	0.0	0.0	0.0	0.0	32.0	0.0	0.0	65.0	0.0	0.0	0.0	0.0	0.0	0.0	25.0	0.0	0.0	0.0	0.0	0.0	0.0	0.0	0.0	0.0	0.0	20.0	0.0	29.0	0.0	0.0	0.0	0.0	0.0	0.0	0.0	0.0	0.0	27.0	25.0	54.0	31.0	53.0	23.0	0.0
7cbe17cc6f3e97da2a1580122d0be90d	0.0	0.0	0.0	0.0	0.0	0.0	20.0	0.0	21.0	0.0	0.0	0.0	44.0	36.0	58.0	0.0	0.0	0.0	0.0	0.0	0.0	0.0	0.0	11.0	0.0	0.0	0.0	0.0	0.0	0.0	20.0	9.0	9.0	0.0	0.0	0.0	0.0	0.0	0.0	0.0	0.0	0.0	0.0	0.0	0.0	75.0	66.0	28.0	28.0
9a54bb71f18c686d575341dec1d974bb	0.0	0.0	0.0	0.0	0.0	0.0	0.0	36.0	0.0	0.0	38.0	0.0	0.0	0.0	0.0	0.0	0.0	0.0	0.0	0.0	0.0	0.0	0.0	0.0	0.0	54.0	0.0	0.0	0.0	19.0	0.0	0.0	27.0	43.0	0.0	0.0	0.0	0.0	0.0	0.0	0.0	0.0	0.0	0.0	44.0	0.0	0.0	0.0	0.0
9abd85452b63ab7ee86b22217a04620a	0.0	0.0	0.0	0.0	0.0	0.0	0.0	0.0	41.0	25.0	0.0	0.0	0.0	0.0	0.0	0.0	0.0	0.0	0.0	0.0	0.0	0.0	0.0	0.0	0.0	0.0	0.0	0.0	0.0	0.0	0.0	0.0	14.0	0.0	0.0	0.0	0.0	0.0	0.0	0.0	0.0	0.0	0.0	0.0	52.0	0.0	41.0	25.0	0.0
4ded1b328ada5050ecf0660ef7ae90e1	112.0	0.0	23.0	20.0	0.0	39.0	0.0	0.0	0.0	48.0	0.0	0.0	0.0	0.0	0.0	0.0	0.0	0.0	0.0	0.0	0.0	0.0	0.0	0.0	0.0	0.0	0.0	0.0	0.0	0.0	0.0	0.0	28.0	0.0	0.0	0.0	0.0	0.0	0.0	0.0	39.0	0.0	0.0	0.0	20.0	0.0	0.0	0.0	0.0
279bd09ac311b05473d9389570a9b5ce	0.0	18.0	0.0	0.0	0.0	0.0	30.0	0.0	0.0	0.0	36.0	0.0	0.0	32.0	0.0	0.0	0.0	0.0	0.0	0.0	0.0	35.0	0.0	0.0	0.0	0.0	0.0	0.0	0.0	0.0	17.0	36.0	0.0	0.0	0.0	0.0	0.0	0.0	0.0	49.0	0.0	0.0	39.0	31.0	0.0	31.0	34.0	0.0	0.0
fe80a604ac7df74211a7e669205db110	0.0	0.0	0.0	0.0	0.0	0.0	36.0	0.0	53.0	0.0	0.0	0.0	0.0	0.0	0.0	0.0	0.0	0.0	0.0	0.0	0.0	0.0	0.0	0.0	22.0	0.0	0.0	0.0	36.0	0.0	132.0	49.0	37.0	0.0	0.0	0.0	0.0	0.0	0.0	0.0	0.0	30.0	0.0	62.0	22.0	0.0	0.0	0.0	0.0
5659ac48170d181301a67a72faea3d49	0.0	0.0	0.0	0.0	0.0	0.0	0.0	0.0	0.0	0.0	0.0	0.0	0.0	0.0	0.0	0.0	0.0	0.0	58.0	0.0	0.0	0.0	0.0	0.0	0.0	0.0	0.0	0.0	0.0	0.0	0.0	28.0	72.0	0.0	0.0	0.0	0.0	0.0	0.0	0.0	0.0	0.0	0.0	44.0	0.0	39.0	50.0	41.0	0.0
8fb1c457124ba44647ff3ea9de4eac3e	14.0	14.0	0.0	0.0	0.0	34.0	0.0	0.0	0.0	0.0	0.0	0.0	0.0	0.0	0.0	0.0	0.0	0.0	0.0	0.0	0.0	0.0	0.0	0.0	0.0	0.0	0.0	0.0	64.0	98.0	0.0	0.0	0.0	0.0	0.0	0.0	0.0	48.0	0.0	0.0	0.0	0.0	0.0	0.0	0.0	0.0	0.0	0.0	0.0
69f94f1cb1413be3ea968b93fcc9daf7	26.0	0.0	28.0	0.0	0.0	10.0	0.0	0.0	0.0	18.0	0.0	0.0	0.0	36.0	26.0	0.0	0.0	0.0	0.0	24.0	0.0	0.0	0.0	0.0	0.0	0.0	0.0	0.0	0.0	0.0	0.0	0.0	19.0	35.0	0.0	20.0	0.0	0.0	0.0	0.0	0.0	0.0	0.0	20.0	15.0	0.0	35.0	26.0	0.0
4d7d9963aed0ddd81e3929a28716835b	0.0	34.0	30.0	0.0	0.0	0.0	0.0	0.0	0.0	40.0	69.0	0.0	0.0	61.0	0.0	0.0	0.0	0.0	0.0	0.0	0.0	0.0	0.0	0.0	0.0	0.0	0.0	0.0	0.0	0.0	0.0	0.0	0.0	0.0	0.0	0.0	0.0	0.0	0.0	0.0	0.0	0.0	38.0	36.0	0.0	0.0	39.0	0.0	36.0
5337e0e97e95a8b8210cbc6f696779ab	0.0	0.0	11.0	0.0	0.0	0.0	0.0	0.0	19.0	7.0	0.0	25.0	0.0	0.0	13.0	0.0	0.0	0.0	23.0	0.0	0.0	0.0	0.0	20.0	0.0	0.0	0.0	0.0	0.0	0.0	0.0	0.0	17.0	0.0	0.0	0.0	0.0	0.0	0.0	0.0	0.0	0.0	12.0	29.0	56.0	0.0	34.0	18.0	26.0
26ac1a51ff466369b59b74b13c3adc45	0.0	0.0	0.0	0.0	38.0	0.0	0.0	0.0	0.0	0.0	0.0	0.0	0.0	0.0	0.0	0.0	0.0	0.0	0.0	0.0	0.0	0.0	0.0	0.0	0.0	0.0	0.0	0.0	0.0	0.0	0.0	0.0	0.0	0.0	0.0	0.0	0.0	0.0	0.0	0.0	0.0	0.0	0.0	73.0	72.0	0.0	0.0	0.0	0.0
1113492232a0db0f8bc9e1b3f2cced4b	38.0	16.0	48.0	0.0	0.0	0.0	0.0	0.0	0.0	14.0	22.0	0.0	0.0	0.0	0.0	0.0	0.0	0.0	0.0	0.0	0.0	0.0	0.0	0.0	0.0	0.0	0.0	0.0	23.0	45.0	19.0	20.0	0.0	0.0	16.0	0.0	26.0	28.0	37.0	0.0	0.0	0.0	0.0	13.0	0.0	0.0	0.0	0.0	0.0
32f530c6245bbf0d82539c475a2a3a81	14.0	0.0	21.0	0.0	0.0	30.0	19.0	0.0	0.0	0.0	0.0	0.0	0.0	0.0	0.0	0.0	0.0	0.0	0.0	0.0	30.0	0.0	0.0	28.0	0.0	0.0	0.0	0.0	0.0	0.0	0.0	22.0	0.0	0.0	0.0	67.0	0.0	0.0	0.0	0.0	0.0	0.0	0.0	20.0	24.0	0.0	19.0	52.0	34.0
d81ce8308b406d4f922c13492d4d30f0	0.0	65.0	42.0	0.0	0.0	0.0	0.0	0.0	0.0	0.0	0.0	0.0	0.0	0.0	0.0	0.0	0.0	0.0	0.0	0.0	28.0	0.0	0.0	0.0	0.0	0.0	0.0	0.0	0.0	0.0	0.0	0.0	27.0	0.0	0.0	0.0	0.0	0.0	0.0	0.0	0.0	0.0	0.0	57.0	50.0	0.0	0.0	38.0	64.0
4547cfd621307f34f4169e03a7edc255	32.0	38.0	33.0	0.0	20.0	0.0	0.0	0.0	0.0	0.0	0.0	0.0	0.0	0.0	0.0	0.0	0.0	0.0	0.0	0.0	0.0	0.0	0.0	0.0	0.0	0.0	0.0	0.0	0.0	63.0	0.0	0.0	0.0	0.0	0.0	0.0	0.0	0.0	47.0	0.0	92.0	0.0	0.0	0.0	0.0	0.0	0.0	0.0	0.0
b667f1642ce54db5881144a681505b3c	27.0	31.0	21.0	0.0	17.0	68.0	0.0	0.0	0.0	0.0	0.0	0.0	0.0	0.0	0.0	0.0	0.0	0.0	0.0	0.0	0.0	0.0	0.0	0.0	0.0	0.0	0.0	0.0	0.0	0.0	0.0	0.0	0.0	0.0	0.0	0.0	0.0	0.0	33.0	0.0	37.0	0.0	0.0	0.0	0.0	0.0	0.0	0.0	0.0
f3ed78ecebdcd6bc85e62eaeda4ff0d5	0.0	64.0	65.0	0.0	0.0	29.0	0.0	0.0	0.0	0.0	0.0	0.0	0.0	0.0	0.0	0.0	0.0	0.0	0.0	0.0	30.0	0.0	0.0	0.0	0.0	0.0	0.0	0.0	0.0	0.0	15.0	0.0	0.0	36.0	0.0	0.0	0.0	0.0	0.0	0.0	0.0	0.0	33.0	0.0	0.0	0.0	0.0	0.0	29.0
71c82c9fc321557119c82f9dc8d894fc	0.0	0.0	0.0	0.0	0.0	0.0	14.0	0.0	37.0	16.0	5.0	0.0	26.0	36.0	42.0	0.0	0.0	0.0	0.0	0.0	0.0	0.0	0.0	24.0	0.0	0.0	0.0	0.0	0.0	0.0	14.0	19.0	25.0	0.0	0.0	7.0	7.0	0.0	0.0	0.0	0.0	0.0	19.0	19.0	19.0	17.0	58.0	31.0	11.0
29447112339113de37b30550c7348c25	0.0	0.0	0.0	0.0	0.0	0.0	0.0	32.0	39.0	0.0	0.0	0.0	0.0	0.0	0.0	27.0	0.0	38.0	0.0	0.0	18.0	0.0	0.0	0.0	0.0	0.0	0.0	0.0	0.0	0.0	0.0	35.0	21.0	0.0	0.0	0.0	0.0	0.0	0.0	0.0	0.0	0.0	0.0	0.0	0.0	11.0	20.0	28.0	19.0
490722b79f0e3ee4ad7be8c534b2d227	0.0	0.0	0.0	0.0	0.0	0.0	0.0	0.0	0.0	0.0	0.0	0.0	0.0	0.0	0.0	0.0	0.0	0.0	0.0	0.0	0.0	0.0	0.0	0.0	0.0	0.0	0.0	0.0	0.0	0.0	0.0	0.0	0.0	0.0	0.0	0.0	0.0	0.0	0.0	0.0	0.0	0.0	0.0	0.0	0.0	0.0	0.0	0.0	27.0
da184a8bf4912cfed293d6a1293ea61c	0.0	0.0	0.0	50.0	58.0	0.0	0.0	0.0	0.0	0.0	0.0	0.0	0.0	0.0	0.0	0.0	0.0	0.0	0.0	0.0	0.0	0.0	0.0	0.0	0.0	0.0	0.0	0.0	0.0	0.0	0.0	0.0	14.0	0.0	0.0	0.0	0.0	0.0	0.0	49.0	0.0	0.0	0.0	0.0	26.0	0.0	0.0	0.0	59.0
2ac43424b9f5c30b320aa71ac3edeb7e	478.0	0.0	15.0	0.0	0.0	0.0	0.0	0.0	0.0	0.0	0.0	0.0	0.0	0.0	0.0	0.0	0.0	0.0	0.0	0.0	0.0	0.0	0.0	0.0	0.0	0.0	0.0	0.0	0.0	0.0	0.0	0.0	0.0	0.0	0.0	0.0	0.0	0.0	0.0	0.0	0.0	0.0	0.0	0.0	0.0	0.0	0.0	0.0	0.0
5c59a2d286e2abca243319e873f7995e	19.0	18.0	18.0	0.0	0.0	29.0	0.0	0.0	0.0	0.0	0.0	0.0	0.0	0.0	0.0	0.0	0.0	0.0	0.0	0.0	0.0	0.0	0.0	0.0	0.0	0.0	0.0	0.0	0.0	0.0	39.0	33.0	24.0	0.0	0.0	0.0	0.0	0.0	0.0	0.0	0.0	0.0	0.0	27.0	21.0	0.0	17.0	0.0	26.0
11981e551e651a7854512daaa3df542c	0.0	0.0	0.0	0.0	65.0	0.0	0.0	0.0	27.0	0.0	0.0	0.0	0.0	0.0	0.0	0.0	0.0	0.0	0.0	0.0	0.0	0.0	0.0	0.0	0.0	0.0	0.0	0.0	0.0	48.0	0.0	27.0	50.0	0.0	0.0	0.0	0.0	0.0	0.0	0.0	0.0	0.0	0.0	16.0	0.0	16.0	134.0	0.0	0.0
3660546f1668d6126373761f47a21fad	0.0	0.0	0.0	0.0	0.0	0.0	0.0	0.0	0.0	0.0	0.0	0.0	0.0	0.0	0.0	0.0	0.0	0.0	0.0	0.0	0.0	0.0	0.0	0.0	0.0	0.0	31.0	0.0	0.0	0.0	0.0	0.0	0.0	0.0	0.0	0.0	0.0	0.0	0.0	0.0	0.0	0.0	0.0	41.0	38.0	20.0	0.0	0.0	0.0
4243d97ce7f5c944bfca54803182dc58	16.0	14.0	17.0	0.0	0.0	0.0	18.0	24.0	0.0	0.0	0.0	0.0	0.0	0.0	0.0	0.0	0.0	0.0	0.0	0.0	13.0	0.0	0.0	0.0	19.0	0.0	0.0	0.0	19.0	28.0	0.0	11.0	24.0	0.0	0.0	21.0	0.0	0.0	0.0	0.0	0.0	0.0	11.0	23.0	25.0	12.0	0.0	0.0	22.0
8b77c28327c8a7699e98251357cb6681	0.0	0.0	29.0	0.0	0.0	0.0	0.0	0.0	0.0	23.0	0.0	0.0	0.0	0.0	0.0	48.0	0.0	101.0	0.0	0.0	49.0	0.0	0.0	0.0	0.0	0.0	0.0	50.0	0.0	0.0	0.0	0.0	0.0	0.0	0.0	50.0	0.0	0.0	0.0	0.0	0.0	0.0	0.0	0.0	0.0	0.0	0.0	23.0	30.0
5ce33161607232fd159360470e9fb01d	0.0	0.0	0.0	91.0	91.0	78.0	0.0	0.0	0.0	0.0	0.0	0.0	0.0	0.0	0.0	0.0	0.0	0.0	0.0	0.0	0.0	0.0	0.0	0.0	0.0	0.0	0.0	0.0	0.0	0.0	0.0	0.0	0.0	0.0	0.0	0.0	0.0	0.0	0.0	0.0	41.0	104.0	0.0	0.0	0.0	0.0	0.0	0.0	0.0
7cd4ea0a91d194e68fdd3aca547939d8	0.0	0.0	0.0	6.0	14.0	30.0	0.0	0.0	25.0	0.0	0.0	0.0	0.0	0.0	0.0	0.0	0.0	0.0	0.0	0.0	0.0	0.0	0.0	0.0	0.0	0.0	0.0	0.0	0.0	0.0	17.0	18.0	31.0	0.0	0.0	0.0	0.0	0.0	0.0	0.0	0.0	0.0	0.0	27.0	20.0	0.0	0.0	0.0	23.0
2b21ab767b9ea4c5455657e3788863b6	31.0	0.0	0.0	151.0	18.0	0.0	0.0	0.0	0.0	0.0	0.0	0.0	0.0	0.0	0.0	0.0	0.0	0.0	0.0	0.0	0.0	0.0	0.0	0.0	0.0	0.0	0.0	0.0	0.0	0.0	20.0	0.0	23.0	0.0	0.0	0.0	0.0	0.0	0.0	21.0	0.0	0.0	0.0	0.0	26.0	0.0	18.0	0.0	28.0
7a8f726ec53b18d70851806da5d9e1cc	0.0	33.0	35.0	0.0	0.0	0.0	0.0	0.0	0.0	0.0	20.0	23.0	0.0	0.0	0.0	0.0	0.0	0.0	24.0	0.0	0.0	0.0	21.0	0.0	0.0	0.0	0.0	40.0	0.0	0.0	21.0	28.0	0.0	0.0	0.0	0.0	0.0	0.0	0.0	0.0	0.0	0.0	44.0	0.0	0.0	0.0	20.0	0.0	24.0
96e65ba7752f1df547e63d94c74f29ba	0.0	24.0	0.0	0.0	0.0	0.0	0.0	0.0	0.0	0.0	63.0	0.0	0.0	0.0	0.0	0.0	0.0	0.0	0.0	0.0	0.0	0.0	43.0	0.0	0.0	0.0	0.0	0.0	0.0	0.0	66.0	26.0	36.0	0.0	0.0	0.0	48.0	0.0	0.0	0.0	0.0	0.0	81.0	0.0	0.0	32.0	0.0	0.0	0.0
c1746f9042c61ea0fb2e4ef77900da05	0.0	0.0	0.0	0.0	0.0	0.0	40.0	18.0	26.0	0.0	0.0	0.0	0.0	0.0	0.0	0.0	0.0	37.0	16.0	0.0	42.0	0.0	0.0	0.0	0.0	0.0	0.0	34.0	0.0	0.0	20.0	35.0	23.0	15.0	19.0	38.0	13.0	23.0	0.0	0.0	0.0	0.0	0.0	0.0	0.0	0.0	0.0	0.0	36.0
46f66734bea058e2416bb9da625739a8	0.0	0.0	0.0	0.0	0.0	0.0	0.0	0.0	0.0	0.0	0.0	0.0	0.0	0.0	0.0	0.0	0.0	73.0	0.0	0.0	36.0	0.0	0.0	0.0	53.0	0.0	67.0	0.0	0.0	0.0	0.0	0.0	0.0	0.0	0.0	61.0	0.0	0.0	0.0	0.0	0.0	0.0	0.0	0.0	0.0	0.0	0.0	43.0	0.0
f4d41ad693f41d42a97ebbce21db596b	42.0	0.0	33.0	30.0	109.0	27.0	0.0	0.0	0.0	0.0	0.0	0.0	0.0	0.0	0.0	0.0	0.0	0.0	0.0	0.0	0.0	0.0	0.0	0.0	0.0	0.0	0.0	0.0	0.0	0.0	0.0	0.0	0.0	0.0	0.0	0.0	0.0	0.0	0.0	0.0	0.0	0.0	0.0	0.0	0.0	0.0	0.0	0.0	23.0
8e44e9ba94f0751839b11286048ab243	30.0	0.0	0.0	0.0	99.0	48.0	0.0	0.0	0.0	0.0	0.0	0.0	0.0	0.0	0.0	0.0	0.0	0.0	0.0	0.0	0.0	0.0	0.0	0.0	0.0	0.0	0.0	0.0	0.0	0.0	0.0	0.0	0.0	0.0	0.0	0.0	0.0	0.0	0.0	33.0	0.0	0.0	0.0	0.0	35.0	38.0	0.0	0.0	0.0
1233c386054875fa8b66c3e69e4ba744	15.0	0.0	0.0	0.0	19.0	185.0	0.0	0.0	0.0	0.0	0.0	0.0	0.0	0.0	0.0	0.0	0.0	0.0	0.0	0.0	0.0	0.0	0.0	0.0	0.0	0.0	0.0	0.0	0.0	23.0	0.0	0.0	0.0	0.0	0.0	0.0	0.0	0.0	0.0	0.0	43.0	0.0	0.0	0.0	0.0	0.0	0.0	0.0	0.0
45e3c4ffdd2dac5e8c07e796c7c8964b	0.0	0.0	11.0	0.0	0.0	6.0	12.0	0.0	0.0	6.0	0.0	0.0	0.0	0.0	0.0	0.0	0.0	0.0	6.0	11.0	0.0	0.0	0.0	11.0	0.0	0.0	0.0	17.0	0.0	0.0	0.0	15.0	12.0	0.0	0.0	21.0	0.0	0.0	0.0	0.0	0.0	0.0	0.0	0.0	6.0	12.0	10.0	29.0	28.0
fcc0c80746401f225e81fc27cd5ac76f	0.0	0.0	0.0	0.0	0.0	0.0	0.0	0.0	0.0	0.0	0.0	0.0	0.0	0.0	0.0	0.0	0.0	0.0	30.0	18.0	0.0	15.0	0.0	0.0	0.0	0.0	0.0	0.0	0.0	0.0	0.0	28.0	15.0	0.0	0.0	0.0	0.0	0.0	0.0	0.0	0.0	0.0	143.0	19.0	0.0	6.0	0.0	16.0	0.0
ce41c7a27659a63baeb7c120f060f2cc	21.0	0.0	0.0	0.0	11.0	6.0	0.0	22.0	0.0	0.0	0.0	0.0	0.0	34.0	22.0	0.0	0.0	0.0	0.0	0.0	0.0	0.0	0.0	0.0	0.0	0.0	0.0	0.0	0.0	0.0	0.0	0.0	0.0	11.0	0.0	0.0	0.0	0.0	0.0	0.0	13.0	0.0	0.0	0.0	0.0	29.0	69.0	30.0	0.0
467ffeee96d1b4d6d52e280cc984afdf	26.0	20.0	19.0	0.0	13.0	0.0	0.0	0.0	0.0	0.0	0.0	0.0	0.0	0.0	0.0	0.0	0.0	0.0	0.0	0.0	0.0	48.0	0.0	0.0	0.0	0.0	0.0	0.0	0.0	12.0	14.0	0.0	0.0	28.0	0.0	0.0	0.0	0.0	0.0	0.0	0.0	0.0	0.0	0.0	9.0	22.0	25.0	0.0	13.0
8abfb845beac59d933e6747b2a057bbf	0.0	0.0	0.0	0.0	0.0	0.0	0.0	0.0	0.0	77.0	0.0	0.0	0.0	0.0	97.0	73.0	0.0	0.0	0.0	0.0	0.0	0.0	0.0	0.0	0.0	0.0	0.0	0.0	0.0	0.0	0.0	31.0	0.0	0.0	0.0	0.0	0.0	0.0	0.0	0.0	0.0	0.0	0.0	27.0	0.0	76.0	66.0	0.0	18.0
3774a42a8fe9e1b0a586f68332f8de9f	0.0	0.0	0.0	0.0	0.0	0.0	0.0	0.0	0.0	0.0	0.0	0.0	0.0	0.0	32.0	0.0	0.0	0.0	0.0	0.0	0.0	0.0	0.0	0.0	0.0	0.0	0.0	0.0	0.0	0.0	0.0	24.0	23.0	0.0	0.0	0.0	0.0	0.0	0.0	0.0	0.0	0.0	69.0	34.0	0.0	0.0	39.0	33.0	0.0
427a0b19bce386a33b63cf8daf04b63f	0.0	0.0	0.0	0.0	18.0	26.0	0.0	44.0	14.0	0.0	0.0	0.0	0.0	0.0	0.0	0.0	0.0	0.0	0.0	0.0	0.0	0.0	12.0	0.0	0.0	0.0	0.0	0.0	0.0	0.0	0.0	0.0	14.0	0.0	0.0	0.0	0.0	0.0	0.0	0.0	0.0	0.0	0.0	16.0	27.0	0.0	0.0	0.0	9.0
33a0a7adcab514e055ecfab92ac6f508	52.0	0.0	21.0	0.0	0.0	0.0	0.0	28.0	0.0	0.0	0.0	0.0	0.0	0.0	0.0	0.0	0.0	0.0	0.0	0.0	0.0	0.0	0.0	0.0	0.0	0.0	0.0	38.0	0.0	0.0	31.0	18.0	15.0	0.0	0.0	0.0	0.0	0.0	0.0	0.0	0.0	0.0	0.0	17.0	18.0	0.0	20.0	0.0	11.0
02385fe87b78738e596ac1613b273937	10.0	26.0	42.0	0.0	37.0	18.0	0.0	0.0	0.0	0.0	0.0	0.0	0.0	7.0	0.0	7.0	0.0	0.0	0.0	0.0	0.0	0.0	0.0	0.0	2.0	0.0	0.0	13.0	4.0	9.0	0.0	0.0	10.0	0.0	5.0	0.0	10.0	11.0	10.0	0.0	3.0	0.0	22.0	0.0	0.0	0.0	0.0	0.0	13.0
f6707229c332aab64c37d78524e86385	25.0	0.0	25.0	0.0	0.0	28.0	0.0	37.0	0.0	0.0	0.0	0.0	0.0	0.0	0.0	0.0	0.0	0.0	0.0	0.0	0.0	0.0	0.0	0.0	0.0	0.0	0.0	0.0	0.0	0.0	0.0	0.0	0.0	0.0	0.0	0.0	0.0	0.0	0.0	0.0	0.0	0.0	0.0	0.0	22.0	0.0	0.0	0.0	21.0
24f320db1610c98434ca59909d76f8f7	23.0	35.0	0.0	0.0	0.0	0.0	0.0	0.0	0.0	0.0	0.0	0.0	19.0	0.0	29.0	0.0	0.0	0.0	0.0	0.0	33.0	0.0	0.0	0.0	0.0	0.0	0.0	0.0	0.0	0.0	14.0	24.0	24.0	0.0	0.0	0.0	0.0	0.0	0.0	0.0	0.0	0.0	20.0	22.0	0.0	48.0	48.0	26.0	14.0
72fe6e516f8947b65769afbd1c20583b	0.0	18.0	0.0	0.0	0.0	0.0	0.0	0.0	0.0	0.0	0.0	0.0	0.0	0.0	0.0	0.0	0.0	0.0	33.0	33.0	0.0	0.0	0.0	0.0	0.0	0.0	28.0	42.0	0.0	0.0	0.0	0.0	0.0	33.0	0.0	0.0	0.0	25.0	0.0	0.0	0.0	0.0	0.0	20.0	0.0	0.0	0.0	0.0	15.0
48f207da4b5b62dffd67996380482e76	0.0	0.0	35.0	0.0	0.0	0.0	0.0	0.0	0.0	0.0	0.0	0.0	0.0	0.0	0.0	0.0	0.0	42.0	0.0	0.0	0.0	0.0	0.0	0.0	0.0	0.0	0.0	0.0	31.0	49.0	0.0	0.0	0.0	34.0	0.0	0.0	0.0	0.0	0.0	0.0	0.0	0.0	29.0	0.0	0.0	0.0	0.0	0.0	26.0
353cb4076cf2415ea7c646777669ca3e	0.0	0.0	14.0	0.0	0.0	0.0	20.0	21.0	0.0	0.0	0.0	21.0	0.0	0.0	0.0	23.0	0.0	41.0	14.0	11.0	41.0	0.0	12.0	0.0	0.0	0.0	0.0	19.0	0.0	9.0	12.0	12.0	29.0	35.0	0.0	19.0	0.0	0.0	0.0	0.0	0.0	0.0	0.0	15.0	0.0	0.0	0.0	19.0	29.0
0f8484e0aeaf3d5e76aff386cb8673af	0.0	0.0	0.0	0.0	0.0	0.0	0.0	16.0	0.0	27.0	0.0	0.0	0.0	0.0	0.0	0.0	0.0	25.0	0.0	0.0	0.0	19.0	0.0	0.0	0.0	0.0	0.0	0.0	29.0	0.0	31.0	0.0	50.0	0.0	0.0	0.0	0.0	42.0	0.0	0.0	0.0	0.0	0.0	50.0	29.0	17.0	34.0	21.0	0.0
7f26df444f2e1d8eab6772bc3a1bb8cb	0.0	0.0	0.0	0.0	0.0	0.0	0.0	0.0	0.0	33.0	0.0	0.0	0.0	0.0	0.0	0.0	0.0	0.0	0.0	0.0	38.0	0.0	0.0	0.0	0.0	0.0	30.0	0.0	0.0	0.0	0.0	0.0	36.0	0.0	0.0	32.0	0.0	0.0	0.0	0.0	0.0	0.0	32.0	14.0	22.0	0.0	0.0	71.0	0.0
44a2c7e3a5316ee5cbab7bd8e59439a0	0.0	76.0	0.0	0.0	0.0	0.0	0.0	0.0	0.0	0.0	0.0	0.0	0.0	0.0	0.0	0.0	0.0	0.0	0.0	0.0	0.0	0.0	0.0	0.0	0.0	0.0	0.0	0.0	0.0	0.0	39.0	50.0	0.0	0.0	0.0	0.0	0.0	0.0	0.0	0.0	0.0	0.0	52.0	0.0	0.0	26.0	0.0	0.0	0.0
4354efb2c1b4313e9fe7325d679c3449	0.0	0.0	0.0	0.0	0.0	0.0	0.0	0.0	0.0	25.0	0.0	0.0	0.0	0.0	7.0	0.0	0.0	15.0	27.0	0.0	0.0	0.0	0.0	28.0	0.0	0.0	0.0	10.0	0.0	0.0	16.0	0.0	0.0	0.0	0.0	27.0	0.0	0.0	0.0	0.0	0.0	0.0	65.0	20.0	0.0	0.0	0.0	41.0	0.0
c7211c4b2be1386c3e836863ba466118	0.0	0.0	0.0	0.0	0.0	0.0	0.0	0.0	0.0	0.0	0.0	0.0	0.0	0.0	0.0	0.0	0.0	0.0	0.0	0.0	0.0	0.0	0.0	0.0	35.0	41.0	0.0	0.0	0.0	60.0	0.0	0.0	0.0	0.0	0.0	0.0	0.0	0.0	0.0	0.0	0.0	0.0	0.0	0.0	49.0	0.0	0.0	0.0	0.0
1ce5d4cc1d056cf22b464e410294f231	20.0	0.0	22.0	0.0	0.0	0.0	0.0	0.0	0.0	0.0	0.0	0.0	0.0	0.0	0.0	0.0	0.0	0.0	0.0	0.0	0.0	0.0	0.0	0.0	0.0	0.0	0.0	0.0	0.0	0.0	0.0	19.0	31.0	0.0	0.0	0.0	0.0	0.0	0.0	0.0	0.0	0.0	0.0	19.0	13.0	0.0	33.0	63.0	17.0
fa638ec41219d5bbd32770d015c1e00b	51.0	23.0	0.0	0.0	26.0	21.0	0.0	0.0	0.0	0.0	0.0	0.0	0.0	0.0	0.0	0.0	0.0	0.0	0.0	0.0	0.0	0.0	0.0	0.0	0.0	0.0	0.0	0.0	0.0	0.0	0.0	0.0	22.0	0.0	0.0	0.0	0.0	0.0	0.0	0.0	0.0	0.0	18.0	0.0	0.0	0.0	0.0	0.0	19.0
2ee408c1fab80e445fbf27aaefecf0c3	20.0	12.0	0.0	0.0	0.0	0.0	0.0	0.0	0.0	0.0	0.0	0.0	0.0	0.0	0.0	0.0	0.0	0.0	0.0	0.0	0.0	0.0	0.0	18.0	54.0	0.0	0.0	0.0	0.0	27.0	24.0	15.0	24.0	0.0	0.0	0.0	0.0	0.0	0.0	0.0	0.0	0.0	21.0	15.0	51.0	0.0	18.0	15.0	13.0
cfea52e77ed2eefda3777f134e436087	0.0	8.0	8.0	0.0	4.0	0.0	0.0	7.0	0.0	0.0	0.0	13.0	0.0	0.0	0.0	0.0	0.0	0.0	6.0	0.0	0.0	0.0	0.0	13.0	0.0	0.0	0.0	0.0	0.0	0.0	10.0	0.0	18.0	0.0	0.0	14.0	0.0	0.0	0.0	0.0	0.0	0.0	0.0	7.0	41.0	0.0	0.0	10.0	12.0
3dd36a910a79822c686dc263ec58bdc9	0.0	0.0	0.0	0.0	0.0	0.0	0.0	0.0	0.0	0.0	0.0	0.0	0.0	0.0	0.0	0.0	0.0	44.0	0.0	26.0	0.0	0.0	0.0	19.0	0.0	0.0	0.0	0.0	0.0	0.0	0.0	30.0	21.0	0.0	0.0	0.0	0.0	0.0	0.0	0.0	0.0	0.0	0.0	0.0	0.0	0.0	0.0	58.0	17.0
1ab97bebabe89ce17112a8e403a95a65	0.0	0.0	0.0	0.0	0.0	0.0	0.0	0.0	0.0	0.0	0.0	0.0	0.0	0.0	0.0	0.0	0.0	0.0	0.0	0.0	0.0	0.0	0.0	83.0	0.0	0.0	0.0	34.0	51.0	59.0	0.0	0.0	0.0	0.0	0.0	0.0	0.0	0.0	0.0	0.0	0.0	0.0	0.0	0.0	0.0	0.0	0.0	0.0	0.0
8eba146636ac250944639838d1338168	8.0	0.0	18.0	0.0	0.0	0.0	29.0	0.0	0.0	30.0	0.0	0.0	0.0	23.0	31.0	0.0	0.0	0.0	0.0	0.0	0.0	0.0	0.0	0.0	0.0	0.0	0.0	0.0	0.0	0.0	0.0	29.0	15.0	0.0	0.0	0.0	0.0	0.0	0.0	0.0	0.0	0.0	41.0	0.0	13.0	31.0	0.0	33.0	13.0
43ce2d1e5c66ca63877198b84559075f	14.0	16.0	0.0	35.0	19.0	0.0	0.0	0.0	0.0	0.0	0.0	0.0	0.0	0.0	0.0	0.0	0.0	0.0	0.0	0.0	0.0	0.0	0.0	0.0	0.0	0.0	0.0	0.0	0.0	0.0	57.0	18.0	0.0	0.0	0.0	0.0	0.0	0.0	0.0	0.0	0.0	4.0	0.0	0.0	19.0	13.0	0.0	6.0	43.0
5270bba9bcf843c0aa82be3f3ccd2096	0.0	47.0	72.0	0.0	0.0	0.0	0.0	0.0	0.0	0.0	0.0	0.0	0.0	0.0	0.0	0.0	0.0	0.0	0.0	0.0	0.0	0.0	0.0	0.0	0.0	0.0	0.0	0.0	0.0	55.0	49.0	0.0	84.0	0.0	0.0	0.0	0.0	53.0	0.0	34.0	0.0	0.0	0.0	0.0	0.0	42.0	0.0	0.0	0.0
96121aeb7d525bf7c133b518babef309	0.0	0.0	0.0	76.0	36.0	0.0	0.0	0.0	0.0	0.0	0.0	0.0	0.0	0.0	0.0	0.0	0.0	0.0	0.0	0.0	0.0	0.0	0.0	0.0	51.0	16.0	0.0	0.0	24.0	59.0	0.0	0.0	0.0	0.0	0.0	0.0	0.0	0.0	0.0	35.0	0.0	0.0	0.0	0.0	0.0	0.0	0.0	0.0	0.0
153244c5040310679a3f7645c51720f1	11.0	23.0	20.0	0.0	0.0	0.0	0.0	0.0	0.0	31.0	29.0	0.0	0.0	0.0	0.0	0.0	0.0	0.0	0.0	0.0	0.0	0.0	47.0	0.0	0.0	0.0	0.0	0.0	0.0	0.0	0.0	0.0	0.0	0.0	0.0	0.0	0.0	0.0	35.0	0.0	0.0	0.0	0.0	16.0	15.0	46.0	33.0	27.0	0.0
d3a6a03b3ffda62f870719f605bdf96a	42.0	44.0	0.0	0.0	0.0	50.0	0.0	0.0	0.0	0.0	0.0	0.0	0.0	0.0	0.0	0.0	0.0	0.0	0.0	0.0	0.0	0.0	0.0	0.0	0.0	0.0	0.0	0.0	37.0	51.0	0.0	0.0	0.0	0.0	0.0	0.0	0.0	0.0	0.0	0.0	0.0	0.0	0.0	43.0	0.0	0.0	0.0	0.0	0.0
b07793aea195711bec9dc7df6b566333	0.0	15.0	0.0	0.0	0.0	0.0	0.0	0.0	9.0	0.0	0.0	10.0	0.0	0.0	0.0	0.0	0.0	14.0	0.0	0.0	19.0	0.0	0.0	14.0	0.0	0.0	0.0	0.0	20.0	0.0	17.0	44.0	28.0	0.0	0.0	0.0	0.0	0.0	0.0	0.0	0.0	0.0	0.0	18.0	25.0	18.0	22.0	0.0	18.0
2a48283f267ac53197939fe7d73b45e9	0.0	17.0	19.0	0.0	0.0	0.0	0.0	0.0	0.0	0.0	0.0	0.0	0.0	0.0	0.0	0.0	0.0	0.0	0.0	0.0	0.0	14.0	0.0	0.0	24.0	0.0	0.0	30.0	25.0	30.0	0.0	0.0	0.0	9.0	31.0	0.0	0.0	0.0	0.0	0.0	15.0	0.0	0.0	0.0	0.0	0.0	0.0	0.0	0.0
a8aa048ce51a0ffa9e30fa60b0cd3417	0.0	0.0	0.0	0.0	0.0	0.0	73.0	51.0	52.0	0.0	0.0	0.0	0.0	0.0	0.0	0.0	0.0	0.0	0.0	0.0	0.0	0.0	0.0	0.0	0.0	0.0	0.0	0.0	0.0	0.0	81.0	0.0	48.0	0.0	0.0	0.0	0.0	0.0	0.0	0.0	0.0	0.0	0.0	0.0	0.0	0.0	0.0	0.0	53.0
ddd972796dc74d2ce4778e458f7b1c7c	0.0	0.0	0.0	0.0	0.0	0.0	0.0	45.0	0.0	0.0	0.0	0.0	0.0	83.0	69.0	0.0	42.0	0.0	0.0	0.0	0.0	0.0	0.0	0.0	0.0	0.0	0.0	0.0	0.0	0.0	0.0	0.0	35.0	57.0	0.0	0.0	0.0	0.0	0.0	0.0	0.0	0.0	46.0	0.0	0.0	21.0	51.0	0.0	0.0
15848b4565e33cf474afbe58c888dfc1	0.0	0.0	0.0	0.0	0.0	0.0	47.0	0.0	0.0	0.0	0.0	0.0	0.0	0.0	0.0	0.0	0.0	73.0	0.0	0.0	0.0	0.0	0.0	0.0	0.0	0.0	0.0	51.0	0.0	0.0	0.0	41.0	45.0	59.0	0.0	73.0	0.0	0.0	0.0	0.0	0.0	0.0	0.0	0.0	0.0	0.0	0.0	0.0	0.0
750f067885e165102809d39ec21fa910	16.0	0.0	16.0	0.0	20.0	16.0	18.0	0.0	0.0	0.0	0.0	0.0	0.0	0.0	0.0	0.0	0.0	0.0	0.0	0.0	0.0	0.0	0.0	0.0	0.0	0.0	0.0	0.0	0.0	0.0	50.0	31.0	13.0	0.0	10.0	0.0	0.0	0.0	0.0	0.0	0.0	0.0	8.0	29.0	41.0	13.0	9.0	0.0	19.0
3e564f9975cc69e1370938ba8311bb25	0.0	33.0	41.0	0.0	0.0	0.0	0.0	0.0	0.0	0.0	0.0	0.0	0.0	0.0	0.0	0.0	0.0	0.0	0.0	0.0	60.0	0.0	0.0	0.0	0.0	0.0	0.0	0.0	0.0	0.0	0.0	0.0	45.0	49.0	0.0	0.0	0.0	0.0	0.0	0.0	0.0	0.0	0.0	0.0	17.0	0.0	0.0	0.0	0.0
bf25a4d8d8a12d7092a1885e6140472b	0.0	0.0	35.0	0.0	0.0	0.0	0.0	0.0	0.0	0.0	0.0	0.0	0.0	0.0	0.0	22.0	0.0	0.0	0.0	44.0	24.0	0.0	0.0	0.0	0.0	0.0	0.0	0.0	0.0	0.0	12.0	0.0	0.0	0.0	0.0	0.0	0.0	0.0	21.0	0.0	0.0	0.0	0.0	10.0	0.0	0.0	0.0	0.0	31.0
237b15e31022c18e861f5c84ebb82cd3	0.0	0.0	0.0	0.0	0.0	0.0	0.0	0.0	0.0	0.0	0.0	12.0	57.0	54.0	78.0	0.0	0.0	0.0	0.0	0.0	0.0	49.0	53.0	0.0	0.0	0.0	0.0	0.0	33.0	0.0	14.0	19.0	0.0	0.0	0.0	34.0	0.0	21.0	0.0	0.0	0.0	0.0	0.0	0.0	10.0	42.0	0.0	0.0	0.0
8f6aa62066f7b66a0618ce77db16049c	0.0	0.0	0.0	0.0	0.0	0.0	0.0	26.0	0.0	0.0	0.0	23.0	0.0	0.0	0.0	0.0	0.0	0.0	0.0	0.0	0.0	0.0	0.0	0.0	0.0	26.0	19.0	0.0	0.0	0.0	47.0	54.0	27.0	0.0	0.0	0.0	0.0	0.0	0.0	0.0	0.0	0.0	0.0	0.0	63.0	0.0	0.0	10.0	64.0
3ce043d18edda034cced0bb0ccee37a8	10.0	50.0	62.0	10.0	23.0	0.0	0.0	0.0	0.0	0.0	0.0	0.0	0.0	0.0	0.0	0.0	0.0	0.0	0.0	0.0	0.0	0.0	0.0	0.0	0.0	0.0	0.0	0.0	0.0	0.0	0.0	0.0	0.0	18.0	5.0	0.0	0.0	0.0	0.0	0.0	0.0	0.0	0.0	0.0	0.0	0.0	20.0	22.0	15.0
a2204f4ce0d841d67e49a8aca5593504	0.0	0.0	0.0	0.0	0.0	0.0	0.0	0.0	0.0	0.0	70.0	132.0	0.0	0.0	0.0	0.0	0.0	0.0	36.0	0.0	0.0	0.0	0.0	0.0	25.0	0.0	0.0	15.0	0.0	0.0	10.0	0.0	0.0	0.0	0.0	0.0	0.0	0.0	0.0	0.0	0.0	0.0	17.0	12.0	33.0	0.0	0.0	0.0	54.0
e7f252897162165f1751a49e85a44737	0.0	0.0	23.0	27.0	55.0	24.0	0.0	23.0	0.0	0.0	0.0	0.0	0.0	0.0	0.0	0.0	13.0	0.0	0.0	15.0	0.0	0.0	0.0	8.0	0.0	0.0	0.0	0.0	15.0	0.0	0.0	0.0	0.0	16.0	0.0	0.0	0.0	0.0	14.0	32.0	24.0	21.0	0.0	0.0	0.0	0.0	0.0	0.0	0.0
1abefb0c9e19af21718dd2ce7b9d6545	0.0	0.0	0.0	98.0	33.0	0.0	0.0	0.0	0.0	0.0	0.0	0.0	0.0	0.0	0.0	0.0	0.0	0.0	0.0	0.0	0.0	0.0	0.0	0.0	0.0	0.0	0.0	0.0	0.0	0.0	34.0	0.0	0.0	0.0	0.0	0.0	0.0	40.0	0.0	0.0	44.0	0.0	0.0	0.0	0.0	0.0	0.0	0.0	0.0
06320082585df4aad318136f08083c18	0.0	0.0	0.0	0.0	0.0	0.0	0.0	0.0	0.0	0.0	0.0	0.0	0.0	0.0	0.0	0.0	0.0	0.0	0.0	0.0	0.0	0.0	0.0	0.0	0.0	0.0	0.0	0.0	0.0	0.0	0.0	0.0	0.0	0.0	0.0	0.0	0.0	0.0	0.0	0.0	0.0	0.0	0.0	41.0	53.0	0.0	0.0	0.0	23.0
340e0a591476be1fffc605aeef59d7ea	70.0	0.0	44.0	0.0	0.0	0.0	0.0	0.0	0.0	0.0	0.0	0.0	0.0	0.0	0.0	0.0	0.0	0.0	0.0	0.0	0.0	0.0	0.0	0.0	0.0	0.0	0.0	0.0	0.0	0.0	48.0	0.0	0.0	84.0	0.0	0.0	0.0	0.0	0.0	0.0	0.0	59.0	21.0	0.0	0.0	38.0	22.0	0.0	0.0
d8a6fe4342d8af3cced4b65d1db2d735	0.0	0.0	0.0	0.0	0.0	0.0	0.0	109.0	77.0	0.0	0.0	0.0	0.0	0.0	0.0	0.0	27.0	0.0	0.0	0.0	0.0	0.0	0.0	51.0	0.0	0.0	0.0	0.0	0.0	0.0	0.0	37.0	0.0	0.0	0.0	0.0	0.0	0.0	0.0	0.0	0.0	0.0	0.0	0.0	0.0	0.0	0.0	24.0	0.0
ce59f2376b8add33f0829dfd97f09458	0.0	0.0	0.0	0.0	0.0	0.0	0.0	0.0	0.0	0.0	0.0	0.0	0.0	39.0	0.0	0.0	0.0	0.0	0.0	0.0	0.0	0.0	0.0	0.0	0.0	0.0	0.0	0.0	0.0	0.0	0.0	0.0	51.0	0.0	0.0	0.0	0.0	0.0	0.0	0.0	0.0	0.0	24.0	39.0	54.0	38.0	72.0	45.0	0.0
66987feb960fc90bded2d4cd835ffa86	0.0	0.0	0.0	0.0	0.0	0.0	0.0	0.0	0.0	94.0	0.0	0.0	0.0	0.0	0.0	0.0	0.0	0.0	0.0	0.0	0.0	0.0	0.0	0.0	0.0	0.0	0.0	0.0	0.0	0.0	0.0	0.0	0.0	0.0	0.0	0.0	0.0	0.0	0.0	0.0	0.0	0.0	0.0	0.0	0.0	0.0	0.0	0.0	0.0
46b81db9d7f8d32046af7855dcc49dde	12.0	18.0	30.0	0.0	0.0	15.0	0.0	0.0	0.0	0.0	0.0	0.0	0.0	28.0	0.0	0.0	0.0	0.0	0.0	0.0	0.0	18.0	24.0	0.0	0.0	0.0	0.0	0.0	0.0	0.0	0.0	0.0	0.0	18.0	12.0	0.0	11.0	0.0	0.0	0.0	16.0	0.0	0.0	16.0	0.0	0.0	34.0	0.0	23.0
a319a4a3a4b24e0842c5af1a9a4132b6	0.0	42.0	0.0	0.0	36.0	0.0	0.0	0.0	0.0	0.0	65.0	0.0	0.0	0.0	0.0	0.0	0.0	0.0	0.0	0.0	0.0	0.0	0.0	0.0	0.0	0.0	0.0	0.0	0.0	0.0	0.0	0.0	0.0	106.0	122.0	0.0	0.0	58.0	0.0	0.0	0.0	0.0	0.0	0.0	0.0	0.0	0.0	0.0	0.0
ab0450177e61603c742c1da8cadfeb5d	0.0	18.0	14.0	0.0	0.0	0.0	19.0	0.0	0.0	0.0	0.0	0.0	0.0	22.0	0.0	0.0	0.0	0.0	0.0	0.0	0.0	0.0	18.0	0.0	0.0	0.0	0.0	0.0	0.0	0.0	0.0	0.0	21.0	0.0	0.0	0.0	0.0	0.0	0.0	0.0	0.0	0.0	22.0	46.0	30.0	19.0	38.0	22.0	17.0
6621d00af66ea8d965aefc5b233c9f51	0.0	22.0	10.0	0.0	0.0	10.0	0.0	0.0	0.0	0.0	0.0	0.0	0.0	0.0	0.0	0.0	0.0	22.0	0.0	0.0	0.0	0.0	0.0	0.0	0.0	0.0	0.0	0.0	0.0	0.0	0.0	15.0	19.0	34.0	0.0	0.0	0.0	0.0	0.0	0.0	0.0	0.0	0.0	43.0	0.0	0.0	0.0	33.0	20.0
d36da9bfd868fddf18db2fc88966a714	0.0	0.0	0.0	0.0	0.0	0.0	48.0	0.0	0.0	0.0	0.0	0.0	0.0	0.0	25.0	68.0	0.0	90.0	0.0	0.0	0.0	0.0	0.0	0.0	0.0	0.0	0.0	0.0	0.0	0.0	0.0	21.0	28.0	0.0	0.0	0.0	0.0	0.0	0.0	0.0	0.0	0.0	0.0	0.0	0.0	0.0	0.0	26.0	71.0
a4e3618957e47693139ddfcb774dbe0c	0.0	19.0	0.0	0.0	0.0	0.0	0.0	69.0	26.0	0.0	0.0	50.0	0.0	0.0	0.0	0.0	0.0	0.0	0.0	0.0	0.0	0.0	0.0	0.0	0.0	0.0	0.0	0.0	0.0	0.0	30.0	21.0	28.0	0.0	0.0	0.0	0.0	0.0	0.0	0.0	0.0	0.0	0.0	28.0	43.0	36.0	0.0	17.0	34.0
0422bf985ec43f50704e990122a7a4c2	0.0	0.0	0.0	0.0	0.0	0.0	0.0	19.0	0.0	0.0	0.0	0.0	0.0	0.0	0.0	0.0	0.0	0.0	0.0	0.0	0.0	0.0	0.0	0.0	0.0	25.0	0.0	0.0	0.0	0.0	84.0	55.0	0.0	0.0	0.0	0.0	0.0	0.0	0.0	0.0	0.0	0.0	0.0	0.0	116.0	0.0	0.0	0.0	48.0
ebec35f4003763874951712a71caf21f	24.0	19.0	22.0	0.0	0.0	0.0	0.0	0.0	0.0	0.0	0.0	0.0	0.0	0.0	0.0	0.0	0.0	0.0	0.0	0.0	0.0	0.0	0.0	0.0	0.0	0.0	0.0	0.0	0.0	0.0	14.0	26.0	25.0	0.0	0.0	0.0	0.0	0.0	0.0	0.0	0.0	0.0	14.0	13.0	0.0	23.0	0.0	18.0	12.0
4cab0ed87f081034b441fbb75c311bc5	17.0	0.0	0.0	36.0	68.0	0.0	0.0	20.0	0.0	0.0	0.0	0.0	0.0	0.0	0.0	0.0	0.0	0.0	0.0	0.0	0.0	0.0	0.0	0.0	0.0	0.0	0.0	0.0	0.0	0.0	22.0	0.0	28.0	0.0	0.0	0.0	0.0	0.0	0.0	0.0	0.0	0.0	0.0	33.0	37.0	0.0	0.0	0.0	0.0
215546e75be22f89b59d10cfbcb8d3d7	0.0	20.0	0.0	0.0	0.0	0.0	0.0	0.0	0.0	0.0	0.0	0.0	0.0	14.0	16.0	0.0	0.0	0.0	0.0	0.0	0.0	0.0	0.0	0.0	0.0	0.0	0.0	10.0	0.0	0.0	0.0	40.0	33.0	26.0	0.0	0.0	0.0	0.0	0.0	0.0	0.0	0.0	59.0	46.0	0.0	15.0	0.0	29.0	6.0
c87dffb5d60947b3005e406949dd6efb	0.0	7.0	0.0	23.0	44.0	0.0	0.0	0.0	0.0	0.0	0.0	0.0	0.0	0.0	0.0	0.0	0.0	0.0	0.0	0.0	0.0	0.0	0.0	0.0	19.0	0.0	0.0	18.0	12.0	29.0	14.0	0.0	0.0	12.0	0.0	0.0	0.0	0.0	15.0	0.0	0.0	0.0	0.0	0.0	0.0	0.0	0.0	3.0	4.0
f6e3f3487ca995895c6834c21004fbac	0.0	0.0	0.0	0.0	0.0	0.0	0.0	0.0	0.0	0.0	0.0	0.0	0.0	0.0	33.0	0.0	0.0	0.0	52.0	0.0	0.0	47.0	0.0	0.0	0.0	0.0	0.0	0.0	0.0	0.0	0.0	0.0	0.0	0.0	0.0	0.0	0.0	0.0	0.0	0.0	0.0	0.0	96.0	47.0	0.0	0.0	0.0	0.0	0.0
ff53c5910c782607e4acfbca0aba76e2	0.0	8.0	39.0	0.0	0.0	0.0	31.0	0.0	0.0	18.0	0.0	0.0	0.0	16.0	0.0	0.0	0.0	0.0	0.0	0.0	0.0	0.0	0.0	0.0	0.0	0.0	0.0	0.0	0.0	13.0	26.0	7.0	0.0	0.0	0.0	0.0	0.0	12.0	0.0	0.0	0.0	0.0	6.0	0.0	0.0	20.0	17.0	12.0	45.0
578c374a800cc653f01a28392c3b3ce7	0.0	0.0	0.0	0.0	0.0	0.0	0.0	0.0	0.0	0.0	0.0	0.0	0.0	0.0	0.0	0.0	0.0	0.0	0.0	0.0	63.0	0.0	0.0	0.0	0.0	0.0	74.0	0.0	0.0	0.0	0.0	35.0	33.0	0.0	0.0	0.0	0.0	0.0	0.0	0.0	0.0	0.0	0.0	0.0	0.0	0.0	0.0	30.0	32.0
2dac18cac7e4cd4fa2f0d482065e2ffb	0.0	0.0	0.0	0.0	0.0	0.0	0.0	0.0	14.0	19.0	0.0	0.0	35.0	29.0	0.0	0.0	30.0	0.0	0.0	0.0	0.0	0.0	0.0	17.0	0.0	0.0	0.0	0.0	0.0	0.0	12.0	0.0	0.0	30.0	0.0	36.0	0.0	0.0	0.0	0.0	0.0	0.0	0.0	30.0	20.0	35.0	37.0	0.0	0.0
682dc468e9d24f5814f8f6aa3dc9cf7b	35.0	0.0	19.0	0.0	0.0	39.0	0.0	0.0	0.0	0.0	0.0	0.0	0.0	0.0	0.0	17.0	0.0	0.0	0.0	0.0	21.0	0.0	0.0	0.0	0.0	0.0	0.0	28.0	49.0	0.0	0.0	0.0	0.0	0.0	0.0	32.0	0.0	12.0	0.0	0.0	0.0	0.0	0.0	0.0	0.0	0.0	0.0	0.0	15.0
de4cd25e4dde2de882b66ecf6d1e24b7	16.0	13.0	2.0	0.0	0.0	0.0	0.0	5.0	2.0	0.0	0.0	3.0	3.0	0.0	0.0	0.0	3.0	0.0	5.0	3.0	0.0	0.0	0.0	3.0	64.0	51.0	63.0	6.0	7.0	12.0	11.0	4.0	13.0	4.0	2.0	0.0	0.0	0.0	0.0	2.0	0.0	2.0	0.0	2.0	11.0	9.0	4.0	0.0	0.0
5ca5108ba80a46c2b757f07d42d0874d	41.0	0.0	0.0	114.0	96.0	45.0	0.0	0.0	0.0	0.0	0.0	0.0	0.0	0.0	0.0	0.0	0.0	0.0	0.0	0.0	0.0	0.0	0.0	0.0	0.0	0.0	0.0	0.0	0.0	0.0	0.0	0.0	0.0	0.0	0.0	0.0	0.0	0.0	0.0	0.0	58.0	46.0	0.0	0.0	0.0	0.0	0.0	0.0	0.0
ae9b6f21e2cad938abdeca31cfe52672	67.0	102.0	76.0	0.0	24.0	0.0	0.0	0.0	0.0	0.0	0.0	0.0	0.0	0.0	0.0	0.0	0.0	0.0	0.0	0.0	0.0	0.0	0.0	0.0	0.0	0.0	0.0	0.0	0.0	0.0	0.0	0.0	0.0	0.0	0.0	0.0	88.0	0.0	88.0	0.0	0.0	0.0	0.0	0.0	0.0	0.0	0.0	0.0	0.0
4ff9d4d72905de8ec9a05e4678dd19c4	0.0	0.0	0.0	0.0	0.0	0.0	0.0	0.0	0.0	37.0	0.0	22.0	0.0	22.0	0.0	20.0	3.0	46.0	37.0	77.0	0.0	0.0	0.0	27.0	12.0	0.0	30.0	20.0	0.0	0.0	0.0	0.0	0.0	0.0	0.0	0.0	0.0	0.0	0.0	0.0	0.0	0.0	0.0	0.0	0.0	0.0	0.0	26.0	0.0
a935b6f4f1151edc33d5f8c473444fe4	0.0	0.0	44.0	0.0	0.0	0.0	0.0	0.0	0.0	0.0	0.0	0.0	0.0	0.0	0.0	0.0	0.0	0.0	0.0	0.0	0.0	0.0	0.0	0.0	0.0	0.0	0.0	0.0	0.0	0.0	0.0	0.0	42.0	0.0	0.0	0.0	44.0	0.0	0.0	0.0	0.0	0.0	48.0	0.0	0.0	0.0	28.0	62.0	56.0
8efabf4aa2365cba78e70fce09bbcdb9	0.0	0.0	0.0	77.0	75.0	0.0	0.0	0.0	0.0	0.0	0.0	0.0	0.0	0.0	0.0	0.0	0.0	0.0	0.0	0.0	0.0	0.0	19.0	0.0	0.0	31.0	0.0	0.0	0.0	0.0	0.0	0.0	0.0	0.0	0.0	0.0	0.0	20.0	0.0	68.0	0.0	148.0	0.0	0.0	0.0	0.0	0.0	0.0	0.0
6d4a349217cdd5e343ca73a00dff6d40	0.0	0.0	0.0	0.0	0.0	0.0	15.0	0.0	25.0	17.0	0.0	0.0	0.0	0.0	0.0	0.0	0.0	0.0	0.0	0.0	0.0	0.0	0.0	0.0	0.0	0.0	0.0	0.0	0.0	34.0	18.0	36.0	29.0	0.0	0.0	0.0	0.0	0.0	0.0	0.0	0.0	0.0	0.0	31.0	83.0	31.0	32.0	12.0	21.0
abf9981350a2c516afeea007b706f210	0.0	0.0	0.0	0.0	0.0	37.0	0.0	21.0	0.0	0.0	0.0	0.0	0.0	0.0	0.0	0.0	0.0	0.0	0.0	0.0	0.0	0.0	0.0	0.0	0.0	0.0	32.0	35.0	0.0	0.0	0.0	0.0	20.0	0.0	0.0	10.0	0.0	0.0	0.0	0.0	0.0	0.0	14.0	0.0	19.0	0.0	0.0	14.0	51.0
de5afd708ab1e487d77af0dbdd587564	29.0	0.0	0.0	35.0	47.0	40.0	0.0	0.0	0.0	0.0	0.0	0.0	0.0	0.0	0.0	0.0	0.0	0.0	15.0	0.0	0.0	0.0	0.0	0.0	0.0	0.0	0.0	0.0	0.0	0.0	0.0	0.0	0.0	0.0	0.0	16.0	0.0	0.0	0.0	76.0	0.0	54.0	0.0	0.0	36.0	0.0	0.0	0.0	0.0
047ba597a1ebc7fbb1e3189342cc81a8	0.0	0.0	0.0	0.0	0.0	0.0	0.0	0.0	75.0	0.0	0.0	0.0	0.0	0.0	0.0	0.0	0.0	42.0	0.0	0.0	27.0	0.0	0.0	0.0	0.0	0.0	70.0	0.0	0.0	0.0	0.0	0.0	0.0	0.0	0.0	49.0	0.0	0.0	0.0	0.0	0.0	0.0	0.0	0.0	0.0	0.0	0.0	28.0	26.0
7094116c70f628bed7ad86b83a38ad91	0.0	0.0	0.0	0.0	0.0	0.0	0.0	0.0	0.0	39.0	21.0	0.0	0.0	25.0	26.0	0.0	0.0	0.0	0.0	0.0	0.0	15.0	21.0	0.0	0.0	0.0	0.0	0.0	0.0	0.0	0.0	20.0	0.0	0.0	0.0	0.0	0.0	0.0	0.0	0.0	0.0	0.0	15.0	32.0	0.0	0.0	14.0	42.0	0.0
40724b697bfd228a90e351768af7f819	44.0	0.0	0.0	0.0	46.0	54.0	0.0	0.0	0.0	0.0	0.0	0.0	0.0	0.0	0.0	0.0	0.0	0.0	0.0	0.0	0.0	0.0	0.0	0.0	0.0	0.0	0.0	0.0	0.0	0.0	0.0	41.0	0.0	0.0	0.0	0.0	0.0	0.0	0.0	0.0	0.0	0.0	0.0	0.0	26.0	55.0	65.0	85.0	0.0
2d0326065ceda765573eaa39eef8578b	0.0	29.0	0.0	0.0	0.0	0.0	0.0	0.0	0.0	0.0	0.0	0.0	0.0	0.0	0.0	0.0	0.0	0.0	0.0	0.0	0.0	0.0	0.0	0.0	0.0	0.0	0.0	0.0	0.0	0.0	0.0	0.0	0.0	0.0	0.0	0.0	0.0	0.0	0.0	0.0	0.0	0.0	70.0	33.0	0.0	57.0	0.0	59.0	0.0
b770df93e96d1806f9a8df3af366422d	0.0	0.0	0.0	0.0	0.0	0.0	0.0	0.0	0.0	0.0	0.0	0.0	0.0	0.0	0.0	0.0	0.0	56.0	0.0	0.0	36.0	0.0	0.0	0.0	0.0	0.0	56.0	0.0	0.0	0.0	0.0	0.0	0.0	0.0	0.0	82.0	0.0	0.0	0.0	0.0	0.0	0.0	0.0	0.0	0.0	0.0	0.0	34.0	31.0
89276d91d97a3471a7d1ea44f07b5ccf	0.0	0.0	16.0	0.0	0.0	0.0	0.0	0.0	0.0	0.0	0.0	0.0	0.0	0.0	0.0	0.0	0.0	0.0	0.0	0.0	36.0	0.0	0.0	0.0	0.0	0.0	0.0	0.0	0.0	0.0	0.0	0.0	27.0	0.0	0.0	0.0	0.0	0.0	0.0	0.0	0.0	0.0	0.0	26.0	49.0	0.0	0.0	0.0	22.0
9d4517653b1a3f26a7bbeef3a6a225d9	86.0	20.0	40.0	0.0	23.0	0.0	0.0	0.0	0.0	0.0	0.0	0.0	0.0	0.0	0.0	0.0	0.0	0.0	0.0	0.0	0.0	0.0	0.0	0.0	0.0	0.0	0.0	0.0	0.0	0.0	38.0	22.0	55.0	0.0	0.0	0.0	0.0	0.0	0.0	0.0	0.0	0.0	0.0	0.0	21.0	29.0	25.0	20.0	0.0
819df281c161bfae81acb3f8c58da760	33.0	43.0	39.0	0.0	0.0	0.0	0.0	0.0	0.0	0.0	0.0	0.0	0.0	0.0	0.0	0.0	0.0	0.0	0.0	0.0	0.0	0.0	0.0	0.0	0.0	0.0	0.0	0.0	0.0	0.0	0.0	0.0	0.0	0.0	0.0	0.0	0.0	0.0	0.0	0.0	0.0	0.0	0.0	0.0	0.0	74.0	32.0	0.0	0.0
6eec16dd767f9dd995a0df355f0b0956	18.0	0.0	0.0	0.0	0.0	0.0	0.0	34.0	0.0	22.0	0.0	0.0	0.0	0.0	0.0	0.0	0.0	0.0	0.0	0.0	0.0	0.0	3.0	16.0	9.0	0.0	0.0	0.0	0.0	0.0	20.0	0.0	23.0	0.0	17.0	0.0	0.0	0.0	0.0	0.0	0.0	0.0	20.0	30.0	17.0	0.0	20.0	0.0	0.0
bb430b1cb38feced694aff922ad6fef9	34.0	0.0	17.0	0.0	20.0	0.0	0.0	0.0	0.0	0.0	59.0	0.0	0.0	0.0	0.0	0.0	0.0	0.0	0.0	0.0	0.0	0.0	0.0	0.0	0.0	0.0	0.0	0.0	0.0	0.0	0.0	0.0	0.0	0.0	102.0	0.0	0.0	0.0	0.0	0.0	0.0	0.0	0.0	0.0	0.0	0.0	0.0	0.0	0.0
5e19fc795504e61503e16c3dfbfbdb70	0.0	0.0	0.0	0.0	0.0	0.0	0.0	0.0	0.0	0.0	0.0	0.0	0.0	0.0	0.0	61.0	0.0	128.0	0.0	0.0	64.0	0.0	0.0	0.0	0.0	0.0	40.0	0.0	0.0	0.0	0.0	0.0	0.0	0.0	0.0	55.0	0.0	0.0	0.0	0.0	0.0	0.0	0.0	0.0	0.0	0.0	0.0	40.0	0.0
0633f202b81d0702159221d4fefef289	0.0	0.0	0.0	0.0	0.0	0.0	0.0	0.0	0.0	0.0	0.0	0.0	0.0	0.0	0.0	0.0	0.0	0.0	0.0	0.0	0.0	0.0	0.0	0.0	0.0	0.0	0.0	0.0	0.0	0.0	0.0	0.0	26.0	0.0	0.0	0.0	0.0	0.0	0.0	0.0	0.0	0.0	0.0	80.0	34.0	0.0	22.0	23.0	45.0
d6a4359f725c59ae4dd43bb749200ea8	55.0	34.0	45.0	58.0	66.0	24.0	0.0	0.0	0.0	0.0	0.0	0.0	0.0	0.0	0.0	0.0	0.0	0.0	0.0	0.0	0.0	0.0	0.0	0.0	0.0	0.0	0.0	0.0	0.0	0.0	0.0	0.0	0.0	0.0	0.0	0.0	0.0	37.0	0.0	0.0	0.0	24.0	0.0	0.0	0.0	0.0	0.0	0.0	0.0
a208db0d78bf36dca3a2de83fdc44e29	0.0	18.0	21.0	0.0	0.0	17.0	0.0	0.0	0.0	0.0	0.0	0.0	0.0	0.0	0.0	0.0	0.0	0.0	0.0	0.0	0.0	0.0	0.0	0.0	0.0	0.0	0.0	0.0	0.0	0.0	0.0	0.0	17.0	0.0	0.0	0.0	0.0	0.0	0.0	0.0	0.0	0.0	0.0	0.0	37.0	31.0	39.0	24.0	21.0
a523195acc46f924f9080fc88b1b904f	29.0	0.0	0.0	55.0	0.0	27.0	0.0	29.0	0.0	18.0	0.0	0.0	0.0	0.0	0.0	0.0	0.0	0.0	47.0	0.0	0.0	0.0	0.0	0.0	0.0	0.0	0.0	0.0	0.0	13.0	33.0	12.0	15.0	0.0	0.0	0.0	0.0	0.0	0.0	0.0	8.0	55.0	0.0	0.0	0.0	0.0	0.0	0.0	0.0
2a77b87b429a25d8c6f191a93a98644e	23.0	0.0	0.0	0.0	0.0	25.0	0.0	0.0	0.0	28.0	0.0	24.0	0.0	0.0	0.0	0.0	0.0	0.0	0.0	0.0	0.0	33.0	0.0	0.0	0.0	20.0	0.0	0.0	33.0	24.0	34.0	0.0	0.0	0.0	27.0	0.0	0.0	0.0	0.0	29.0	0.0	27.0	0.0	15.0	21.0	0.0	0.0	0.0	19.0
0e3b5be431e926ed59f14ad671d0d76b	0.0	29.0	34.0	0.0	0.0	0.0	0.0	0.0	0.0	0.0	0.0	0.0	0.0	0.0	64.0	0.0	0.0	0.0	0.0	0.0	0.0	30.0	0.0	27.0	0.0	0.0	0.0	0.0	0.0	0.0	0.0	0.0	36.0	0.0	0.0	0.0	0.0	0.0	0.0	0.0	0.0	0.0	25.0	34.0	0.0	0.0	0.0	32.0	0.0
e3f3c688df146b8cfcf5d017d95b78fc	0.0	0.0	0.0	0.0	39.0	0.0	0.0	0.0	0.0	0.0	0.0	0.0	0.0	0.0	0.0	0.0	0.0	0.0	0.0	0.0	0.0	0.0	0.0	0.0	0.0	0.0	0.0	0.0	0.0	0.0	49.0	39.0	32.0	0.0	0.0	0.0	0.0	0.0	0.0	0.0	0.0	0.0	0.0	17.0	30.0	0.0	0.0	0.0	51.0
ad3fe08133d031051d7fcb801ea20ae1	0.0	0.0	0.0	0.0	0.0	0.0	0.0	0.0	0.0	0.0	0.0	0.0	0.0	0.0	41.0	0.0	0.0	0.0	11.0	0.0	0.0	0.0	0.0	0.0	0.0	0.0	0.0	0.0	0.0	0.0	0.0	0.0	34.0	0.0	0.0	0.0	0.0	0.0	0.0	0.0	0.0	0.0	15.0	13.0	0.0	0.0	41.0	21.0	21.0
832781eec1297dd3203bba059332b70d	0.0	0.0	28.0	0.0	0.0	0.0	0.0	0.0	0.0	0.0	52.0	0.0	0.0	0.0	0.0	0.0	0.0	0.0	0.0	49.0	0.0	0.0	36.0	31.0	0.0	0.0	0.0	0.0	0.0	0.0	0.0	0.0	0.0	0.0	0.0	0.0	0.0	0.0	0.0	0.0	0.0	0.0	15.0	0.0	26.0	0.0	0.0	0.0	0.0
ba5fcc42321fa6aeae63e01da04bdf22	27.0	0.0	0.0	0.0	0.0	124.0	0.0	0.0	0.0	0.0	0.0	0.0	0.0	0.0	0.0	0.0	0.0	0.0	0.0	0.0	0.0	0.0	0.0	0.0	0.0	0.0	0.0	0.0	0.0	32.0	0.0	0.0	0.0	0.0	0.0	0.0	0.0	0.0	0.0	0.0	0.0	0.0	0.0	0.0	0.0	0.0	0.0	0.0	0.0
203409ab1be085ec15dafdf8b780e512	0.0	22.0	0.0	0.0	0.0	0.0	0.0	0.0	0.0	31.0	0.0	0.0	0.0	17.0	0.0	0.0	0.0	0.0	0.0	0.0	0.0	0.0	23.0	0.0	0.0	0.0	0.0	0.0	0.0	0.0	0.0	0.0	17.0	0.0	0.0	0.0	0.0	0.0	0.0	0.0	0.0	0.0	41.0	35.0	21.0	0.0	20.0	28.0	13.0
912c7897f4b3c56948e2cabdce5ebbe1	0.0	0.0	72.0	26.0	0.0	0.0	0.0	0.0	53.0	0.0	0.0	0.0	50.0	0.0	0.0	0.0	39.0	0.0	0.0	0.0	0.0	0.0	40.0	0.0	0.0	0.0	0.0	0.0	0.0	0.0	0.0	0.0	0.0	0.0	0.0	0.0	0.0	0.0	0.0	0.0	0.0	0.0	0.0	0.0	0.0	0.0	0.0	0.0	78.0
25aba16b208c5b23dbf195ea712fb722	0.0	0.0	0.0	0.0	0.0	0.0	25.0	0.0	0.0	0.0	30.0	0.0	19.0	0.0	0.0	0.0	0.0	0.0	0.0	0.0	0.0	0.0	0.0	0.0	0.0	0.0	0.0	0.0	0.0	0.0	23.0	32.0	36.0	0.0	0.0	0.0	0.0	0.0	0.0	0.0	0.0	0.0	41.0	15.0	0.0	24.0	31.0	0.0	0.0
5402adad024324a6e0352c3c4c12bccd	22.0	0.0	0.0	0.0	0.0	0.0	0.0	0.0	25.0	0.0	0.0	0.0	0.0	0.0	0.0	0.0	0.0	0.0	0.0	0.0	0.0	0.0	0.0	0.0	24.0	0.0	0.0	0.0	0.0	0.0	80.0	54.0	0.0	0.0	0.0	0.0	0.0	0.0	0.0	0.0	0.0	0.0	0.0	0.0	16.0	0.0	0.0	0.0	47.0
d0025db77a18e2b4c6f84732433fb16c	10.0	46.0	28.0	15.0	20.0	12.0	0.0	0.0	0.0	0.0	0.0	0.0	0.0	0.0	0.0	0.0	0.0	0.0	0.0	0.0	0.0	0.0	0.0	0.0	0.0	0.0	0.0	0.0	0.0	0.0	0.0	0.0	48.0	0.0	0.0	0.0	0.0	43.0	0.0	0.0	0.0	0.0	0.0	54.0	35.0	37.0	35.0	0.0	0.0
e5ef37ccca9a639e5748662c485c7464	0.0	0.0	0.0	0.0	0.0	0.0	34.0	0.0	0.0	26.0	0.0	0.0	0.0	0.0	0.0	0.0	0.0	0.0	0.0	0.0	0.0	0.0	0.0	0.0	0.0	0.0	81.0	0.0	0.0	0.0	0.0	0.0	0.0	0.0	0.0	59.0	0.0	0.0	0.0	0.0	0.0	0.0	0.0	0.0	0.0	0.0	0.0	50.0	0.0
0f06fc3ebf9a0dba3c75082bbaa17611	19.0	0.0	39.0	36.0	29.0	0.0	0.0	0.0	0.0	0.0	0.0	0.0	0.0	0.0	0.0	0.0	0.0	0.0	0.0	0.0	0.0	0.0	0.0	0.0	0.0	0.0	0.0	13.0	0.0	14.0	17.0	0.0	0.0	0.0	0.0	0.0	0.0	0.0	22.0	16.0	0.0	37.0	0.0	29.0	19.0	0.0	0.0	0.0	9.0
125482e9420eda64f3b13090d81517e9	17.0	0.0	0.0	0.0	58.0	55.0	0.0	0.0	33.0	0.0	0.0	0.0	0.0	0.0	0.0	0.0	0.0	0.0	0.0	0.0	0.0	0.0	0.0	0.0	32.0	0.0	0.0	0.0	0.0	0.0	38.0	23.0	9.0	0.0	0.0	0.0	0.0	0.0	0.0	0.0	0.0	0.0	0.0	17.0	27.0	0.0	0.0	0.0	15.0
fbfc2a4a12f4f4c69db0b72023aa36a3	24.0	29.0	33.0	0.0	0.0	0.0	0.0	0.0	0.0	0.0	0.0	0.0	0.0	0.0	0.0	0.0	0.0	0.0	0.0	0.0	0.0	42.0	0.0	0.0	0.0	0.0	0.0	0.0	28.0	44.0	16.0	0.0	0.0	0.0	0.0	0.0	0.0	0.0	0.0	0.0	17.0	0.0	0.0	0.0	0.0	58.0	0.0	0.0	0.0
d0f9fb91b9dbbceeefeaabadc128fe47	21.0	40.0	39.0	31.0	65.0	49.0	22.0	0.0	0.0	0.0	0.0	0.0	0.0	0.0	0.0	0.0	0.0	0.0	0.0	0.0	0.0	0.0	0.0	0.0	0.0	0.0	0.0	0.0	0.0	0.0	0.0	0.0	0.0	0.0	57.0	0.0	26.0	44.0	0.0	0.0	0.0	0.0	0.0	0.0	0.0	0.0	0.0	0.0	0.0
c26d68df7a0381ac827397c0a34d6a9d	0.0	0.0	0.0	0.0	0.0	0.0	0.0	0.0	0.0	30.0	0.0	0.0	0.0	0.0	0.0	0.0	0.0	0.0	0.0	0.0	0.0	0.0	0.0	0.0	0.0	0.0	0.0	0.0	0.0	0.0	0.0	0.0	0.0	63.0	0.0	0.0	0.0	0.0	36.0	0.0	0.0	59.0	19.0	0.0	0.0	0.0	0.0	0.0	0.0
c2e27783d69f65faa77abea7589cd9cf	0.0	0.0	0.0	0.0	0.0	0.0	0.0	0.0	0.0	0.0	0.0	27.0	0.0	0.0	0.0	0.0	0.0	0.0	39.0	0.0	0.0	0.0	0.0	36.0	19.0	0.0	0.0	0.0	0.0	0.0	0.0	16.0	0.0	0.0	0.0	37.0	0.0	0.0	0.0	0.0	0.0	0.0	39.0	11.0	0.0	0.0	0.0	24.0	38.0
09ecc36df75b67a0f07b7546d57e8542	44.0	19.0	24.0	104.0	71.0	16.0	0.0	0.0	0.0	0.0	0.0	0.0	0.0	0.0	0.0	0.0	0.0	0.0	0.0	0.0	0.0	0.0	0.0	0.0	0.0	0.0	0.0	0.0	0.0	0.0	0.0	0.0	0.0	0.0	0.0	0.0	0.0	0.0	0.0	0.0	0.0	32.0	0.0	0.0	0.0	0.0	0.0	0.0	0.0
6fc02aca433cc2c09e0469a41cc87365	0.0	0.0	0.0	0.0	0.0	0.0	39.0	0.0	0.0	0.0	0.0	0.0	61.0	63.0	64.0	0.0	0.0	19.0	0.0	0.0	0.0	20.0	0.0	0.0	0.0	0.0	0.0	14.0	66.0	0.0	0.0	0.0	0.0	0.0	0.0	0.0	0.0	0.0	0.0	0.0	0.0	0.0	0.0	0.0	0.0	18.0	30.0	20.0	0.0
aeb30eb7d1cded5dab7e80073eae1052	0.0	0.0	0.0	0.0	0.0	0.0	0.0	0.0	0.0	15.0	0.0	0.0	0.0	0.0	0.0	0.0	0.0	0.0	0.0	0.0	0.0	0.0	0.0	45.0	0.0	0.0	0.0	0.0	0.0	0.0	0.0	9.0	11.0	0.0	0.0	0.0	0.0	0.0	0.0	0.0	0.0	0.0	35.0	32.0	17.0	23.0	42.0	26.0	15.0
53769256591e693ca0b79b6c01973862	0.0	0.0	0.0	252.0	58.0	0.0	0.0	0.0	0.0	0.0	0.0	0.0	0.0	0.0	0.0	0.0	0.0	0.0	0.0	0.0	0.0	0.0	0.0	0.0	0.0	0.0	0.0	0.0	0.0	0.0	0.0	0.0	0.0	0.0	59.0	0.0	0.0	0.0	0.0	35.0	0.0	0.0	0.0	0.0	0.0	0.0	0.0	0.0	0.0
d5df7dee0ff11e838838df6ec3043c99	47.0	23.0	17.0	0.0	0.0	0.0	0.0	17.0	13.0	0.0	0.0	0.0	0.0	0.0	0.0	0.0	0.0	0.0	0.0	0.0	0.0	0.0	0.0	0.0	0.0	54.0	59.0	0.0	0.0	0.0	0.0	0.0	0.0	0.0	0.0	0.0	0.0	0.0	17.0	0.0	0.0	0.0	0.0	0.0	54.0	0.0	0.0	0.0	0.0
07caba1af28d82b1b81a39ccb04fa359	24.0	0.0	0.0	0.0	0.0	41.0	0.0	0.0	0.0	0.0	0.0	0.0	0.0	0.0	0.0	0.0	50.0	0.0	0.0	0.0	0.0	0.0	0.0	0.0	0.0	0.0	0.0	0.0	0.0	0.0	0.0	0.0	0.0	0.0	0.0	0.0	0.0	0.0	0.0	0.0	0.0	0.0	0.0	0.0	0.0	0.0	0.0	0.0	0.0
0c8dd0352f7f6beb9ad84642f167cf3f	0.0	0.0	0.0	0.0	0.0	0.0	55.0	0.0	0.0	0.0	0.0	0.0	0.0	0.0	0.0	0.0	0.0	0.0	67.0	0.0	0.0	0.0	0.0	0.0	0.0	0.0	0.0	0.0	0.0	0.0	0.0	0.0	57.0	0.0	0.0	0.0	0.0	0.0	0.0	0.0	0.0	0.0	35.0	32.0	0.0	0.0	0.0	33.0	0.0
173b023b94b96951e8ab0381482d8326	32.0	0.0	0.0	0.0	43.0	30.0	0.0	0.0	0.0	0.0	0.0	0.0	0.0	0.0	0.0	0.0	0.0	0.0	0.0	0.0	0.0	0.0	0.0	0.0	0.0	0.0	0.0	38.0	58.0	0.0	40.0	23.0	15.0	0.0	0.0	0.0	0.0	0.0	0.0	0.0	0.0	0.0	0.0	17.0	45.0	0.0	0.0	0.0	0.0
14e9201f405c7f4f5338badb52806cca	16.0	0.0	29.0	0.0	0.0	19.0	0.0	16.0	30.0	0.0	0.0	0.0	0.0	23.0	0.0	0.0	0.0	0.0	0.0	0.0	0.0	16.0	0.0	0.0	0.0	0.0	0.0	0.0	0.0	0.0	0.0	0.0	19.0	20.0	0.0	0.0	0.0	0.0	0.0	0.0	0.0	0.0	0.0	24.0	0.0	0.0	31.0	25.0	0.0
b29a4aeea2369b3b8c7c31fabad372b3	11.0	31.0	19.0	0.0	0.0	0.0	0.0	0.0	0.0	0.0	0.0	0.0	0.0	0.0	0.0	0.0	0.0	0.0	0.0	0.0	0.0	0.0	0.0	0.0	0.0	0.0	0.0	0.0	0.0	0.0	15.0	0.0	10.0	0.0	0.0	0.0	0.0	0.0	0.0	0.0	0.0	0.0	0.0	0.0	13.0	0.0	44.0	0.0	8.0
820a34ca42d1a4c7d1d86ceef006c5f3	0.0	88.0	47.0	0.0	0.0	0.0	0.0	0.0	0.0	0.0	0.0	0.0	0.0	0.0	0.0	0.0	0.0	0.0	0.0	0.0	0.0	0.0	0.0	0.0	0.0	0.0	0.0	0.0	0.0	0.0	0.0	0.0	0.0	79.0	0.0	0.0	147.0	0.0	83.0	0.0	0.0	0.0	0.0	0.0	0.0	0.0	0.0	0.0	0.0
3804c6af3e15df1450de26f2e0884460	0.0	4.0	0.0	0.0	0.0	5.0	0.0	7.0	0.0	21.0	0.0	0.0	0.0	0.0	29.0	0.0	0.0	26.0	0.0	0.0	23.0	0.0	0.0	0.0	0.0	0.0	0.0	24.0	0.0	0.0	0.0	18.0	24.0	0.0	16.0	27.0	0.0	0.0	0.0	0.0	0.0	0.0	0.0	0.0	21.0	0.0	18.0	13.0	11.0
bd89245a488a26b25716a40007274e80	0.0	0.0	14.0	0.0	0.0	0.0	0.0	0.0	0.0	0.0	0.0	0.0	0.0	0.0	12.0	17.0	0.0	20.0	0.0	0.0	16.0	0.0	0.0	0.0	0.0	0.0	0.0	24.0	0.0	0.0	7.0	26.0	31.0	0.0	0.0	0.0	0.0	0.0	0.0	0.0	0.0	0.0	0.0	0.0	0.0	30.0	22.0	25.0	50.0
2d2be30f04e86c11d3d826da467fb2a6	87.0	0.0	0.0	0.0	43.0	68.0	0.0	0.0	0.0	0.0	0.0	0.0	0.0	0.0	0.0	0.0	0.0	0.0	0.0	0.0	0.0	0.0	0.0	0.0	0.0	0.0	0.0	0.0	0.0	0.0	70.0	40.0	0.0	0.0	0.0	0.0	0.0	0.0	0.0	0.0	87.0	0.0	0.0	0.0	0.0	0.0	0.0	0.0	48.0
efd140d520f1a9a9dd67241d7241afe3	0.0	11.0	0.0	0.0	14.0	0.0	3.0	0.0	0.0	0.0	0.0	0.0	0.0	0.0	0.0	0.0	0.0	0.0	0.0	0.0	0.0	0.0	4.0	0.0	0.0	0.0	0.0	0.0	0.0	0.0	0.0	0.0	8.0	0.0	0.0	0.0	0.0	0.0	0.0	0.0	0.0	0.0	0.0	0.0	0.0	216.0	22.0	0.0	0.0
cf22dcbb60a80b8763a5d7338de95d5b	0.0	0.0	33.0	0.0	0.0	0.0	0.0	0.0	0.0	0.0	0.0	0.0	0.0	29.0	24.0	0.0	0.0	0.0	0.0	0.0	0.0	0.0	18.0	0.0	0.0	0.0	0.0	0.0	0.0	0.0	0.0	0.0	0.0	0.0	0.0	0.0	0.0	0.0	0.0	0.0	28.0	0.0	0.0	0.0	0.0	0.0	0.0	45.0	27.0
f27ec4255ccd7c8053139473a958ce9d	0.0	0.0	0.0	0.0	0.0	0.0	16.0	0.0	14.0	13.0	0.0	0.0	0.0	0.0	0.0	0.0	0.0	0.0	0.0	0.0	0.0	0.0	0.0	0.0	0.0	0.0	0.0	0.0	0.0	0.0	34.0	0.0	40.0	0.0	0.0	0.0	0.0	0.0	0.0	0.0	0.0	0.0	0.0	88.0	59.0	0.0	0.0	0.0	11.0
90514ad87bcf313226f77b52c00aeeef	0.0	0.0	0.0	0.0	0.0	0.0	0.0	0.0	0.0	0.0	0.0	0.0	0.0	41.0	0.0	0.0	0.0	0.0	0.0	0.0	0.0	0.0	0.0	0.0	0.0	0.0	0.0	0.0	0.0	0.0	0.0	47.0	33.0	0.0	0.0	0.0	0.0	0.0	0.0	0.0	0.0	0.0	46.0	26.0	26.0	24.0	23.0	46.0	0.0
6931c63ae43e2806334ee9c38f2ab29f	45.0	0.0	56.0	25.0	84.0	107.0	0.0	0.0	0.0	0.0	0.0	0.0	0.0	0.0	0.0	0.0	0.0	0.0	0.0	0.0	0.0	0.0	0.0	0.0	0.0	0.0	0.0	0.0	0.0	0.0	0.0	0.0	0.0	38.0	26.0	0.0	0.0	0.0	0.0	8.0	0.0	26.0	0.0	0.0	0.0	0.0	0.0	0.0	0.0
0c021c15fd6cdc44a59bee7b9d789ae8	0.0	0.0	0.0	54.0	31.0	22.0	0.0	13.0	10.0	8.0	0.0	0.0	0.0	0.0	0.0	0.0	0.0	0.0	0.0	0.0	0.0	0.0	0.0	0.0	0.0	0.0	21.0	0.0	0.0	12.0	32.0	19.0	12.0	0.0	0.0	0.0	0.0	0.0	0.0	0.0	0.0	57.0	0.0	0.0	20.0	0.0	0.0	0.0	16.0
9c054ad44b522a0c695d744830365cac	0.0	0.0	0.0	0.0	0.0	29.0	0.0	0.0	0.0	0.0	0.0	0.0	0.0	0.0	0.0	0.0	0.0	0.0	0.0	0.0	0.0	0.0	0.0	0.0	0.0	0.0	0.0	75.0	85.0	0.0	0.0	0.0	0.0	0.0	42.0	30.0	0.0	0.0	0.0	0.0	0.0	0.0	0.0	20.0	19.0	0.0	0.0	0.0	19.0
7e6cde7d170db49ac0cdb45a8bf514f5	0.0	0.0	0.0	0.0	0.0	0.0	0.0	24.0	33.0	0.0	0.0	0.0	0.0	0.0	0.0	0.0	0.0	0.0	0.0	0.0	0.0	0.0	30.0	28.0	0.0	0.0	0.0	0.0	0.0	0.0	31.0	23.0	24.0	0.0	0.0	0.0	0.0	0.0	0.0	0.0	0.0	0.0	0.0	25.0	83.0	0.0	0.0	0.0	20.0
3829a35a21865c819dd16bd3a24dbd53	0.0	0.0	0.0	0.0	0.0	0.0	0.0	0.0	26.0	0.0	18.0	0.0	0.0	0.0	45.0	0.0	0.0	0.0	0.0	0.0	32.0	0.0	0.0	0.0	0.0	0.0	0.0	0.0	0.0	0.0	0.0	19.0	26.0	35.0	0.0	0.0	0.0	0.0	0.0	0.0	0.0	0.0	32.0	23.0	23.0	0.0	29.0	26.0	0.0
7a4669fe719633e9ec30351b8f1420da	0.0	0.0	0.0	0.0	0.0	0.0	0.0	0.0	0.0	62.0	0.0	37.0	0.0	0.0	0.0	0.0	0.0	0.0	0.0	0.0	0.0	0.0	0.0	0.0	0.0	0.0	0.0	0.0	23.0	0.0	0.0	0.0	0.0	0.0	0.0	0.0	0.0	0.0	0.0	0.0	0.0	0.0	21.0	15.0	15.0	0.0	31.0	31.0	0.0
5e500f422b41394c5fda753b4ff3339e	0.0	21.0	39.0	0.0	0.0	0.0	0.0	0.0	0.0	0.0	0.0	0.0	0.0	18.0	0.0	0.0	0.0	0.0	0.0	0.0	0.0	23.0	0.0	0.0	0.0	0.0	0.0	0.0	0.0	0.0	0.0	0.0	0.0	31.0	0.0	0.0	0.0	0.0	0.0	0.0	18.0	0.0	0.0	20.0	0.0	34.0	39.0	0.0	0.0
d51b369c59ac370537bc58bd5a89d91c	0.0	0.0	0.0	0.0	0.0	0.0	0.0	0.0	0.0	0.0	0.0	0.0	0.0	0.0	0.0	0.0	0.0	0.0	0.0	0.0	0.0	0.0	0.0	0.0	0.0	0.0	0.0	0.0	0.0	0.0	0.0	29.0	28.0	0.0	0.0	0.0	0.0	0.0	0.0	0.0	0.0	0.0	47.0	36.0	0.0	0.0	0.0	42.0	0.0
122a8866a8ad5e1bbff78643da124ec2	0.0	0.0	0.0	0.0	0.0	0.0	0.0	0.0	22.0	20.0	0.0	0.0	0.0	0.0	0.0	14.0	0.0	50.0	0.0	0.0	31.0	0.0	0.0	0.0	0.0	0.0	18.0	0.0	0.0	0.0	0.0	14.0	19.0	0.0	0.0	0.0	0.0	0.0	0.0	0.0	0.0	0.0	0.0	0.0	0.0	11.0	0.0	25.0	13.0
147dc8733feea10ffb281f5cedc36df4	0.0	0.0	0.0	0.0	0.0	0.0	0.0	0.0	6.0	0.0	0.0	16.0	0.0	0.0	0.0	27.0	0.0	25.0	0.0	0.0	27.0	11.0	0.0	0.0	0.0	0.0	0.0	0.0	0.0	0.0	0.0	12.0	0.0	0.0	0.0	30.0	0.0	0.0	0.0	0.0	0.0	0.0	0.0	7.0	8.0	0.0	0.0	21.0	17.0
5fd110c1a4455c180456818b9d2ce4ca	17.0	15.0	13.0	0.0	18.0	0.0	0.0	0.0	0.0	0.0	0.0	0.0	0.0	0.0	0.0	0.0	0.0	0.0	0.0	0.0	0.0	0.0	0.0	0.0	0.0	0.0	0.0	0.0	0.0	0.0	40.0	22.0	12.0	0.0	0.0	0.0	0.0	0.0	0.0	0.0	0.0	0.0	14.0	12.0	16.0	28.0	27.0	25.0	14.0
090f8849d2260dff995720807c6559ce	0.0	37.0	43.0	0.0	0.0	0.0	0.0	0.0	0.0	0.0	55.0	0.0	0.0	0.0	0.0	0.0	0.0	0.0	0.0	49.0	0.0	0.0	0.0	0.0	0.0	0.0	0.0	0.0	0.0	0.0	0.0	0.0	0.0	72.0	0.0	0.0	29.0	80.0	0.0	0.0	0.0	0.0	0.0	0.0	0.0	0.0	0.0	0.0	0.0
1b4c4a2bcf91ae068aaddde1a7dbb736	0.0	0.0	0.0	0.0	0.0	0.0	0.0	0.0	52.0	40.0	0.0	0.0	0.0	0.0	0.0	0.0	0.0	58.0	0.0	0.0	51.0	0.0	0.0	0.0	0.0	0.0	0.0	21.0	0.0	0.0	0.0	13.0	27.0	0.0	0.0	0.0	0.0	0.0	0.0	0.0	0.0	0.0	0.0	0.0	0.0	0.0	0.0	24.0	33.0
7e6b922fbebb8aa32925e23c6a3f4914	0.0	23.0	10.0	0.0	0.0	0.0	0.0	0.0	0.0	0.0	0.0	0.0	0.0	0.0	0.0	0.0	0.0	0.0	0.0	0.0	0.0	0.0	0.0	0.0	16.0	0.0	0.0	32.0	44.0	36.0	47.0	23.0	19.0	0.0	0.0	0.0	0.0	0.0	0.0	0.0	0.0	0.0	0.0	0.0	52.0	0.0	23.0	0.0	0.0
70d6ca2e128d75e7783f32d40330a731	0.0	23.0	0.0	0.0	0.0	0.0	30.0	0.0	0.0	0.0	0.0	0.0	0.0	0.0	0.0	0.0	0.0	0.0	0.0	0.0	0.0	0.0	40.0	0.0	0.0	0.0	0.0	15.0	0.0	37.0	0.0	0.0	0.0	0.0	0.0	0.0	0.0	0.0	0.0	0.0	0.0	0.0	57.0	0.0	0.0	0.0	22.0	0.0	0.0
2df6aa91b592ea54974161d1f81174b7	0.0	0.0	0.0	0.0	0.0	0.0	0.0	0.0	0.0	0.0	12.0	0.0	0.0	0.0	42.0	0.0	0.0	37.0	67.0	79.0	0.0	0.0	0.0	0.0	0.0	0.0	0.0	0.0	0.0	0.0	0.0	0.0	13.0	0.0	0.0	0.0	0.0	0.0	0.0	0.0	0.0	0.0	29.0	0.0	0.0	0.0	0.0	18.0	0.0
0e3fd90a8632d93d80588608fa1bb6f8	0.0	29.0	0.0	0.0	0.0	0.0	0.0	0.0	0.0	0.0	0.0	0.0	0.0	0.0	0.0	18.0	0.0	71.0	0.0	0.0	67.0	0.0	0.0	0.0	0.0	0.0	0.0	0.0	0.0	0.0	10.0	0.0	0.0	0.0	0.0	0.0	0.0	0.0	0.0	0.0	0.0	0.0	0.0	0.0	0.0	0.0	0.0	17.0	35.0
adbeaa48b2eabe508546543052a7ae41	0.0	22.0	0.0	0.0	0.0	0.0	0.0	0.0	0.0	0.0	0.0	0.0	0.0	0.0	0.0	0.0	0.0	0.0	0.0	0.0	0.0	30.0	86.0	22.0	0.0	0.0	0.0	0.0	0.0	0.0	0.0	0.0	0.0	0.0	0.0	0.0	0.0	0.0	0.0	0.0	0.0	0.0	15.0	0.0	0.0	0.0	0.0	0.0	0.0
d7a0fd6a5c7783e5665d29a10f456b74	0.0	0.0	0.0	0.0	0.0	0.0	0.0	0.0	20.0	0.0	0.0	0.0	37.0	0.0	0.0	0.0	0.0	0.0	0.0	0.0	0.0	0.0	0.0	0.0	0.0	0.0	0.0	0.0	0.0	0.0	17.0	0.0	19.0	0.0	0.0	0.0	0.0	0.0	0.0	0.0	0.0	0.0	22.0	17.0	56.0	36.0	29.0	0.0	18.0
c6c69a7900dd57bef9303d4e4be0b12e	0.0	0.0	0.0	0.0	0.0	0.0	0.0	0.0	0.0	0.0	0.0	0.0	0.0	0.0	0.0	0.0	0.0	0.0	23.0	0.0	0.0	0.0	0.0	0.0	0.0	0.0	0.0	0.0	0.0	0.0	0.0	0.0	0.0	0.0	0.0	0.0	0.0	0.0	0.0	0.0	0.0	0.0	0.0	0.0	29.0	0.0	0.0	0.0	18.0
04796632e8178ce34e43fe0921ddf0bc	29.0	31.0	29.0	0.0	55.0	19.0	0.0	0.0	0.0	0.0	0.0	0.0	0.0	0.0	0.0	0.0	0.0	0.0	0.0	0.0	0.0	0.0	0.0	0.0	0.0	0.0	0.0	15.0	0.0	0.0	0.0	0.0	0.0	0.0	0.0	0.0	0.0	0.0	22.0	0.0	0.0	0.0	0.0	0.0	0.0	17.0	0.0	0.0	23.0
a43376d5e17af5770eb4826bf416e9c7	13.0	0.0	0.0	26.0	0.0	0.0	0.0	28.0	0.0	0.0	0.0	0.0	0.0	0.0	0.0	33.0	0.0	0.0	0.0	0.0	0.0	0.0	0.0	0.0	0.0	0.0	0.0	0.0	0.0	0.0	48.0	0.0	0.0	0.0	18.0	0.0	0.0	0.0	0.0	0.0	0.0	0.0	0.0	0.0	19.0	24.0	0.0	0.0	33.0
93a54367ffb313c76f2085b502e32e48	0.0	0.0	0.0	0.0	35.0	37.0	0.0	0.0	0.0	0.0	0.0	0.0	0.0	12.0	0.0	0.0	0.0	0.0	0.0	0.0	11.0	0.0	9.0	0.0	0.0	0.0	0.0	38.0	21.0	32.0	0.0	0.0	0.0	0.0	0.0	0.0	0.0	12.0	0.0	0.0	0.0	7.0	0.0	0.0	0.0	13.0	0.0	0.0	20.0
8c311383d0401ad78a861cedaf33d1e4	0.0	26.0	18.0	0.0	0.0	0.0	0.0	0.0	0.0	0.0	0.0	0.0	0.0	0.0	0.0	0.0	0.0	0.0	0.0	0.0	0.0	0.0	0.0	0.0	0.0	0.0	0.0	0.0	0.0	0.0	0.0	15.0	0.0	0.0	0.0	0.0	0.0	0.0	0.0	0.0	0.0	0.0	24.0	16.0	0.0	22.0	28.0	26.0	16.0
2075d831f8ab166156b6a106d0dd12db	0.0	36.0	0.0	0.0	0.0	0.0	0.0	0.0	0.0	0.0	0.0	0.0	41.0	0.0	0.0	0.0	0.0	0.0	0.0	0.0	0.0	0.0	0.0	0.0	0.0	0.0	0.0	0.0	0.0	0.0	47.0	0.0	0.0	0.0	0.0	0.0	0.0	0.0	0.0	0.0	0.0	0.0	68.0	23.0	0.0	42.0	45.0	0.0	0.0
6bd1d2ebba08632d7ef9459ed2fbd11c	0.0	0.0	49.0	0.0	0.0	0.0	0.0	0.0	0.0	0.0	0.0	0.0	0.0	0.0	0.0	72.0	0.0	0.0	0.0	0.0	0.0	0.0	0.0	0.0	0.0	0.0	79.0	0.0	0.0	0.0	0.0	0.0	0.0	0.0	0.0	0.0	0.0	0.0	0.0	0.0	0.0	0.0	0.0	0.0	0.0	0.0	0.0	0.0	0.0
013dedba29a247a8e054a890fa979167	47.0	32.0	0.0	0.0	0.0	0.0	0.0	0.0	0.0	0.0	0.0	0.0	0.0	0.0	0.0	0.0	0.0	0.0	0.0	0.0	0.0	0.0	0.0	0.0	0.0	0.0	0.0	0.0	0.0	0.0	0.0	0.0	0.0	0.0	71.0	0.0	0.0	0.0	0.0	0.0	0.0	0.0	0.0	0.0	0.0	0.0	0.0	0.0	41.0
27ee4c723678dfe8cb9a8afd73d7a8f0	8.0	11.0	162.0	0.0	0.0	0.0	0.0	0.0	0.0	0.0	0.0	0.0	0.0	0.0	0.0	0.0	22.0	17.0	0.0	0.0	11.0	0.0	0.0	0.0	0.0	0.0	0.0	0.0	15.0	15.0	11.0	0.0	0.0	0.0	0.0	0.0	0.0	14.0	0.0	0.0	0.0	0.0	0.0	0.0	0.0	0.0	0.0	0.0	0.0
84f1bd779fe933e8e34763b4556bb355	0.0	40.0	21.0	0.0	0.0	0.0	0.0	0.0	0.0	0.0	0.0	0.0	0.0	0.0	0.0	0.0	0.0	0.0	0.0	0.0	0.0	0.0	0.0	0.0	0.0	0.0	0.0	0.0	0.0	0.0	30.0	0.0	0.0	0.0	0.0	0.0	0.0	0.0	0.0	0.0	0.0	0.0	25.0	16.0	0.0	32.0	0.0	0.0	26.0
ec7f41ad7abba0f8828b04f6e261d6b0	0.0	0.0	425.0	0.0	0.0	0.0	0.0	0.0	0.0	0.0	0.0	0.0	0.0	0.0	0.0	0.0	0.0	0.0	0.0	0.0	0.0	0.0	0.0	0.0	0.0	0.0	0.0	0.0	0.0	0.0	0.0	0.0	0.0	0.0	0.0	0.0	0.0	0.0	0.0	0.0	0.0	0.0	0.0	0.0	0.0	0.0	0.0	0.0	0.0
6013be6871364391148cc0b80fab94b2	0.0	0.0	0.0	0.0	0.0	0.0	12.0	0.0	0.0	9.0	0.0	0.0	0.0	11.0	20.0	0.0	0.0	0.0	0.0	0.0	0.0	0.0	0.0	0.0	0.0	0.0	0.0	8.0	0.0	0.0	34.0	23.0	33.0	0.0	0.0	0.0	0.0	0.0	0.0	0.0	0.0	0.0	25.0	16.0	13.0	16.0	20.0	15.0	0.0
441be47a962df4003d926850f648dc59	104.0	10.0	36.0	0.0	8.0	0.0	6.0	0.0	2.0	0.0	0.0	0.0	0.0	0.0	0.0	3.0	0.0	0.0	0.0	0.0	0.0	0.0	0.0	0.0	11.0	7.0	0.0	0.0	15.0	10.0	4.0	0.0	0.0	0.0	0.0	0.0	0.0	17.0	18.0	0.0	7.0	0.0	0.0	0.0	0.0	0.0	0.0	0.0	16.0
f2a7493a2cfcb9bd250816e4a3d301fe	16.0	0.0	0.0	0.0	0.0	66.0	0.0	0.0	0.0	0.0	0.0	0.0	0.0	0.0	0.0	0.0	0.0	0.0	0.0	0.0	0.0	0.0	0.0	0.0	0.0	0.0	0.0	0.0	0.0	0.0	0.0	0.0	0.0	48.0	0.0	0.0	0.0	0.0	0.0	0.0	0.0	0.0	0.0	0.0	0.0	0.0	0.0	0.0	0.0
feac69985550e95652282810b38371bc	0.0	0.0	0.0	0.0	0.0	0.0	0.0	0.0	0.0	0.0	0.0	0.0	0.0	0.0	0.0	38.0	0.0	54.0	0.0	29.0	51.0	0.0	0.0	0.0	0.0	0.0	37.0	29.0	0.0	0.0	0.0	0.0	0.0	0.0	0.0	30.0	0.0	0.0	0.0	0.0	0.0	0.0	0.0	0.0	0.0	0.0	0.0	0.0	0.0
5181466b9e372479c725ceb747e1d8b5	0.0	18.0	19.0	0.0	13.0	5.0	6.0	0.0	0.0	12.0	4.0	0.0	0.0	7.0	0.0	0.0	0.0	0.0	6.0	0.0	0.0	0.0	0.0	11.0	0.0	0.0	4.0	7.0	8.0	16.0	16.0	10.0	22.0	8.0	3.0	0.0	0.0	0.0	0.0	0.0	0.0	0.0	15.0	24.0	9.0	7.0	6.0	6.0	21.0
24f2cd11d8c6a9e579f0ce5deac7a79d	0.0	40.0	25.0	0.0	0.0	0.0	0.0	0.0	0.0	0.0	0.0	0.0	0.0	0.0	0.0	0.0	0.0	0.0	0.0	0.0	0.0	37.0	0.0	0.0	0.0	0.0	0.0	0.0	0.0	0.0	0.0	27.0	0.0	0.0	0.0	0.0	49.0	0.0	0.0	0.0	0.0	0.0	34.0	0.0	0.0	26.0	20.0	0.0	0.0
4ff7e862a9b8935826e01e42c522df03	96.0	0.0	0.0	0.0	0.0	0.0	0.0	0.0	0.0	0.0	0.0	0.0	38.0	0.0	0.0	0.0	0.0	0.0	0.0	0.0	0.0	0.0	0.0	0.0	0.0	0.0	0.0	0.0	0.0	0.0	0.0	0.0	0.0	0.0	0.0	0.0	0.0	0.0	0.0	0.0	0.0	0.0	0.0	0.0	0.0	59.0	0.0	59.0	64.0
31a31048ace396bb67cba7cf1a3b721b	0.0	16.0	24.0	0.0	0.0	0.0	0.0	0.0	0.0	0.0	0.0	0.0	0.0	0.0	0.0	0.0	0.0	0.0	0.0	0.0	93.0	0.0	0.0	0.0	0.0	0.0	0.0	68.0	0.0	0.0	0.0	0.0	0.0	99.0	0.0	97.0	0.0	0.0	0.0	0.0	0.0	0.0	0.0	0.0	0.0	0.0	0.0	0.0	0.0
eb0a72a93bb38600911f730f83a50c99	0.0	0.0	0.0	0.0	0.0	45.0	57.0	49.0	0.0	0.0	0.0	0.0	0.0	0.0	0.0	0.0	0.0	0.0	0.0	0.0	0.0	0.0	0.0	0.0	0.0	0.0	0.0	0.0	0.0	0.0	0.0	24.0	0.0	0.0	0.0	39.0	0.0	0.0	0.0	0.0	0.0	0.0	0.0	0.0	0.0	0.0	0.0	0.0	53.0
bc5c3db9cd3f18f78f526890ba51cc95	20.0	54.0	25.0	36.0	66.0	0.0	0.0	0.0	0.0	0.0	0.0	0.0	0.0	0.0	0.0	0.0	0.0	0.0	0.0	0.0	0.0	0.0	0.0	0.0	0.0	0.0	0.0	0.0	0.0	0.0	0.0	0.0	0.0	0.0	0.0	0.0	25.0	0.0	0.0	0.0	40.0	0.0	43.0	0.0	0.0	0.0	0.0	0.0	0.0
e5132c1dcbb56358ea1025333a1e5291	0.0	0.0	0.0	0.0	0.0	0.0	0.0	0.0	0.0	0.0	0.0	24.0	0.0	0.0	0.0	38.0	0.0	0.0	0.0	28.0	0.0	0.0	0.0	0.0	0.0	0.0	0.0	37.0	48.0	0.0	0.0	0.0	0.0	43.0	0.0	33.0	0.0	0.0	0.0	30.0	0.0	0.0	5.0	0.0	0.0	0.0	0.0	0.0	0.0
3c59d48ca44fe4592eb99317617f8b16	0.0	0.0	0.0	0.0	0.0	0.0	0.0	24.0	26.0	0.0	0.0	0.0	0.0	0.0	49.0	0.0	0.0	66.0	0.0	0.0	0.0	0.0	0.0	0.0	0.0	0.0	0.0	0.0	0.0	0.0	0.0	39.0	0.0	0.0	0.0	0.0	0.0	0.0	0.0	0.0	0.0	0.0	0.0	0.0	0.0	0.0	17.0	36.0	42.0
0d53ee7c937977fe36ad2c370fd9e910	23.0	0.0	0.0	0.0	40.0	54.0	0.0	0.0	0.0	0.0	0.0	0.0	0.0	0.0	0.0	0.0	0.0	0.0	0.0	0.0	0.0	0.0	0.0	0.0	0.0	0.0	0.0	0.0	0.0	0.0	19.0	13.0	8.0	0.0	0.0	0.0	0.0	0.0	0.0	0.0	0.0	0.0	0.0	35.0	124.0	0.0	0.0	0.0	12.0
0af3f13f616ef51a81133d334c594bc1	0.0	0.0	0.0	0.0	25.0	24.0	0.0	0.0	0.0	0.0	0.0	0.0	0.0	0.0	0.0	0.0	0.0	0.0	0.0	0.0	0.0	0.0	0.0	0.0	0.0	0.0	0.0	63.0	64.0	81.0	0.0	0.0	0.0	68.0	0.0	0.0	0.0	0.0	0.0	0.0	0.0	0.0	0.0	0.0	0.0	0.0	0.0	0.0	0.0
f1274b26ce4294abc8cde96e27a2dde6	0.0	0.0	0.0	0.0	0.0	0.0	12.0	0.0	0.0	22.0	26.0	0.0	0.0	19.0	0.0	0.0	0.0	0.0	0.0	0.0	0.0	0.0	0.0	0.0	0.0	0.0	0.0	0.0	0.0	0.0	46.0	52.0	49.0	0.0	0.0	0.0	0.0	0.0	0.0	0.0	0.0	0.0	15.0	0.0	0.0	21.0	38.0	22.0	0.0
e0cf2f7f11260db15086e0f895fac3fc	35.0	28.0	43.0	21.0	33.0	0.0	0.0	0.0	0.0	0.0	0.0	0.0	0.0	0.0	0.0	0.0	0.0	0.0	0.0	0.0	0.0	0.0	0.0	0.0	19.0	0.0	0.0	0.0	0.0	0.0	4.0	0.0	0.0	15.0	0.0	5.0	0.0	0.0	0.0	0.0	26.0	0.0	0.0	0.0	0.0	0.0	0.0	0.0	0.0
db96b01e371ae6134969ba6288a7195b	35.0	0.0	27.0	0.0	0.0	37.0	0.0	0.0	0.0	0.0	0.0	0.0	0.0	0.0	0.0	0.0	0.0	0.0	0.0	0.0	0.0	0.0	0.0	0.0	0.0	0.0	0.0	0.0	0.0	0.0	0.0	0.0	0.0	0.0	0.0	0.0	0.0	0.0	0.0	0.0	0.0	0.0	24.0	49.0	32.0	0.0	0.0	0.0	25.0
133b7096b4addce97a9ad55b150ad8e0	0.0	0.0	8.0	0.0	0.0	0.0	0.0	0.0	0.0	0.0	19.0	0.0	0.0	0.0	28.0	0.0	0.0	0.0	35.0	62.0	20.0	13.0	12.0	27.0	0.0	0.0	0.0	19.0	0.0	0.0	0.0	0.0	0.0	22.0	0.0	16.0	0.0	19.0	0.0	0.0	0.0	0.0	13.0	15.0	0.0	0.0	12.0	0.0	0.0
dc7802b2f8b7a28db4019562896d7b35	57.0	22.0	35.0	0.0	0.0	0.0	0.0	0.0	0.0	15.0	0.0	0.0	0.0	0.0	0.0	0.0	0.0	0.0	29.0	48.0	0.0	0.0	0.0	0.0	0.0	0.0	0.0	0.0	0.0	0.0	19.0	37.0	0.0	51.0	0.0	0.0	0.0	0.0	0.0	0.0	0.0	0.0	22.0	0.0	0.0	0.0	0.0	0.0	0.0
bd83608057fcce93f8f56c0da5b1a997	31.0	0.0	0.0	0.0	0.0	0.0	0.0	0.0	0.0	0.0	0.0	0.0	0.0	0.0	0.0	0.0	0.0	0.0	0.0	0.0	0.0	13.0	0.0	0.0	0.0	0.0	0.0	0.0	0.0	0.0	10.0	7.0	0.0	53.0	0.0	0.0	0.0	0.0	50.0	0.0	0.0	0.0	0.0	18.0	0.0	0.0	0.0	13.0	0.0
a0d7e0f5d8e51c346da28f4a3e484a80	0.0	0.0	0.0	0.0	0.0	0.0	40.0	0.0	48.0	0.0	0.0	0.0	0.0	0.0	0.0	0.0	0.0	63.0	0.0	0.0	30.0	0.0	0.0	0.0	0.0	0.0	0.0	0.0	0.0	0.0	17.0	21.0	30.0	0.0	0.0	0.0	0.0	0.0	0.0	0.0	0.0	0.0	0.0	0.0	0.0	0.0	0.0	33.0	42.0
0489ca878a933e2eb5244960c31f4def	0.0	0.0	0.0	0.0	0.0	0.0	0.0	0.0	0.0	0.0	0.0	0.0	0.0	56.0	0.0	0.0	0.0	62.0	0.0	0.0	37.0	0.0	41.0	0.0	0.0	0.0	0.0	0.0	0.0	0.0	0.0	0.0	35.0	0.0	0.0	0.0	0.0	0.0	0.0	0.0	0.0	0.0	0.0	0.0	0.0	0.0	0.0	22.0	50.0
740f37c26e03bc96bc611b346dc7f04b	0.0	56.0	0.0	0.0	0.0	0.0	28.0	0.0	0.0	0.0	0.0	0.0	28.0	0.0	0.0	0.0	0.0	0.0	0.0	0.0	0.0	0.0	0.0	0.0	0.0	0.0	0.0	0.0	0.0	0.0	0.0	0.0	29.0	0.0	0.0	0.0	41.0	38.0	47.0	0.0	0.0	0.0	0.0	0.0	0.0	18.0	27.0	0.0	0.0
9319c2d83267f314ff35c6de5676a158	0.0	0.0	17.0	0.0	0.0	0.0	0.0	0.0	0.0	0.0	0.0	19.0	0.0	0.0	49.0	0.0	0.0	69.0	0.0	0.0	0.0	0.0	0.0	0.0	0.0	0.0	59.0	0.0	0.0	0.0	0.0	0.0	0.0	0.0	0.0	0.0	0.0	0.0	0.0	0.0	0.0	0.0	0.0	25.0	0.0	0.0	0.0	35.0	0.0
c4c93ab5afe4656873e331277830669f	0.0	0.0	0.0	24.0	43.0	0.0	0.0	0.0	0.0	0.0	0.0	0.0	53.0	0.0	0.0	0.0	0.0	0.0	0.0	0.0	0.0	0.0	0.0	0.0	50.0	0.0	0.0	43.0	0.0	0.0	0.0	0.0	0.0	0.0	0.0	0.0	0.0	0.0	0.0	0.0	0.0	0.0	0.0	0.0	0.0	0.0	0.0	0.0	0.0
a6126f265b52eab722b6e228663cb156	0.0	0.0	0.0	0.0	0.0	0.0	0.0	0.0	0.0	0.0	0.0	53.0	0.0	0.0	23.0	0.0	0.0	0.0	46.0	42.0	0.0	29.0	0.0	0.0	0.0	0.0	0.0	0.0	0.0	0.0	0.0	28.0	18.0	0.0	0.0	0.0	0.0	0.0	0.0	0.0	0.0	0.0	27.0	27.0	0.0	0.0	0.0	11.0	0.0
683e8f597b34d3ac7e663e2f22a16f5c	37.0	22.0	40.0	0.0	0.0	57.0	0.0	0.0	0.0	0.0	0.0	0.0	0.0	0.0	0.0	0.0	0.0	0.0	0.0	0.0	0.0	0.0	0.0	0.0	0.0	0.0	0.0	0.0	69.0	31.0	0.0	0.0	0.0	0.0	0.0	0.0	10.0	0.0	35.0	0.0	32.0	0.0	0.0	0.0	0.0	0.0	0.0	0.0	0.0
07cfd2c06d2c82c5297845c17c05cf26	0.0	19.0	24.0	0.0	0.0	0.0	0.0	0.0	0.0	20.0	0.0	0.0	0.0	0.0	0.0	0.0	0.0	0.0	0.0	0.0	0.0	0.0	0.0	0.0	0.0	0.0	0.0	0.0	0.0	0.0	0.0	31.0	29.0	0.0	0.0	0.0	0.0	0.0	0.0	0.0	0.0	0.0	37.0	43.0	14.0	17.0	0.0	28.0	29.0
678edea6f8bab8b7ff6bd6d713a70265	0.0	0.0	0.0	181.0	51.0	0.0	0.0	0.0	0.0	0.0	0.0	0.0	0.0	0.0	0.0	0.0	0.0	0.0	0.0	0.0	0.0	0.0	0.0	0.0	0.0	0.0	0.0	0.0	0.0	0.0	0.0	32.0	0.0	0.0	0.0	0.0	0.0	0.0	0.0	36.0	0.0	54.0	0.0	0.0	0.0	0.0	0.0	0.0	0.0
74a7b42d59acb1bd3d7586411c7adf48	0.0	0.0	8.0	0.0	0.0	0.0	9.0	0.0	12.0	9.0	0.0	0.0	0.0	0.0	0.0	0.0	0.0	0.0	0.0	0.0	0.0	6.0	14.0	16.0	0.0	0.0	0.0	0.0	0.0	0.0	0.0	6.0	20.0	0.0	0.0	6.0	0.0	0.0	0.0	0.0	0.0	0.0	0.0	15.0	20.0	11.0	30.0	36.0	28.0
34fd5e73bfd178b5f76d216e42284052	0.0	0.0	13.0	0.0	0.0	0.0	0.0	0.0	0.0	0.0	0.0	12.0	0.0	0.0	0.0	0.0	0.0	0.0	0.0	0.0	13.0	6.0	0.0	0.0	0.0	0.0	0.0	25.0	0.0	0.0	0.0	25.0	27.0	6.0	0.0	0.0	0.0	13.0	0.0	0.0	0.0	9.0	0.0	37.0	15.0	0.0	0.0	15.0	23.0
1d99d67570caf4de4f1b1a9d0cab0829	0.0	0.0	0.0	226.0	138.0	0.0	0.0	0.0	0.0	0.0	0.0	0.0	0.0	0.0	0.0	0.0	0.0	0.0	0.0	0.0	0.0	0.0	0.0	0.0	0.0	0.0	0.0	0.0	0.0	0.0	0.0	0.0	0.0	0.0	0.0	0.0	0.0	0.0	0.0	0.0	55.0	0.0	0.0	0.0	0.0	0.0	0.0	0.0	0.0
059edba85c4b5283667501b8ce29ddd3	0.0	0.0	0.0	0.0	0.0	0.0	0.0	0.0	0.0	0.0	31.0	0.0	0.0	0.0	0.0	0.0	0.0	0.0	22.0	0.0	0.0	0.0	52.0	30.0	0.0	0.0	0.0	0.0	0.0	0.0	0.0	22.0	40.0	0.0	0.0	0.0	0.0	0.0	0.0	0.0	0.0	0.0	50.0	0.0	0.0	0.0	18.0	0.0	0.0
316f16d8e2d7478b1eb3c81944fe4768	4.0	0.0	0.0	0.0	0.0	0.0	0.0	0.0	0.0	0.0	0.0	0.0	0.0	0.0	0.0	0.0	0.0	0.0	0.0	0.0	0.0	0.0	0.0	0.0	0.0	0.0	0.0	0.0	0.0	0.0	0.0	4.0	7.0	0.0	0.0	0.0	0.0	0.0	0.0	0.0	0.0	0.0	0.0	0.0	0.0	248.0	155.0	0.0	0.0
3f07562eb3011a95cd61527e6e17d2a8	27.0	0.0	0.0	19.0	58.0	30.0	0.0	0.0	0.0	0.0	0.0	0.0	0.0	0.0	0.0	0.0	0.0	0.0	0.0	0.0	0.0	0.0	0.0	0.0	0.0	0.0	0.0	0.0	0.0	0.0	32.0	14.0	0.0	0.0	0.0	0.0	0.0	0.0	0.0	25.0	0.0	0.0	0.0	13.0	34.0	0.0	0.0	0.0	15.0
53b5f9f0769d9179c0262a9586e14798	0.0	22.0	0.0	16.0	0.0	0.0	0.0	0.0	16.0	0.0	0.0	0.0	0.0	0.0	0.0	0.0	6.0	0.0	0.0	0.0	0.0	0.0	0.0	0.0	0.0	0.0	0.0	0.0	22.0	39.0	14.0	0.0	0.0	0.0	20.0	0.0	0.0	24.0	0.0	0.0	17.0	0.0	0.0	0.0	0.0	0.0	0.0	0.0	0.0
32712bdc16d4cb4ea477d9261e52d13c	0.0	0.0	9.0	29.0	34.0	0.0	4.0	0.0	8.0	0.0	7.0	0.0	0.0	0.0	0.0	0.0	0.0	0.0	0.0	0.0	5.0	0.0	0.0	0.0	0.0	0.0	0.0	0.0	0.0	0.0	35.0	22.0	12.0	0.0	0.0	0.0	0.0	0.0	0.0	0.0	0.0	17.0	0.0	3.0	0.0	27.0	21.0	0.0	22.0
e5fe5fa8afc8cb169e69b6c9085a224d	0.0	0.0	0.0	82.0	36.0	0.0	0.0	0.0	0.0	0.0	0.0	0.0	0.0	0.0	0.0	0.0	0.0	0.0	0.0	0.0	0.0	0.0	0.0	0.0	0.0	0.0	0.0	0.0	0.0	0.0	19.0	0.0	0.0	0.0	0.0	0.0	0.0	0.0	0.0	0.0	25.0	0.0	0.0	0.0	0.0	26.0	0.0	0.0	0.0
171f16845059ac83e3ea8bea9453d594	22.0	0.0	0.0	0.0	40.0	0.0	0.0	0.0	0.0	0.0	0.0	0.0	0.0	0.0	0.0	0.0	0.0	0.0	0.0	0.0	0.0	0.0	34.0	0.0	0.0	0.0	0.0	0.0	0.0	0.0	0.0	0.0	0.0	0.0	0.0	0.0	0.0	0.0	0.0	0.0	0.0	0.0	35.0	0.0	16.0	0.0	0.0	0.0	0.0
ee09d5276ce667dda07a2cbe7d771c15	0.0	13.0	20.0	0.0	0.0	0.0	0.0	0.0	0.0	0.0	26.0	0.0	0.0	0.0	0.0	0.0	0.0	0.0	0.0	30.0	14.0	0.0	0.0	0.0	0.0	0.0	0.0	0.0	0.0	0.0	21.0	28.0	16.0	0.0	0.0	29.0	0.0	0.0	0.0	0.0	0.0	0.0	32.0	0.0	0.0	19.0	0.0	10.0	0.0
eae6832a5a0ec676e281bd2a42dbbb2b	0.0	0.0	0.0	0.0	0.0	0.0	0.0	0.0	0.0	0.0	0.0	0.0	0.0	0.0	0.0	0.0	0.0	62.0	0.0	0.0	63.0	0.0	0.0	0.0	0.0	0.0	39.0	0.0	0.0	0.0	0.0	0.0	0.0	0.0	0.0	0.0	0.0	0.0	0.0	0.0	0.0	0.0	0.0	20.0	0.0	0.0	0.0	9.0	10.0
9de59346e12d45c68ddacce2c444d26d	0.0	0.0	0.0	0.0	0.0	0.0	0.0	0.0	0.0	0.0	0.0	0.0	0.0	0.0	0.0	0.0	0.0	0.0	0.0	0.0	0.0	0.0	0.0	0.0	23.0	0.0	0.0	53.0	30.0	46.0	0.0	0.0	0.0	0.0	0.0	0.0	0.0	0.0	0.0	0.0	0.0	0.0	0.0	0.0	0.0	0.0	0.0	0.0	0.0
54724fc53912a5a942b263d6ac205ae4	0.0	0.0	0.0	0.0	0.0	0.0	0.0	0.0	0.0	0.0	0.0	0.0	0.0	0.0	0.0	0.0	0.0	0.0	0.0	0.0	0.0	0.0	0.0	0.0	38.0	0.0	0.0	64.0	0.0	76.0	0.0	0.0	0.0	0.0	0.0	0.0	0.0	0.0	0.0	0.0	0.0	0.0	0.0	0.0	0.0	0.0	0.0	0.0	0.0
e61f9b2b49e0ec0936f23f8ac0c17d0e	27.0	58.0	46.0	0.0	0.0	0.0	0.0	0.0	0.0	0.0	0.0	0.0	0.0	0.0	0.0	0.0	0.0	0.0	0.0	0.0	0.0	0.0	0.0	0.0	0.0	0.0	0.0	0.0	0.0	0.0	0.0	0.0	0.0	51.0	0.0	0.0	61.0	0.0	52.0	0.0	0.0	0.0	0.0	0.0	51.0	0.0	0.0	0.0	0.0
bd1667347b078193a8f5d1f557506bd8	0.0	0.0	0.0	0.0	0.0	0.0	15.0	0.0	26.0	0.0	0.0	0.0	0.0	14.0	0.0	0.0	0.0	0.0	0.0	0.0	0.0	0.0	19.0	31.0	0.0	0.0	0.0	0.0	0.0	21.0	6.0	7.0	22.0	0.0	0.0	0.0	0.0	0.0	0.0	0.0	0.0	0.0	0.0	36.0	30.0	0.0	12.0	8.0	17.0
a7e76d3b44a9495df96cc27c7c91d96f	12.0	0.0	16.0	0.0	0.0	0.0	0.0	0.0	0.0	0.0	15.0	40.0	46.0	0.0	25.0	0.0	0.0	0.0	0.0	0.0	10.0	24.0	28.0	0.0	0.0	0.0	0.0	0.0	0.0	0.0	19.0	0.0	0.0	0.0	0.0	11.0	0.0	0.0	0.0	0.0	25.0	0.0	15.0	0.0	22.0	22.0	0.0	13.0	0.0
fd1ed4a1b000f1b0f14cf756e59d1346	20.0	0.0	0.0	0.0	54.0	24.0	0.0	0.0	0.0	0.0	0.0	0.0	0.0	0.0	0.0	0.0	0.0	0.0	0.0	0.0	0.0	0.0	0.0	0.0	0.0	0.0	0.0	0.0	0.0	0.0	0.0	21.0	24.0	0.0	0.0	0.0	0.0	0.0	0.0	0.0	0.0	0.0	0.0	29.0	27.0	16.0	0.0	0.0	15.0
56e7cbd1dae5e95e882cfb3c7aa718e4	0.0	0.0	0.0	0.0	0.0	29.0	0.0	0.0	0.0	25.0	0.0	0.0	28.0	0.0	0.0	0.0	0.0	0.0	0.0	0.0	0.0	0.0	0.0	0.0	14.0	0.0	23.0	44.0	39.0	58.0	0.0	0.0	0.0	0.0	0.0	0.0	0.0	0.0	0.0	0.0	0.0	0.0	0.0	0.0	0.0	0.0	0.0	0.0	0.0
2fdf63aa517272ed5d4de2560ab1760b	0.0	0.0	0.0	0.0	0.0	0.0	0.0	0.0	26.0	22.0	0.0	0.0	0.0	0.0	0.0	0.0	39.0	0.0	0.0	0.0	39.0	0.0	0.0	0.0	0.0	0.0	0.0	0.0	0.0	0.0	17.0	25.0	18.0	0.0	0.0	0.0	0.0	0.0	0.0	0.0	0.0	0.0	0.0	0.0	0.0	0.0	0.0	45.0	20.0
4ab0817fb502cac5df9360b542dfe0d3	0.0	0.0	0.0	0.0	0.0	0.0	0.0	0.0	0.0	0.0	0.0	0.0	0.0	0.0	0.0	0.0	0.0	0.0	0.0	0.0	0.0	0.0	0.0	0.0	60.0	0.0	0.0	39.0	67.0	59.0	0.0	0.0	0.0	0.0	0.0	0.0	0.0	0.0	0.0	0.0	0.0	0.0	0.0	0.0	0.0	0.0	0.0	0.0	0.0
ffa50052b7ce51b063d4e9aac7451e37	0.0	0.0	0.0	0.0	0.0	0.0	0.0	0.0	0.0	0.0	0.0	0.0	0.0	0.0	0.0	0.0	0.0	0.0	0.0	0.0	0.0	0.0	0.0	0.0	0.0	0.0	0.0	0.0	0.0	0.0	0.0	35.0	56.0	0.0	0.0	0.0	0.0	0.0	0.0	0.0	0.0	0.0	0.0	98.0	78.0	0.0	76.0	0.0	39.0
150d145e64ee69b3717c7df64780ea55	0.0	85.0	0.0	0.0	0.0	0.0	0.0	0.0	0.0	0.0	0.0	0.0	0.0	0.0	0.0	0.0	0.0	0.0	0.0	0.0	0.0	0.0	0.0	0.0	0.0	0.0	0.0	0.0	0.0	0.0	39.0	39.0	38.0	0.0	0.0	0.0	0.0	0.0	15.0	0.0	0.0	0.0	42.0	0.0	0.0	82.0	0.0	0.0	23.0
6ca4d031c6dc0f084077e20eaa60af99	43.0	54.0	62.0	0.0	10.0	0.0	0.0	0.0	0.0	0.0	0.0	0.0	0.0	0.0	0.0	0.0	0.0	0.0	0.0	0.0	0.0	0.0	0.0	0.0	0.0	0.0	0.0	0.0	0.0	0.0	0.0	0.0	0.0	0.0	0.0	0.0	0.0	0.0	0.0	0.0	15.0	0.0	0.0	17.0	16.0	12.0	0.0	0.0	0.0
02ca14c027224ed8cdb96cfa36f5c473	13.0	0.0	0.0	0.0	10.0	12.0	0.0	0.0	0.0	0.0	9.0	0.0	0.0	0.0	0.0	0.0	0.0	0.0	0.0	0.0	0.0	23.0	18.0	0.0	0.0	0.0	0.0	0.0	0.0	0.0	10.0	0.0	0.0	0.0	0.0	0.0	0.0	0.0	0.0	0.0	0.0	0.0	7.0	11.0	0.0	15.0	25.0	0.0	13.0
533f0148d73c9469a816ec73ccc27f3c	14.0	20.0	24.0	0.0	0.0	49.0	0.0	0.0	0.0	0.0	0.0	0.0	0.0	0.0	0.0	0.0	0.0	0.0	0.0	0.0	20.0	0.0	26.0	0.0	0.0	0.0	0.0	0.0	0.0	0.0	0.0	0.0	0.0	18.0	0.0	0.0	0.0	0.0	0.0	0.0	0.0	0.0	0.0	34.0	0.0	0.0	0.0	0.0	13.0
fbf2f858aa979aa9c1497b963ef656ec	0.0	51.0	31.0	0.0	0.0	0.0	0.0	0.0	0.0	0.0	37.0	0.0	0.0	0.0	0.0	0.0	59.0	0.0	0.0	0.0	0.0	0.0	0.0	0.0	0.0	0.0	0.0	0.0	29.0	0.0	0.0	0.0	0.0	0.0	0.0	0.0	0.0	0.0	0.0	0.0	0.0	0.0	37.0	0.0	24.0	0.0	0.0	0.0	0.0
2f8a9f7fa9ff67b2215abc3a944363b9	0.0	32.0	40.0	0.0	0.0	0.0	0.0	0.0	0.0	0.0	0.0	0.0	0.0	0.0	0.0	0.0	0.0	0.0	0.0	0.0	0.0	0.0	20.0	0.0	0.0	0.0	0.0	0.0	31.0	0.0	0.0	0.0	0.0	0.0	40.0	0.0	0.0	0.0	51.0	0.0	0.0	0.0	27.0	0.0	0.0	33.0	0.0	0.0	0.0
89a84c953946da5f1a5513b1446be75e	0.0	0.0	12.0	0.0	0.0	0.0	0.0	0.0	0.0	0.0	0.0	0.0	0.0	0.0	0.0	8.0	0.0	28.0	0.0	0.0	30.0	0.0	0.0	0.0	22.0	0.0	45.0	0.0	11.0	0.0	0.0	0.0	19.0	7.0	0.0	15.0	7.0	0.0	0.0	0.0	0.0	0.0	0.0	0.0	0.0	0.0	0.0	0.0	10.0
711d0a858ae64917eb31eb70561fcedb	0.0	15.0	0.0	14.0	27.0	0.0	0.0	0.0	0.0	0.0	0.0	0.0	33.0	0.0	0.0	27.0	21.0	0.0	0.0	0.0	0.0	0.0	0.0	0.0	25.0	0.0	0.0	26.0	0.0	16.0	10.0	18.0	0.0	0.0	0.0	0.0	0.0	0.0	0.0	0.0	0.0	0.0	0.0	18.0	0.0	15.0	6.0	0.0	14.0
883633517fd802ab8f67b3799dc95b40	0.0	0.0	45.0	0.0	0.0	0.0	0.0	0.0	0.0	46.0	0.0	0.0	0.0	0.0	0.0	0.0	0.0	0.0	0.0	0.0	0.0	0.0	39.0	0.0	0.0	0.0	0.0	0.0	0.0	0.0	0.0	0.0	0.0	0.0	0.0	0.0	0.0	0.0	0.0	0.0	0.0	0.0	29.0	45.0	0.0	0.0	0.0	0.0	45.0
f0e8edc88b63e11fb0b0426b8f600fff	0.0	8.0	11.0	0.0	0.0	0.0	0.0	0.0	0.0	0.0	0.0	0.0	0.0	0.0	9.0	0.0	0.0	20.0	9.0	0.0	13.0	0.0	9.0	16.0	0.0	0.0	8.0	0.0	0.0	0.0	0.0	0.0	7.0	16.0	0.0	0.0	0.0	0.0	0.0	0.0	0.0	0.0	8.0	12.0	5.0	0.0	29.0	16.0	17.0
23ab655a645f37960d7e8d4781546242	0.0	11.0	40.0	0.0	0.0	0.0	0.0	0.0	0.0	0.0	0.0	6.0	0.0	0.0	0.0	3.0	0.0	0.0	0.0	0.0	0.0	0.0	8.0	0.0	0.0	0.0	0.0	0.0	0.0	10.0	0.0	0.0	0.0	0.0	0.0	0.0	0.0	0.0	0.0	0.0	0.0	0.0	0.0	15.0	0.0	49.0	34.0	14.0	0.0
e57408da9daa48e8f5af7af48a63125d	0.0	0.0	0.0	0.0	0.0	0.0	0.0	0.0	0.0	0.0	0.0	0.0	0.0	0.0	0.0	0.0	0.0	0.0	0.0	0.0	0.0	0.0	0.0	0.0	59.0	0.0	0.0	0.0	0.0	0.0	29.0	0.0	35.0	0.0	0.0	0.0	0.0	0.0	0.0	0.0	0.0	0.0	0.0	0.0	0.0	0.0	0.0	0.0	56.0
1bb515cb1c29526fd64cc990b4ff7ab2	12.0	20.0	23.0	0.0	12.0	51.0	0.0	0.0	0.0	0.0	0.0	0.0	0.0	0.0	0.0	0.0	0.0	0.0	0.0	0.0	0.0	0.0	0.0	0.0	0.0	0.0	0.0	0.0	0.0	0.0	0.0	0.0	0.0	0.0	0.0	0.0	0.0	8.0	35.0	0.0	35.0	0.0	0.0	0.0	0.0	0.0	0.0	0.0	0.0
df96716fe37f1f1cf341dad0748c6085	23.0	16.0	0.0	0.0	0.0	18.0	0.0	0.0	0.0	0.0	0.0	0.0	0.0	0.0	0.0	0.0	0.0	0.0	0.0	0.0	15.0	0.0	0.0	5.0	0.0	0.0	0.0	0.0	0.0	0.0	0.0	0.0	0.0	0.0	0.0	0.0	0.0	0.0	0.0	0.0	0.0	0.0	0.0	0.0	15.0	0.0	29.0	44.0	0.0
6b34a154773542a9be07e8e9c60ef4c8	0.0	0.0	0.0	0.0	0.0	0.0	0.0	0.0	0.0	0.0	0.0	15.0	0.0	0.0	0.0	0.0	0.0	0.0	0.0	0.0	0.0	0.0	9.0	51.0	0.0	0.0	0.0	0.0	0.0	0.0	0.0	0.0	0.0	0.0	0.0	0.0	0.0	0.0	0.0	0.0	0.0	0.0	0.0	93.0	21.0	0.0	0.0	0.0	0.0
6e1c940d791472376e66d238754244ce	0.0	0.0	0.0	0.0	0.0	0.0	0.0	0.0	0.0	0.0	0.0	0.0	0.0	0.0	0.0	0.0	0.0	0.0	0.0	0.0	0.0	34.0	0.0	0.0	0.0	0.0	0.0	0.0	0.0	0.0	0.0	45.0	28.0	0.0	0.0	0.0	0.0	0.0	0.0	0.0	0.0	0.0	25.0	66.0	0.0	0.0	26.0	71.0	37.0
c6f817c091fc9d027502bb425a115771	49.0	0.0	0.0	0.0	0.0	29.0	0.0	0.0	0.0	0.0	0.0	0.0	0.0	0.0	0.0	0.0	0.0	0.0	0.0	0.0	0.0	0.0	0.0	0.0	39.0	0.0	0.0	0.0	0.0	18.0	0.0	0.0	0.0	0.0	0.0	0.0	0.0	0.0	0.0	0.0	32.0	0.0	0.0	0.0	0.0	0.0	0.0	0.0	0.0
1ae3b97fe20e156d374b68197e4d5f8e	5.0	8.0	0.0	5.0	16.0	11.0	0.0	12.0	21.0	9.0	0.0	0.0	0.0	0.0	0.0	0.0	0.0	0.0	7.0	5.0	0.0	0.0	0.0	0.0	11.0	19.0	0.0	0.0	0.0	0.0	10.0	12.0	10.0	0.0	0.0	6.0	0.0	0.0	0.0	0.0	0.0	0.0	0.0	14.0	43.0	0.0	0.0	0.0	9.0
e0d865f735a5169d671d43306443ee0e	10.0	16.0	27.0	11.0	0.0	23.0	0.0	0.0	0.0	0.0	0.0	0.0	0.0	0.0	0.0	0.0	0.0	0.0	0.0	0.0	0.0	0.0	0.0	0.0	0.0	0.0	0.0	0.0	0.0	0.0	0.0	0.0	0.0	0.0	0.0	0.0	0.0	0.0	0.0	0.0	0.0	0.0	0.0	0.0	0.0	0.0	0.0	0.0	0.0
273aedd8c73d564b0571d67e1b490d8d	0.0	20.0	20.0	0.0	0.0	0.0	0.0	0.0	13.0	0.0	0.0	0.0	8.0	0.0	0.0	0.0	0.0	0.0	0.0	0.0	0.0	0.0	0.0	0.0	0.0	0.0	0.0	0.0	11.0	18.0	0.0	0.0	17.0	0.0	0.0	0.0	0.0	0.0	0.0	0.0	0.0	0.0	11.0	48.0	26.0	13.0	35.0	17.0	0.0
dd25ddde870e7f6728879aa703d18cf4	57.0	0.0	40.0	0.0	0.0	20.0	0.0	0.0	0.0	0.0	0.0	0.0	0.0	0.0	0.0	0.0	0.0	0.0	0.0	0.0	0.0	0.0	0.0	0.0	0.0	0.0	0.0	24.0	0.0	0.0	0.0	0.0	0.0	31.0	0.0	0.0	21.0	23.0	0.0	0.0	27.0	0.0	0.0	0.0	0.0	0.0	0.0	0.0	0.0
87911fcb7cf68f0abac97481485835e5	0.0	0.0	27.0	0.0	0.0	17.0	0.0	0.0	29.0	0.0	0.0	19.0	9.0	0.0	22.0	0.0	18.0	0.0	0.0	0.0	0.0	0.0	0.0	43.0	0.0	0.0	0.0	0.0	0.0	0.0	16.0	51.0	0.0	0.0	0.0	0.0	0.0	0.0	0.0	0.0	0.0	0.0	0.0	0.0	16.0	0.0	0.0	0.0	0.0
2aa03c793c9ca912a3a4e77fdc4963d0	0.0	0.0	0.0	0.0	0.0	16.0	0.0	0.0	0.0	0.0	0.0	0.0	0.0	0.0	0.0	16.0	0.0	0.0	20.0	0.0	0.0	0.0	0.0	23.0	0.0	0.0	0.0	0.0	0.0	0.0	0.0	0.0	0.0	0.0	0.0	0.0	0.0	0.0	0.0	0.0	0.0	0.0	0.0	27.0	23.0	0.0	0.0	0.0	0.0
7abf471f0383a6f5161e9fe6444a9852	0.0	0.0	0.0	0.0	0.0	0.0	0.0	0.0	0.0	53.0	0.0	0.0	0.0	0.0	0.0	0.0	0.0	0.0	0.0	0.0	0.0	0.0	0.0	0.0	0.0	0.0	0.0	0.0	0.0	0.0	10.0	0.0	37.0	0.0	0.0	0.0	0.0	0.0	0.0	0.0	0.0	0.0	0.0	76.0	44.0	0.0	0.0	0.0	22.0
b54573544da5d224ce75dc0bf7155579	71.0	0.0	51.0	0.0	0.0	0.0	0.0	0.0	0.0	0.0	0.0	0.0	0.0	0.0	0.0	0.0	0.0	0.0	0.0	0.0	0.0	0.0	0.0	0.0	0.0	0.0	0.0	0.0	0.0	0.0	0.0	0.0	0.0	0.0	0.0	0.0	0.0	0.0	0.0	0.0	0.0	0.0	0.0	0.0	0.0	75.0	29.0	0.0	0.0
5d534acf18e9655c911f4eedb8b6c5d5	30.0	0.0	26.0	0.0	7.0	0.0	0.0	0.0	0.0	0.0	0.0	0.0	0.0	0.0	0.0	0.0	0.0	0.0	0.0	0.0	13.0	0.0	0.0	0.0	0.0	0.0	0.0	0.0	0.0	0.0	20.0	24.0	31.0	0.0	0.0	0.0	0.0	0.0	0.0	0.0	0.0	0.0	0.0	0.0	0.0	68.0	31.0	29.0	0.0
30adc45de398c594b43121dba594ed00	26.0	0.0	0.0	0.0	0.0	0.0	0.0	0.0	0.0	0.0	0.0	0.0	0.0	0.0	0.0	0.0	0.0	0.0	0.0	0.0	0.0	0.0	0.0	114.0	0.0	0.0	0.0	0.0	0.0	0.0	0.0	0.0	0.0	0.0	0.0	0.0	0.0	0.0	0.0	0.0	0.0	0.0	0.0	0.0	0.0	0.0	43.0	63.0	0.0
5cc18fda4deb98a1996feba82e43ef4e	17.0	0.0	26.0	0.0	0.0	0.0	17.0	0.0	0.0	0.0	0.0	0.0	0.0	0.0	0.0	8.0	0.0	0.0	0.0	0.0	15.0	0.0	0.0	0.0	0.0	0.0	0.0	0.0	0.0	0.0	30.0	89.0	40.0	7.0	0.0	0.0	0.0	0.0	0.0	0.0	0.0	0.0	0.0	0.0	0.0	0.0	0.0	0.0	64.0
71e4260b32aa56742ca8f776b7d34861	0.0	0.0	0.0	0.0	28.0	66.0	20.0	0.0	0.0	0.0	0.0	0.0	0.0	0.0	0.0	0.0	0.0	0.0	0.0	0.0	0.0	0.0	0.0	0.0	0.0	0.0	0.0	0.0	18.0	0.0	13.0	0.0	0.0	0.0	0.0	0.0	0.0	0.0	0.0	0.0	19.0	0.0	0.0	0.0	0.0	0.0	0.0	0.0	18.0
95c89fb5ebeb46b900fec35312f79ec9	0.0	0.0	0.0	0.0	0.0	0.0	0.0	0.0	0.0	0.0	0.0	0.0	0.0	0.0	0.0	62.0	0.0	99.0	0.0	0.0	0.0	0.0	0.0	0.0	0.0	0.0	0.0	0.0	0.0	0.0	0.0	0.0	44.0	0.0	0.0	0.0	0.0	0.0	0.0	0.0	0.0	0.0	0.0	0.0	0.0	0.0	0.0	0.0	61.0
41d0d2fb77f76d07d13518737d0f826f	23.0	0.0	20.0	0.0	0.0	0.0	0.0	0.0	0.0	0.0	0.0	0.0	0.0	0.0	0.0	0.0	0.0	0.0	0.0	0.0	0.0	0.0	0.0	0.0	0.0	0.0	0.0	0.0	0.0	0.0	0.0	0.0	14.0	0.0	0.0	0.0	0.0	0.0	0.0	0.0	0.0	0.0	0.0	0.0	23.0	0.0	0.0	0.0	17.0
8b03dff78dc5994d4bb27ce40f4ae47e	38.0	0.0	0.0	0.0	0.0	0.0	0.0	0.0	0.0	0.0	0.0	0.0	0.0	0.0	0.0	0.0	0.0	0.0	0.0	0.0	0.0	0.0	0.0	0.0	0.0	0.0	0.0	0.0	0.0	0.0	0.0	0.0	0.0	0.0	0.0	0.0	0.0	0.0	0.0	0.0	0.0	0.0	0.0	0.0	0.0	50.0	0.0	59.0	0.0
c77eda91811f8ca98d6471342c3a3206	19.0	0.0	0.0	0.0	15.0	0.0	0.0	0.0	0.0	0.0	0.0	0.0	0.0	0.0	0.0	0.0	0.0	0.0	0.0	0.0	0.0	0.0	0.0	0.0	0.0	0.0	0.0	0.0	0.0	0.0	46.0	30.0	0.0	43.0	30.0	0.0	25.0	43.0	0.0	0.0	35.0	11.0	28.0	0.0	0.0	30.0	0.0	0.0	0.0
71a59c2892fad172c4d295d309ccbaf6	15.0	16.0	17.0	0.0	0.0	0.0	0.0	0.0	0.0	0.0	0.0	0.0	0.0	0.0	0.0	0.0	0.0	0.0	0.0	0.0	0.0	0.0	0.0	0.0	0.0	0.0	14.0	0.0	0.0	0.0	0.0	0.0	16.0	0.0	0.0	0.0	0.0	0.0	0.0	0.0	0.0	0.0	20.0	14.0	11.0	16.0	28.0	15.0	10.0
d807e47b595391690666081b509e562c	0.0	0.0	0.0	0.0	0.0	0.0	0.0	0.0	0.0	0.0	0.0	0.0	0.0	0.0	0.0	16.0	0.0	75.0	0.0	0.0	24.0	0.0	0.0	0.0	0.0	0.0	0.0	0.0	0.0	0.0	0.0	0.0	0.0	0.0	0.0	0.0	0.0	0.0	0.0	0.0	0.0	0.0	0.0	0.0	0.0	0.0	0.0	0.0	0.0
b790424cd827bca050abce7f933f234e	83.0	27.0	33.0	0.0	0.0	36.0	0.0	0.0	0.0	0.0	0.0	0.0	0.0	0.0	0.0	0.0	0.0	0.0	0.0	0.0	0.0	0.0	0.0	0.0	0.0	0.0	0.0	0.0	0.0	0.0	0.0	0.0	0.0	48.0	0.0	0.0	0.0	0.0	0.0	0.0	0.0	0.0	0.0	0.0	0.0	0.0	0.0	0.0	0.0
9517311f4a20e7f1d4d65f02a8913b60	76.0	0.0	0.0	0.0	0.0	0.0	0.0	0.0	13.0	0.0	0.0	0.0	15.0	0.0	25.0	0.0	0.0	0.0	0.0	0.0	0.0	0.0	0.0	0.0	0.0	0.0	0.0	0.0	0.0	0.0	20.0	0.0	8.0	0.0	0.0	0.0	0.0	0.0	0.0	0.0	0.0	0.0	0.0	11.0	0.0	13.0	27.0	30.0	40.0
85f2358bb804bb69ecc549d8e259f01e	0.0	0.0	12.0	0.0	0.0	0.0	0.0	0.0	0.0	20.0	0.0	37.0	43.0	33.0	0.0	0.0	0.0	0.0	0.0	0.0	0.0	26.0	38.0	16.0	0.0	0.0	0.0	14.0	0.0	0.0	0.0	0.0	0.0	0.0	0.0	0.0	0.0	0.0	0.0	0.0	29.0	0.0	0.0	15.0	13.0	0.0	0.0	17.0	0.0
6cf9fe81ce0f9c5c4b531b3f9c533e4b	0.0	0.0	0.0	0.0	0.0	0.0	0.0	0.0	0.0	0.0	0.0	0.0	0.0	0.0	0.0	0.0	21.0	0.0	21.0	0.0	0.0	0.0	0.0	0.0	0.0	0.0	0.0	60.0	56.0	0.0	0.0	0.0	0.0	0.0	0.0	0.0	0.0	0.0	0.0	0.0	0.0	0.0	0.0	0.0	0.0	0.0	0.0	0.0	27.0
f51aaa08c018c23924c812ebe9bfc80d	0.0	0.0	0.0	0.0	0.0	0.0	0.0	0.0	0.0	0.0	0.0	0.0	0.0	0.0	0.0	0.0	0.0	144.0	72.0	0.0	0.0	0.0	0.0	0.0	0.0	0.0	0.0	74.0	0.0	0.0	0.0	0.0	0.0	0.0	0.0	0.0	0.0	0.0	0.0	0.0	0.0	0.0	0.0	0.0	0.0	0.0	0.0	0.0	0.0
3276470e4f06f43115ddd40d2c521fba	20.0	25.0	16.0	0.0	0.0	11.0	15.0	0.0	0.0	34.0	0.0	0.0	0.0	0.0	0.0	0.0	0.0	0.0	0.0	0.0	0.0	0.0	0.0	0.0	0.0	0.0	0.0	0.0	23.0	0.0	0.0	0.0	0.0	20.0	0.0	20.0	13.0	18.0	0.0	0.0	0.0	0.0	0.0	0.0	0.0	0.0	9.0	0.0	0.0
cacc022dc170b96cda64cc94c5ba5d28	33.0	29.0	32.0	0.0	0.0	47.0	0.0	0.0	0.0	0.0	0.0	0.0	0.0	0.0	0.0	0.0	0.0	0.0	0.0	0.0	0.0	0.0	0.0	0.0	0.0	0.0	0.0	0.0	0.0	0.0	0.0	0.0	0.0	0.0	24.0	0.0	0.0	0.0	47.0	0.0	19.0	0.0	0.0	0.0	0.0	0.0	0.0	0.0	0.0
87a2105240589ab7e6077da33547743c	0.0	0.0	0.0	0.0	0.0	0.0	0.0	0.0	0.0	68.0	44.0	0.0	92.0	76.0	0.0	0.0	0.0	0.0	0.0	0.0	0.0	0.0	0.0	0.0	0.0	0.0	0.0	0.0	0.0	0.0	0.0	0.0	0.0	0.0	0.0	0.0	0.0	0.0	0.0	0.0	0.0	0.0	0.0	0.0	0.0	22.0	39.0	29.0	0.0
6a056b6163e2b8391648420a1a879c17	23.0	0.0	0.0	8.0	0.0	25.0	0.0	0.0	0.0	0.0	0.0	0.0	0.0	0.0	0.0	0.0	0.0	0.0	0.0	0.0	0.0	0.0	0.0	0.0	0.0	0.0	0.0	0.0	0.0	0.0	0.0	0.0	0.0	0.0	0.0	0.0	0.0	0.0	0.0	0.0	0.0	0.0	0.0	43.0	44.0	0.0	0.0	0.0	0.0
236fc03543f669b7d7c4ad288b651373	34.0	0.0	61.0	0.0	0.0	40.0	0.0	0.0	0.0	0.0	0.0	0.0	0.0	0.0	0.0	0.0	0.0	0.0	0.0	0.0	0.0	0.0	0.0	0.0	0.0	0.0	0.0	0.0	0.0	29.0	0.0	0.0	0.0	0.0	0.0	0.0	0.0	0.0	0.0	0.0	0.0	23.0	0.0	0.0	0.0	0.0	0.0	0.0	0.0
2fa20390c8662d1d9d4cd3be418c7af0	35.0	0.0	0.0	0.0	0.0	52.0	29.0	0.0	0.0	0.0	0.0	0.0	0.0	0.0	0.0	0.0	0.0	0.0	0.0	0.0	0.0	0.0	0.0	0.0	0.0	0.0	0.0	0.0	66.0	0.0	0.0	0.0	17.0	0.0	0.0	0.0	0.0	0.0	0.0	0.0	0.0	0.0	0.0	16.0	0.0	0.0	37.0	0.0	0.0
95b90e361c28033b16146c08b15acfd4	18.0	0.0	0.0	0.0	43.0	37.0	0.0	0.0	0.0	0.0	0.0	0.0	0.0	0.0	0.0	0.0	0.0	0.0	0.0	0.0	0.0	0.0	0.0	0.0	0.0	0.0	0.0	48.0	51.0	0.0	0.0	0.0	0.0	0.0	0.0	0.0	0.0	0.0	0.0	0.0	73.0	15.0	0.0	0.0	0.0	0.0	0.0	0.0	0.0
edf6d7a0769530a8b9b1c7bb8e563571	0.0	33.0	38.0	0.0	0.0	0.0	0.0	0.0	0.0	0.0	0.0	0.0	0.0	0.0	0.0	0.0	0.0	0.0	0.0	0.0	0.0	0.0	0.0	0.0	0.0	0.0	0.0	0.0	0.0	0.0	0.0	0.0	0.0	0.0	0.0	0.0	0.0	0.0	64.0	0.0	0.0	0.0	60.0	28.0	30.0	0.0	55.0	19.0	26.0
ccf8e69795beebe9571ea829d4123e6b	0.0	0.0	0.0	54.0	47.0	0.0	0.0	57.0	0.0	0.0	0.0	0.0	0.0	0.0	0.0	0.0	0.0	0.0	0.0	0.0	0.0	0.0	0.0	0.0	0.0	44.0	31.0	0.0	0.0	0.0	55.0	0.0	0.0	0.0	0.0	0.0	0.0	0.0	0.0	0.0	0.0	0.0	0.0	0.0	0.0	0.0	0.0	0.0	0.0
33dc00367c9e1dca44f1bbead2d21058	0.0	0.0	0.0	0.0	0.0	0.0	0.0	0.0	0.0	0.0	0.0	0.0	0.0	0.0	48.0	0.0	0.0	0.0	0.0	0.0	0.0	0.0	0.0	0.0	0.0	0.0	0.0	0.0	0.0	0.0	0.0	33.0	0.0	0.0	0.0	0.0	0.0	0.0	0.0	0.0	0.0	0.0	0.0	38.0	23.0	44.0	44.0	0.0	0.0
a50a2b4311ebe894c79490cd80447c3e	0.0	16.0	42.0	0.0	0.0	11.0	0.0	0.0	0.0	0.0	10.0	0.0	0.0	0.0	11.0	0.0	0.0	0.0	0.0	14.0	0.0	0.0	9.0	14.0	0.0	5.0	32.0	0.0	35.0	0.0	0.0	0.0	0.0	19.0	0.0	0.0	0.0	22.0	0.0	0.0	0.0	0.0	39.0	0.0	0.0	0.0	0.0	25.0	0.0
7d0ca75e285e09624d59075315ec081f	50.0	52.0	108.0	0.0	0.0	0.0	0.0	0.0	0.0	0.0	0.0	0.0	0.0	0.0	0.0	0.0	0.0	0.0	0.0	0.0	0.0	0.0	0.0	0.0	0.0	0.0	0.0	0.0	29.0	0.0	0.0	0.0	0.0	0.0	0.0	0.0	0.0	0.0	0.0	0.0	0.0	0.0	0.0	0.0	0.0	0.0	0.0	0.0	0.0
992a310cd4c716caddf3d04929cea231	17.0	20.0	14.0	0.0	0.0	0.0	0.0	0.0	0.0	0.0	0.0	0.0	22.0	0.0	0.0	0.0	0.0	0.0	0.0	11.0	13.0	27.0	18.0	0.0	0.0	0.0	0.0	0.0	0.0	0.0	13.0	0.0	0.0	48.0	0.0	0.0	0.0	0.0	0.0	0.0	0.0	0.0	0.0	10.0	0.0	41.0	22.0	0.0	0.0
79287c1f38fd72abbc782aaf707282e5	0.0	23.0	122.0	0.0	0.0	0.0	0.0	0.0	0.0	0.0	0.0	0.0	0.0	0.0	0.0	0.0	0.0	0.0	0.0	0.0	0.0	0.0	0.0	0.0	0.0	0.0	0.0	15.0	0.0	0.0	0.0	0.0	0.0	0.0	0.0	0.0	17.0	8.0	12.0	0.0	0.0	0.0	0.0	0.0	0.0	32.0	0.0	0.0	0.0
6ddfa460128f72bf38e178b68b5beedb	0.0	0.0	0.0	0.0	0.0	0.0	0.0	38.0	0.0	0.0	0.0	0.0	0.0	0.0	0.0	0.0	0.0	0.0	0.0	0.0	0.0	0.0	0.0	0.0	0.0	42.0	0.0	0.0	0.0	0.0	0.0	0.0	0.0	0.0	0.0	0.0	0.0	0.0	0.0	0.0	0.0	0.0	0.0	27.0	30.0	0.0	0.0	0.0	0.0
880aea6d57856c4ed59f420c4f07bfb3	0.0	0.0	0.0	0.0	0.0	0.0	0.0	0.0	0.0	30.0	0.0	0.0	0.0	0.0	0.0	0.0	0.0	0.0	0.0	0.0	0.0	24.0	0.0	0.0	0.0	0.0	0.0	0.0	0.0	0.0	25.0	60.0	35.0	0.0	0.0	0.0	0.0	0.0	0.0	0.0	0.0	0.0	40.0	0.0	0.0	0.0	32.0	20.0	26.0
2254dadb71a6bf845d704c2c33302def	11.0	18.0	23.0	0.0	0.0	10.0	0.0	0.0	0.0	20.0	23.0	0.0	0.0	0.0	0.0	0.0	0.0	0.0	0.0	0.0	0.0	0.0	11.0	0.0	6.0	0.0	0.0	0.0	0.0	10.0	0.0	9.0	0.0	0.0	0.0	0.0	0.0	9.0	0.0	0.0	0.0	0.0	14.0	18.0	13.0	32.0	0.0	14.0	22.0
1d6b2101a4d8dac45e765c53df7aeed0	21.0	0.0	0.0	28.0	0.0	0.0	0.0	0.0	0.0	0.0	0.0	0.0	0.0	0.0	0.0	6.0	0.0	0.0	0.0	14.0	0.0	0.0	0.0	0.0	0.0	6.0	0.0	0.0	0.0	0.0	87.0	0.0	37.0	0.0	0.0	0.0	0.0	0.0	0.0	18.0	0.0	41.0	0.0	0.0	0.0	0.0	0.0	9.0	65.0
318db6197ee520a546b6bcfb7aec0a6a	15.0	16.0	18.0	0.0	13.0	0.0	0.0	8.0	0.0	0.0	16.0	0.0	0.0	0.0	0.0	15.0	0.0	0.0	0.0	0.0	0.0	0.0	0.0	0.0	0.0	0.0	0.0	19.0	0.0	0.0	0.0	15.0	0.0	27.0	0.0	0.0	0.0	18.0	0.0	0.0	0.0	0.0	0.0	25.0	0.0	0.0	7.0	0.0	24.0
b6742acf6cef44ebd90875f80e9976ef	0.0	0.0	0.0	0.0	0.0	10.0	36.0	0.0	0.0	44.0	0.0	0.0	0.0	23.0	0.0	0.0	0.0	0.0	0.0	0.0	0.0	0.0	0.0	0.0	0.0	0.0	0.0	0.0	0.0	0.0	24.0	24.0	19.0	0.0	0.0	0.0	0.0	0.0	0.0	0.0	0.0	0.0	0.0	32.0	0.0	9.0	0.0	0.0	40.0
c07cef5e7ee5980a42d4982ad0d730dc	0.0	0.0	0.0	0.0	0.0	0.0	42.0	23.0	0.0	52.0	0.0	0.0	0.0	0.0	0.0	0.0	0.0	77.0	0.0	0.0	48.0	0.0	0.0	36.0	0.0	0.0	0.0	0.0	0.0	0.0	0.0	0.0	0.0	0.0	0.0	0.0	0.0	0.0	0.0	0.0	0.0	0.0	0.0	0.0	0.0	0.0	0.0	0.0	0.0
cddc674a7e3e07ebf62f52e3a2168434	57.0	0.0	0.0	32.0	0.0	61.0	0.0	0.0	0.0	0.0	0.0	0.0	0.0	0.0	0.0	0.0	0.0	0.0	0.0	0.0	0.0	0.0	0.0	0.0	0.0	0.0	0.0	0.0	0.0	0.0	0.0	31.0	41.0	0.0	0.0	0.0	0.0	0.0	0.0	0.0	0.0	0.0	0.0	34.0	28.0	0.0	0.0	0.0	0.0
39fc8e447e90cfd30ee3a236487e8a44	13.0	0.0	18.0	0.0	32.0	29.0	0.0	0.0	0.0	0.0	0.0	0.0	0.0	18.0	0.0	0.0	0.0	0.0	0.0	0.0	0.0	0.0	0.0	0.0	0.0	0.0	0.0	0.0	36.0	38.0	0.0	0.0	0.0	0.0	0.0	0.0	0.0	0.0	0.0	0.0	0.0	0.0	0.0	12.0	0.0	0.0	0.0	0.0	0.0
76a95c29dfb59370ed81449a2e456953	32.0	0.0	32.0	0.0	41.0	0.0	0.0	0.0	0.0	0.0	0.0	0.0	0.0	0.0	0.0	0.0	0.0	0.0	0.0	0.0	0.0	0.0	0.0	0.0	0.0	0.0	0.0	38.0	0.0	57.0	0.0	0.0	0.0	0.0	0.0	0.0	0.0	0.0	0.0	0.0	0.0	0.0	0.0	0.0	0.0	0.0	0.0	0.0	0.0
411fd250a9a4ea143eceb71d5fc4ac09	0.0	0.0	0.0	32.0	0.0	0.0	0.0	0.0	0.0	0.0	0.0	0.0	0.0	0.0	0.0	0.0	0.0	0.0	0.0	0.0	0.0	25.0	10.0	24.0	0.0	0.0	0.0	0.0	0.0	0.0	0.0	0.0	0.0	0.0	0.0	0.0	0.0	0.0	0.0	0.0	0.0	0.0	33.0	25.0	0.0	0.0	0.0	42.0	0.0
ac4e9778e1d007d26dad4c9745edef0e	0.0	0.0	0.0	0.0	24.0	0.0	0.0	0.0	0.0	21.0	0.0	45.0	0.0	0.0	0.0	0.0	0.0	0.0	0.0	0.0	0.0	0.0	0.0	0.0	0.0	0.0	0.0	65.0	0.0	28.0	37.0	0.0	0.0	0.0	0.0	0.0	0.0	0.0	0.0	0.0	32.0	0.0	0.0	0.0	0.0	0.0	0.0	0.0	0.0
f68b5b332dd6553e82ff4f703af02ed1	40.0	0.0	30.0	0.0	0.0	0.0	0.0	0.0	0.0	0.0	0.0	0.0	0.0	0.0	0.0	0.0	0.0	0.0	0.0	0.0	0.0	47.0	0.0	0.0	0.0	0.0	0.0	0.0	0.0	0.0	0.0	0.0	0.0	0.0	36.0	0.0	39.0	0.0	0.0	0.0	0.0	0.0	0.0	0.0	0.0	0.0	0.0	0.0	0.0
df05c92c18efc5c20bd1748e042bbedc	0.0	0.0	0.0	0.0	0.0	0.0	0.0	0.0	0.0	0.0	0.0	0.0	0.0	0.0	58.0	0.0	0.0	0.0	0.0	56.0	0.0	0.0	0.0	0.0	0.0	0.0	0.0	0.0	0.0	0.0	0.0	0.0	17.0	0.0	0.0	0.0	0.0	0.0	0.0	0.0	0.0	0.0	0.0	31.0	42.0	0.0	21.0	39.0	19.0
c10dd8843abf46249c59edc41cdecb93	19.0	17.0	14.0	13.0	27.0	0.0	5.0	0.0	0.0	0.0	0.0	0.0	8.0	0.0	0.0	0.0	0.0	0.0	0.0	0.0	8.0	0.0	0.0	0.0	34.0	0.0	0.0	0.0	16.0	18.0	0.0	0.0	0.0	26.0	0.0	0.0	13.0	14.0	10.0	0.0	32.0	14.0	0.0	0.0	0.0	0.0	0.0	0.0	0.0
eb45bd62117a0266fe4df35d176f0734	15.0	68.0	31.0	0.0	0.0	0.0	0.0	0.0	0.0	18.0	0.0	0.0	0.0	0.0	0.0	0.0	0.0	0.0	0.0	0.0	0.0	0.0	0.0	0.0	0.0	0.0	0.0	28.0	22.0	14.0	0.0	0.0	0.0	0.0	0.0	0.0	17.0	13.0	21.0	0.0	0.0	0.0	0.0	0.0	0.0	0.0	0.0	0.0	0.0
07243321b1317d8e68db081980bdb384	25.0	0.0	0.0	0.0	0.0	35.0	0.0	0.0	0.0	0.0	0.0	0.0	0.0	0.0	0.0	0.0	0.0	0.0	0.0	0.0	0.0	0.0	0.0	0.0	0.0	0.0	0.0	0.0	0.0	0.0	0.0	12.0	0.0	29.0	0.0	0.0	0.0	0.0	0.0	0.0	0.0	0.0	14.0	17.0	26.0	0.0	26.0	26.0	19.0
93bf43b5dbc0febcb2b85c1c0e5f745c	0.0	0.0	0.0	21.0	41.0	0.0	0.0	10.0	0.0	0.0	0.0	0.0	0.0	0.0	0.0	0.0	0.0	0.0	0.0	0.0	0.0	0.0	0.0	0.0	0.0	0.0	0.0	0.0	0.0	0.0	34.0	27.0	26.0	0.0	0.0	0.0	0.0	0.0	0.0	0.0	0.0	0.0	0.0	20.0	42.0	0.0	0.0	0.0	42.0
118a6fe5a781097183b53cf7e0e7c026	0.0	0.0	0.0	0.0	0.0	0.0	0.0	0.0	43.0	0.0	0.0	27.0	0.0	0.0	0.0	0.0	0.0	0.0	0.0	0.0	0.0	0.0	0.0	0.0	0.0	0.0	0.0	0.0	0.0	0.0	24.0	29.0	34.0	0.0	0.0	0.0	0.0	0.0	0.0	0.0	0.0	0.0	0.0	33.0	38.0	0.0	0.0	32.0	17.0
544580df339c4ca48ba9fdfc76566760	0.0	0.0	0.0	0.0	0.0	0.0	0.0	0.0	0.0	0.0	44.0	0.0	0.0	0.0	0.0	0.0	0.0	0.0	0.0	0.0	0.0	0.0	0.0	31.0	0.0	0.0	0.0	0.0	32.0	0.0	0.0	0.0	33.0	0.0	0.0	0.0	0.0	0.0	0.0	0.0	0.0	0.0	0.0	34.0	32.0	0.0	28.0	37.0	0.0
bf71afad2fabd9008a2af2d373d588d7	0.0	0.0	0.0	0.0	0.0	0.0	0.0	0.0	0.0	0.0	0.0	0.0	0.0	0.0	0.0	0.0	0.0	0.0	0.0	0.0	0.0	0.0	0.0	0.0	43.0	0.0	0.0	11.0	0.0	0.0	0.0	0.0	0.0	0.0	0.0	0.0	0.0	0.0	0.0	0.0	0.0	0.0	0.0	0.0	0.0	0.0	0.0	0.0	0.0
23db666df79e2b1b7eb9c9551ce70880	47.0	40.0	51.0	0.0	7.0	0.0	0.0	0.0	0.0	0.0	0.0	0.0	0.0	13.0	0.0	0.0	0.0	0.0	0.0	0.0	0.0	0.0	0.0	0.0	0.0	0.0	0.0	0.0	0.0	19.0	0.0	0.0	0.0	0.0	0.0	0.0	0.0	0.0	31.0	0.0	0.0	0.0	0.0	0.0	0.0	0.0	0.0	0.0	0.0
5f84b180058b0e8b3f168c81788de44e	0.0	0.0	29.0	0.0	0.0	9.0	0.0	0.0	0.0	0.0	0.0	0.0	0.0	0.0	0.0	0.0	0.0	11.0	0.0	0.0	21.0	0.0	0.0	0.0	0.0	0.0	36.0	0.0	0.0	0.0	0.0	0.0	0.0	0.0	11.0	0.0	0.0	0.0	0.0	0.0	10.0	0.0	0.0	0.0	0.0	0.0	0.0	27.0	14.0
f432b643a8848116bf6a6f4bb6f94b63	0.0	0.0	0.0	0.0	31.0	35.0	0.0	0.0	0.0	0.0	0.0	0.0	0.0	13.0	0.0	0.0	0.0	0.0	0.0	0.0	6.0	0.0	22.0	0.0	0.0	0.0	0.0	0.0	0.0	0.0	0.0	0.0	9.0	0.0	0.0	9.0	0.0	0.0	0.0	0.0	0.0	11.0	0.0	38.0	17.0	0.0	0.0	0.0	22.0
8f9d392d4d076b0e3d0b77f5caa846d8	0.0	0.0	0.0	0.0	0.0	0.0	35.0	34.0	0.0	0.0	0.0	0.0	0.0	0.0	0.0	0.0	0.0	0.0	0.0	0.0	0.0	0.0	0.0	34.0	0.0	0.0	0.0	0.0	0.0	0.0	26.0	0.0	0.0	0.0	0.0	0.0	0.0	0.0	0.0	0.0	0.0	0.0	0.0	14.0	0.0	0.0	39.0	39.0	25.0
fc8e9560b10b892f11255586dd2623f8	0.0	0.0	0.0	0.0	0.0	0.0	0.0	0.0	0.0	31.0	0.0	0.0	0.0	0.0	0.0	0.0	0.0	0.0	0.0	0.0	0.0	0.0	0.0	39.0	0.0	0.0	0.0	0.0	0.0	0.0	23.0	38.0	0.0	0.0	0.0	0.0	0.0	0.0	0.0	0.0	0.0	0.0	43.0	35.0	0.0	0.0	32.0	0.0	0.0
66f58127072423b8e8fca5267f82e0ac	0.0	0.0	0.0	0.0	0.0	0.0	0.0	0.0	0.0	0.0	0.0	0.0	0.0	0.0	0.0	0.0	0.0	0.0	0.0	0.0	0.0	0.0	0.0	0.0	0.0	0.0	0.0	0.0	0.0	0.0	0.0	0.0	0.0	0.0	0.0	0.0	0.0	0.0	0.0	0.0	0.0	0.0	0.0	0.0	0.0	0.0	13.0	0.0	28.0
d006709ca4518f8f02ad5064768d6942	28.0	0.0	54.0	0.0	15.0	0.0	0.0	0.0	0.0	0.0	0.0	0.0	0.0	0.0	0.0	0.0	0.0	0.0	0.0	0.0	0.0	0.0	0.0	0.0	0.0	5.0	0.0	0.0	12.0	0.0	42.0	0.0	54.0	28.0	0.0	0.0	0.0	15.0	0.0	8.0	0.0	0.0	0.0	0.0	0.0	0.0	0.0	0.0	30.0
7b0b3b7f344a052ebe0bef3cc42f6485	0.0	0.0	0.0	141.0	42.0	0.0	0.0	0.0	0.0	0.0	0.0	0.0	0.0	0.0	0.0	0.0	0.0	0.0	0.0	0.0	0.0	0.0	0.0	0.0	35.0	0.0	0.0	0.0	0.0	40.0	0.0	0.0	0.0	0.0	0.0	0.0	0.0	0.0	0.0	0.0	0.0	0.0	0.0	0.0	0.0	0.0	0.0	0.0	0.0
fa118f2951e9227b200067d394c35a40	66.0	0.0	13.0	0.0	0.0	0.0	0.0	0.0	0.0	0.0	0.0	0.0	0.0	0.0	0.0	0.0	0.0	0.0	0.0	0.0	0.0	0.0	0.0	0.0	31.0	22.0	0.0	0.0	0.0	0.0	0.0	0.0	0.0	0.0	0.0	0.0	0.0	0.0	0.0	0.0	0.0	0.0	0.0	0.0	0.0	0.0	0.0	0.0	0.0
d9132c11af6461ee094e604d2271a3df	11.0	0.0	0.0	6.0	35.0	22.0	0.0	0.0	0.0	0.0	0.0	0.0	0.0	0.0	0.0	0.0	0.0	0.0	0.0	0.0	0.0	0.0	0.0	0.0	0.0	0.0	0.0	0.0	26.0	18.0	0.0	0.0	0.0	0.0	0.0	0.0	0.0	0.0	0.0	0.0	0.0	0.0	0.0	0.0	0.0	0.0	0.0	0.0	6.0
51efbfae5f90d538fd38ac0f319fa208	11.0	0.0	0.0	0.0	46.0	0.0	0.0	0.0	0.0	0.0	0.0	0.0	0.0	0.0	0.0	0.0	0.0	0.0	0.0	0.0	0.0	0.0	0.0	0.0	0.0	0.0	0.0	29.0	0.0	40.0	31.0	15.0	16.0	0.0	0.0	0.0	0.0	0.0	0.0	0.0	0.0	0.0	0.0	0.0	12.0	0.0	0.0	0.0	18.0
ba5030aef0218cbca3e20b5d17d7206b	0.0	0.0	14.0	0.0	0.0	0.0	0.0	0.0	0.0	0.0	0.0	0.0	0.0	0.0	0.0	8.0	0.0	38.0	31.0	24.0	54.0	0.0	0.0	0.0	13.0	0.0	26.0	8.0	0.0	0.0	9.0	0.0	0.0	0.0	0.0	27.0	0.0	0.0	0.0	0.0	0.0	0.0	5.0	0.0	0.0	0.0	0.0	0.0	5.0
5a0587e7b31cf312b4fdcfbac197f5c3	0.0	0.0	0.0	0.0	111.0	78.0	0.0	0.0	0.0	0.0	0.0	0.0	0.0	0.0	0.0	0.0	0.0	0.0	0.0	0.0	0.0	0.0	0.0	0.0	0.0	0.0	0.0	0.0	0.0	0.0	0.0	0.0	0.0	0.0	0.0	0.0	0.0	0.0	0.0	60.0	0.0	55.0	0.0	0.0	0.0	0.0	0.0	0.0	0.0
1c2ea8c4b203bcee7b4076d45718b17c	0.0	0.0	0.0	0.0	0.0	0.0	0.0	0.0	0.0	0.0	0.0	0.0	0.0	15.0	16.0	0.0	0.0	0.0	0.0	0.0	0.0	0.0	0.0	0.0	0.0	0.0	0.0	0.0	0.0	0.0	11.0	17.0	37.0	0.0	0.0	0.0	0.0	0.0	0.0	0.0	0.0	0.0	29.0	21.0	47.0	48.0	60.0	31.0	0.0
80f8c9dc971bd35316e200c03652857b	0.0	0.0	0.0	0.0	0.0	0.0	0.0	0.0	0.0	0.0	0.0	0.0	0.0	0.0	0.0	0.0	0.0	0.0	0.0	0.0	0.0	0.0	0.0	0.0	0.0	0.0	0.0	0.0	0.0	0.0	44.0	0.0	0.0	0.0	43.0	0.0	0.0	0.0	0.0	0.0	0.0	0.0	24.0	0.0	0.0	0.0	0.0	20.0	0.0
0de5677ed606d9f299d5e81181e19fe1	0.0	0.0	0.0	30.0	33.0	0.0	0.0	0.0	0.0	0.0	0.0	0.0	0.0	0.0	0.0	0.0	0.0	0.0	0.0	0.0	0.0	0.0	0.0	0.0	0.0	0.0	0.0	0.0	43.0	48.0	0.0	0.0	0.0	0.0	0.0	0.0	0.0	0.0	0.0	0.0	0.0	0.0	0.0	0.0	0.0	0.0	0.0	0.0	0.0
00b366f2b669adaa4a361c2dbec2d644	0.0	0.0	0.0	0.0	15.0	0.0	0.0	0.0	0.0	41.0	0.0	0.0	0.0	0.0	0.0	0.0	0.0	0.0	0.0	0.0	0.0	0.0	0.0	0.0	0.0	0.0	0.0	0.0	0.0	0.0	34.0	30.0	31.0	0.0	0.0	0.0	0.0	0.0	0.0	0.0	0.0	39.0	0.0	23.0	14.0	0.0	0.0	0.0	42.0
94a1a59cd9184ca1b3151731f0ec97c5	0.0	0.0	0.0	0.0	0.0	0.0	0.0	0.0	0.0	0.0	65.0	0.0	0.0	0.0	0.0	0.0	0.0	0.0	0.0	0.0	0.0	0.0	0.0	0.0	0.0	0.0	0.0	0.0	0.0	0.0	11.0	20.0	0.0	0.0	0.0	0.0	0.0	0.0	0.0	0.0	0.0	0.0	0.0	22.0	26.0	18.0	0.0	0.0	40.0
932d83b028ac42dbd50d7ef1145d5dfc	13.0	0.0	0.0	0.0	17.0	21.0	0.0	0.0	0.0	0.0	0.0	0.0	0.0	0.0	0.0	0.0	0.0	0.0	0.0	0.0	0.0	0.0	0.0	0.0	0.0	0.0	0.0	0.0	0.0	0.0	0.0	0.0	0.0	0.0	0.0	0.0	0.0	0.0	0.0	0.0	0.0	0.0	0.0	25.0	0.0	0.0	18.0	0.0	0.0
5fa7959f01e31d6125ddfbb589c05197	13.0	0.0	14.0	0.0	0.0	0.0	0.0	0.0	0.0	0.0	0.0	0.0	0.0	0.0	27.0	0.0	0.0	16.0	0.0	0.0	0.0	0.0	0.0	0.0	0.0	0.0	0.0	0.0	0.0	0.0	18.0	13.0	18.0	0.0	0.0	0.0	0.0	0.0	0.0	0.0	0.0	0.0	0.0	0.0	0.0	0.0	26.0	51.0	0.0
f38fac1dc0f8a83e41515fa3540416c6	0.0	0.0	57.0	0.0	32.0	0.0	0.0	0.0	0.0	0.0	0.0	0.0	0.0	0.0	0.0	0.0	0.0	0.0	0.0	0.0	0.0	0.0	0.0	0.0	0.0	0.0	0.0	0.0	149.0	0.0	0.0	0.0	0.0	0.0	0.0	0.0	0.0	0.0	0.0	0.0	0.0	0.0	0.0	0.0	0.0	0.0	0.0	0.0	0.0
adfffac22870615781252083761c2711	0.0	0.0	0.0	0.0	39.0	0.0	0.0	0.0	21.0	0.0	0.0	0.0	0.0	0.0	0.0	0.0	0.0	0.0	0.0	0.0	0.0	0.0	0.0	0.0	22.0	0.0	0.0	18.0	0.0	21.0	25.0	0.0	0.0	0.0	0.0	0.0	0.0	0.0	0.0	0.0	0.0	0.0	0.0	0.0	0.0	0.0	12.0	0.0	0.0
e4f7c93b6feef6f54bfb34b11f1a3348	0.0	0.0	0.0	0.0	0.0	0.0	0.0	0.0	0.0	0.0	0.0	9.0	0.0	0.0	0.0	0.0	0.0	0.0	0.0	0.0	0.0	0.0	0.0	71.0	0.0	0.0	0.0	0.0	0.0	0.0	0.0	0.0	0.0	0.0	0.0	0.0	0.0	0.0	0.0	0.0	0.0	0.0	24.0	0.0	0.0	0.0	0.0	95.0	0.0
41450c59b987addbc1c1ba236068ef92	12.0	98.0	50.0	3.0	0.0	0.0	13.0	0.0	0.0	0.0	0.0	0.0	10.0	0.0	0.0	0.0	0.0	0.0	0.0	0.0	0.0	0.0	9.0	0.0	0.0	0.0	0.0	0.0	0.0	0.0	11.0	0.0	0.0	0.0	0.0	0.0	31.0	0.0	14.0	0.0	0.0	2.0	15.0	0.0	0.0	0.0	18.0	0.0	0.0
4fb7adb50826eaa4c65475f59d66689b	0.0	18.0	0.0	0.0	0.0	28.0	0.0	0.0	0.0	26.0	0.0	0.0	11.0	0.0	0.0	0.0	0.0	0.0	0.0	0.0	0.0	7.0	0.0	57.0	0.0	0.0	0.0	0.0	0.0	0.0	10.0	0.0	0.0	57.0	32.0	0.0	0.0	0.0	0.0	0.0	0.0	0.0	0.0	29.0	29.0	17.0	24.0	0.0	0.0
76e39a8c98ecb353f4a57209296efe94	0.0	0.0	0.0	0.0	0.0	0.0	0.0	0.0	0.0	0.0	0.0	0.0	0.0	0.0	0.0	0.0	0.0	0.0	36.0	0.0	0.0	0.0	0.0	0.0	0.0	0.0	0.0	0.0	0.0	0.0	0.0	0.0	23.0	0.0	0.0	0.0	0.0	0.0	0.0	0.0	0.0	0.0	33.0	31.0	14.0	0.0	24.0	28.0	33.0
d56d4a21f93744a28feb81ee84266b92	42.0	54.0	73.0	0.0	0.0	0.0	0.0	0.0	0.0	0.0	0.0	0.0	0.0	0.0	0.0	0.0	0.0	0.0	0.0	0.0	0.0	0.0	0.0	0.0	0.0	0.0	0.0	0.0	0.0	0.0	0.0	0.0	0.0	36.0	23.0	0.0	48.0	0.0	29.0	0.0	14.0	0.0	0.0	0.0	0.0	11.0	0.0	0.0	0.0
548f71c9d0f5a8b9f683ce5d6e655dff	0.0	0.0	0.0	0.0	16.0	0.0	0.0	0.0	0.0	36.0	0.0	0.0	20.0	0.0	0.0	0.0	0.0	0.0	0.0	0.0	0.0	0.0	0.0	24.0	0.0	0.0	0.0	0.0	0.0	0.0	17.0	0.0	12.0	0.0	0.0	0.0	21.0	47.0	0.0	0.0	0.0	0.0	27.0	23.0	40.0	0.0	20.0	0.0	0.0
4d9d49235a04f813cc42625ba75abcfd	0.0	0.0	0.0	0.0	0.0	0.0	0.0	12.0	0.0	54.0	0.0	0.0	12.0	0.0	30.0	0.0	0.0	0.0	0.0	0.0	0.0	0.0	0.0	0.0	0.0	0.0	0.0	0.0	0.0	0.0	11.0	11.0	20.0	0.0	0.0	0.0	0.0	0.0	0.0	0.0	0.0	0.0	0.0	38.0	51.0	0.0	27.0	0.0	0.0
2ea8b0f5e8dc1e424be147fb1c199e15	26.0	10.0	18.0	0.0	0.0	0.0	0.0	0.0	0.0	0.0	0.0	0.0	10.0	17.0	0.0	0.0	0.0	0.0	0.0	0.0	0.0	0.0	0.0	0.0	0.0	0.0	0.0	0.0	0.0	0.0	0.0	8.0	26.0	0.0	0.0	0.0	0.0	0.0	6.0	0.0	0.0	0.0	6.0	29.0	34.0	41.0	80.0	24.0	0.0
14d733748541097e4ceed4a39eb161e9	40.0	0.0	0.0	0.0	43.0	25.0	0.0	0.0	0.0	0.0	0.0	0.0	0.0	0.0	0.0	0.0	0.0	0.0	0.0	0.0	0.0	0.0	0.0	0.0	0.0	0.0	0.0	0.0	0.0	0.0	41.0	0.0	0.0	0.0	0.0	0.0	0.0	0.0	0.0	0.0	0.0	0.0	0.0	0.0	0.0	0.0	0.0	0.0	0.0
6ae02933aa79e4e918dab4583f348172	15.0	0.0	24.0	16.0	16.0	17.0	0.0	0.0	0.0	0.0	37.0	0.0	0.0	0.0	0.0	0.0	0.0	0.0	0.0	0.0	0.0	0.0	0.0	0.0	0.0	0.0	83.0	0.0	0.0	0.0	19.0	0.0	0.0	0.0	0.0	0.0	0.0	0.0	0.0	0.0	0.0	0.0	0.0	0.0	36.0	0.0	0.0	0.0	0.0
23b4eae9692e44307a39f870eba493cb	0.0	45.0	0.0	0.0	0.0	0.0	0.0	0.0	0.0	0.0	0.0	0.0	0.0	0.0	79.0	0.0	0.0	0.0	0.0	0.0	0.0	0.0	0.0	0.0	0.0	0.0	0.0	0.0	0.0	0.0	0.0	0.0	0.0	0.0	0.0	0.0	0.0	0.0	0.0	0.0	0.0	0.0	0.0	0.0	0.0	32.0	45.0	44.0	0.0
5d8d572a40cdb2a0cd6e71fb8cd58bac	0.0	0.0	0.0	0.0	11.0	0.0	0.0	0.0	10.0	0.0	0.0	28.0	0.0	10.0	0.0	0.0	0.0	0.0	13.0	0.0	0.0	0.0	13.0	26.0	0.0	0.0	0.0	0.0	0.0	0.0	11.0	0.0	6.0	0.0	0.0	0.0	0.0	0.0	0.0	0.0	0.0	0.0	0.0	39.0	54.0	0.0	6.0	0.0	0.0
a7c920a1521e2318e822bacc8f9c946f	0.0	0.0	0.0	0.0	0.0	0.0	14.0	0.0	0.0	26.0	18.0	0.0	19.0	0.0	28.0	0.0	0.0	51.0	25.0	50.0	0.0	0.0	0.0	0.0	0.0	7.0	21.0	24.0	0.0	0.0	0.0	0.0	0.0	0.0	0.0	0.0	0.0	0.0	0.0	0.0	7.0	0.0	0.0	0.0	0.0	0.0	0.0	23.0	0.0
9816115bcd731fc4121300f276031ef3	0.0	0.0	0.0	0.0	0.0	0.0	0.0	0.0	0.0	0.0	0.0	0.0	0.0	0.0	0.0	43.0	0.0	42.0	0.0	0.0	0.0	0.0	0.0	0.0	0.0	0.0	0.0	0.0	0.0	0.0	0.0	0.0	0.0	0.0	0.0	90.0	0.0	0.0	0.0	0.0	0.0	0.0	0.0	0.0	54.0	0.0	0.0	0.0	44.0
d129d4e0b72415650ab224712bf24d04	205.0	0.0	40.0	0.0	0.0	22.0	0.0	0.0	0.0	0.0	0.0	0.0	0.0	0.0	0.0	0.0	0.0	0.0	0.0	0.0	0.0	0.0	0.0	0.0	0.0	0.0	0.0	0.0	0.0	0.0	0.0	0.0	0.0	0.0	0.0	0.0	0.0	0.0	0.0	0.0	0.0	0.0	0.0	18.0	0.0	0.0	0.0	0.0	0.0
fe9830204f2e53ce9c13e84f8dae4258	70.0	29.0	168.0	0.0	0.0	0.0	0.0	0.0	0.0	0.0	0.0	0.0	0.0	0.0	0.0	0.0	0.0	0.0	0.0	0.0	0.0	0.0	0.0	0.0	0.0	0.0	0.0	0.0	0.0	0.0	0.0	0.0	0.0	0.0	0.0	0.0	73.0	0.0	0.0	0.0	43.0	0.0	0.0	0.0	0.0	0.0	0.0	0.0	0.0
52701b7e810022d7b1ca9903c2270534	24.0	0.0	0.0	0.0	0.0	0.0	0.0	0.0	0.0	0.0	0.0	0.0	0.0	0.0	0.0	0.0	0.0	0.0	0.0	0.0	0.0	0.0	0.0	0.0	0.0	0.0	0.0	0.0	0.0	0.0	0.0	0.0	54.0	0.0	0.0	0.0	0.0	0.0	0.0	0.0	0.0	0.0	0.0	50.0	57.0	0.0	40.0	0.0	0.0
ada4acec2c8ae3004c6bb99f76a1b6e4	0.0	11.0	16.0	0.0	0.0	0.0	0.0	0.0	15.0	12.0	16.0	0.0	0.0	15.0	22.0	0.0	0.0	23.0	0.0	0.0	0.0	0.0	21.0	0.0	0.0	9.0	0.0	0.0	13.0	15.0	8.0	11.0	0.0	0.0	0.0	0.0	0.0	0.0	0.0	0.0	0.0	0.0	18.0	14.0	0.0	0.0	20.0	0.0	13.0
770837f31d8dde383a26281372c4b671	0.0	0.0	30.0	0.0	0.0	0.0	0.0	0.0	0.0	0.0	0.0	28.0	0.0	0.0	0.0	0.0	0.0	0.0	0.0	0.0	0.0	0.0	0.0	0.0	0.0	0.0	0.0	73.0	0.0	0.0	0.0	0.0	0.0	0.0	0.0	0.0	0.0	0.0	0.0	0.0	0.0	0.0	0.0	0.0	0.0	0.0	0.0	0.0	0.0
e735799b721314d51b6302e96f7ea9ed	0.0	0.0	0.0	13.0	39.0	0.0	0.0	22.0	0.0	0.0	0.0	0.0	0.0	26.0	0.0	0.0	0.0	0.0	0.0	0.0	0.0	0.0	0.0	11.0	0.0	0.0	0.0	0.0	0.0	0.0	17.0	16.0	0.0	0.0	0.0	0.0	0.0	0.0	0.0	0.0	0.0	0.0	0.0	14.0	51.0	0.0	27.0	22.0	15.0
fde70f4ac84e34b23d537d469283e015	0.0	0.0	0.0	0.0	0.0	0.0	0.0	0.0	0.0	0.0	0.0	0.0	0.0	104.0	118.0	0.0	0.0	0.0	0.0	0.0	0.0	0.0	0.0	0.0	0.0	0.0	0.0	0.0	0.0	0.0	0.0	0.0	0.0	0.0	0.0	0.0	0.0	0.0	0.0	0.0	0.0	0.0	0.0	0.0	0.0	0.0	87.0	33.0	0.0
f7dc7158baa9f58528a06d2a1f69a82f	0.0	0.0	0.0	0.0	0.0	0.0	0.0	0.0	0.0	0.0	0.0	0.0	0.0	0.0	0.0	0.0	0.0	73.0	24.0	0.0	0.0	0.0	0.0	0.0	0.0	0.0	17.0	0.0	0.0	0.0	0.0	41.0	47.0	0.0	0.0	0.0	0.0	0.0	0.0	0.0	0.0	0.0	0.0	0.0	0.0	0.0	0.0	37.0	43.0
6473bfa4b02143a1d116f993293a6f39	0.0	0.0	0.0	0.0	0.0	0.0	0.0	0.0	0.0	0.0	0.0	0.0	0.0	0.0	0.0	0.0	0.0	0.0	0.0	0.0	0.0	0.0	0.0	0.0	0.0	0.0	0.0	0.0	0.0	0.0	35.0	0.0	36.0	0.0	0.0	0.0	0.0	0.0	0.0	0.0	0.0	0.0	39.0	27.0	70.0	0.0	35.0	0.0	15.0
877a8032d4991f8ee6263d5ac2675b13	0.0	0.0	0.0	0.0	0.0	0.0	0.0	0.0	0.0	0.0	0.0	0.0	0.0	0.0	38.0	0.0	0.0	38.0	0.0	0.0	38.0	0.0	0.0	32.0	0.0	0.0	0.0	0.0	0.0	0.0	0.0	0.0	18.0	0.0	0.0	0.0	0.0	0.0	0.0	0.0	0.0	0.0	0.0	21.0	26.0	0.0	0.0	28.0	0.0
f4c0b5898463a81bb549d43b7772d37d	25.0	0.0	0.0	0.0	0.0	38.0	0.0	0.0	0.0	0.0	0.0	0.0	0.0	0.0	0.0	0.0	0.0	0.0	0.0	0.0	0.0	0.0	24.0	0.0	0.0	0.0	0.0	0.0	0.0	16.0	0.0	0.0	0.0	0.0	0.0	0.0	0.0	0.0	0.0	0.0	0.0	0.0	0.0	18.0	0.0	0.0	29.0	0.0	0.0
f29b57e40408db0aae227e2e28fe4446	24.0	12.0	28.0	0.0	0.0	31.0	0.0	0.0	0.0	0.0	0.0	0.0	0.0	0.0	0.0	0.0	0.0	0.0	0.0	0.0	0.0	0.0	0.0	0.0	0.0	0.0	0.0	0.0	0.0	0.0	0.0	0.0	0.0	60.0	28.0	0.0	24.0	44.0	44.0	0.0	12.0	0.0	0.0	0.0	0.0	0.0	0.0	0.0	0.0
1a20f63e4eb859de12912038c0f1c9e5	0.0	0.0	19.0	0.0	0.0	5.0	8.0	0.0	0.0	23.0	0.0	0.0	0.0	0.0	14.0	14.0	0.0	15.0	0.0	0.0	18.0	0.0	25.0	24.0	0.0	0.0	0.0	0.0	0.0	0.0	0.0	0.0	0.0	0.0	7.0	19.0	0.0	0.0	0.0	0.0	0.0	0.0	0.0	0.0	0.0	0.0	0.0	26.0	0.0
fdeb8db4a0f0e44e30b750c0b1ecd371	0.0	0.0	0.0	0.0	0.0	0.0	0.0	0.0	0.0	0.0	0.0	36.0	0.0	0.0	0.0	0.0	0.0	57.0	28.0	0.0	57.0	0.0	0.0	18.0	0.0	0.0	0.0	0.0	0.0	0.0	0.0	0.0	0.0	0.0	0.0	54.0	0.0	0.0	0.0	0.0	0.0	0.0	0.0	0.0	0.0	0.0	0.0	0.0	17.0
7c09a5e575ce3d6247a31bc8ddb94950	0.0	0.0	0.0	0.0	0.0	0.0	0.0	0.0	0.0	0.0	0.0	0.0	0.0	0.0	0.0	0.0	0.0	0.0	0.0	0.0	0.0	0.0	0.0	0.0	78.0	0.0	68.0	0.0	0.0	0.0	21.0	23.0	25.0	0.0	0.0	0.0	0.0	0.0	0.0	0.0	0.0	0.0	0.0	0.0	41.0	0.0	0.0	0.0	0.0
20ad4e8e64eeef03cd02b8c5fef7137a	0.0	0.0	0.0	0.0	0.0	0.0	0.0	0.0	0.0	0.0	0.0	0.0	0.0	0.0	0.0	0.0	0.0	0.0	0.0	0.0	0.0	0.0	0.0	0.0	0.0	0.0	0.0	0.0	0.0	0.0	11.0	0.0	22.0	0.0	0.0	0.0	0.0	0.0	0.0	0.0	0.0	0.0	46.0	25.0	16.0	0.0	0.0	25.0	39.0
6b9e1cd7d7da84cbb9cdfdeba4c9dfd3	0.0	0.0	0.0	22.0	42.0	0.0	0.0	0.0	0.0	0.0	0.0	0.0	0.0	0.0	0.0	0.0	0.0	0.0	0.0	0.0	0.0	0.0	0.0	0.0	0.0	0.0	0.0	0.0	0.0	0.0	27.0	0.0	11.0	0.0	0.0	0.0	0.0	0.0	0.0	0.0	0.0	34.0	0.0	0.0	0.0	0.0	0.0	0.0	28.0
4b7524aa166090e724e4bbb93e189606	0.0	0.0	0.0	0.0	0.0	0.0	0.0	0.0	0.0	0.0	0.0	0.0	0.0	0.0	0.0	0.0	0.0	29.0	0.0	39.0	0.0	0.0	0.0	28.0	0.0	0.0	0.0	0.0	0.0	0.0	0.0	22.0	16.0	0.0	0.0	0.0	0.0	0.0	0.0	0.0	0.0	0.0	15.0	0.0	0.0	0.0	0.0	49.0	0.0
15fa05b8835193e37bd36e6f85782158	0.0	6.0	0.0	0.0	0.0	0.0	8.0	13.0	0.0	8.0	0.0	0.0	9.0	14.0	13.0	0.0	0.0	0.0	0.0	0.0	0.0	13.0	16.0	0.0	0.0	0.0	0.0	0.0	0.0	0.0	10.0	10.0	13.0	0.0	0.0	0.0	5.0	0.0	0.0	0.0	0.0	0.0	25.0	9.0	16.0	14.0	28.0	12.0	7.0
a6f76716a144cae46fd6e31656523830	0.0	0.0	0.0	0.0	0.0	0.0	0.0	0.0	0.0	0.0	0.0	0.0	0.0	0.0	0.0	0.0	0.0	57.0	0.0	39.0	41.0	0.0	0.0	0.0	0.0	0.0	65.0	0.0	0.0	0.0	0.0	0.0	0.0	0.0	0.0	0.0	0.0	0.0	0.0	0.0	0.0	0.0	0.0	35.0	0.0	0.0	0.0	65.0	0.0
3d4cabd61e14cef89c1fc17a6baf5516	0.0	0.0	0.0	0.0	0.0	0.0	0.0	0.0	0.0	0.0	0.0	0.0	0.0	0.0	0.0	0.0	0.0	0.0	0.0	0.0	0.0	0.0	0.0	0.0	0.0	0.0	0.0	0.0	0.0	0.0	21.0	34.0	55.0	0.0	0.0	0.0	0.0	0.0	0.0	0.0	0.0	0.0	0.0	0.0	0.0	0.0	0.0	24.0	66.0
33a90bf23444ea263ae4aa847cb8b5c8	0.0	39.0	0.0	0.0	0.0	0.0	0.0	0.0	0.0	0.0	0.0	0.0	0.0	0.0	22.0	0.0	0.0	0.0	0.0	0.0	0.0	0.0	0.0	28.0	0.0	0.0	0.0	0.0	0.0	0.0	0.0	17.0	19.0	0.0	0.0	0.0	0.0	0.0	0.0	0.0	0.0	0.0	41.0	12.0	0.0	0.0	0.0	38.0	0.0
e7db3957e60c75da9568011b911e6cb4	0.0	0.0	0.0	0.0	0.0	0.0	0.0	17.0	0.0	0.0	0.0	0.0	11.0	12.0	11.0	5.0	0.0	0.0	0.0	0.0	0.0	10.0	9.0	0.0	0.0	0.0	0.0	0.0	0.0	0.0	5.0	20.0	7.0	0.0	0.0	0.0	0.0	0.0	0.0	0.0	0.0	0.0	0.0	0.0	7.0	49.0	46.0	19.0	13.0
5595ca397ef858b16260374265db7cb0	0.0	0.0	0.0	0.0	0.0	0.0	0.0	0.0	0.0	0.0	0.0	0.0	0.0	0.0	47.0	0.0	0.0	0.0	0.0	0.0	0.0	0.0	0.0	0.0	0.0	0.0	0.0	0.0	0.0	0.0	59.0	0.0	0.0	0.0	0.0	0.0	0.0	0.0	0.0	0.0	0.0	0.0	55.0	37.0	0.0	0.0	0.0	60.0	0.0
dd45bd5df04e3bf8c12441181ab96a77	17.0	0.0	0.0	19.0	15.0	0.0	0.0	0.0	0.0	0.0	0.0	0.0	0.0	0.0	0.0	0.0	0.0	0.0	0.0	0.0	0.0	0.0	0.0	0.0	0.0	0.0	8.0	0.0	0.0	0.0	49.0	18.0	13.0	0.0	0.0	0.0	0.0	0.0	0.0	0.0	0.0	0.0	0.0	0.0	30.0	9.0	0.0	0.0	29.0
ccac213e1df234ba0e197c55d4725046	0.0	0.0	0.0	0.0	0.0	0.0	45.0	0.0	0.0	0.0	0.0	0.0	0.0	0.0	0.0	0.0	0.0	0.0	0.0	0.0	0.0	0.0	43.0	0.0	0.0	0.0	0.0	0.0	0.0	0.0	44.0	41.0	0.0	0.0	0.0	0.0	0.0	0.0	0.0	0.0	0.0	0.0	78.0	0.0	24.0	0.0	0.0	0.0	16.0
f880cb06ea320180ffaf940ca5153df7	0.0	0.0	0.0	0.0	0.0	0.0	0.0	0.0	0.0	0.0	0.0	0.0	0.0	0.0	0.0	0.0	0.0	0.0	0.0	0.0	111.0	0.0	0.0	0.0	0.0	0.0	0.0	0.0	0.0	0.0	26.0	0.0	0.0	0.0	0.0	0.0	0.0	0.0	0.0	0.0	0.0	110.0	0.0	0.0	70.0	0.0	0.0	0.0	0.0
b238f6e369e93e45ea4040c41460b671	0.0	0.0	0.0	0.0	0.0	0.0	0.0	0.0	0.0	123.0	0.0	0.0	0.0	0.0	61.0	0.0	0.0	0.0	0.0	0.0	0.0	0.0	0.0	0.0	0.0	0.0	0.0	0.0	0.0	0.0	0.0	0.0	25.0	0.0	0.0	0.0	0.0	0.0	0.0	0.0	0.0	0.0	24.0	30.0	32.0	19.0	62.0	0.0	0.0
1607d3dde9d33fa4eaee0e0f616d8d52	0.0	0.0	0.0	0.0	0.0	0.0	0.0	0.0	0.0	0.0	0.0	0.0	0.0	51.0	0.0	0.0	0.0	0.0	0.0	0.0	0.0	0.0	0.0	0.0	0.0	0.0	0.0	0.0	0.0	0.0	0.0	0.0	62.0	0.0	0.0	0.0	0.0	0.0	0.0	0.0	0.0	0.0	0.0	12.0	0.0	0.0	0.0	42.0	0.0
f33d64a3c962332669820d196430d519	0.0	0.0	0.0	0.0	0.0	0.0	0.0	0.0	0.0	0.0	0.0	0.0	0.0	0.0	0.0	0.0	0.0	0.0	0.0	0.0	0.0	0.0	0.0	0.0	0.0	0.0	0.0	44.0	0.0	0.0	12.0	20.0	14.0	0.0	0.0	0.0	0.0	0.0	0.0	0.0	0.0	0.0	47.0	29.0	0.0	0.0	0.0	0.0	19.0
d99f8c60f4a2b756154d9894e734303b	0.0	0.0	0.0	0.0	0.0	0.0	33.0	0.0	0.0	0.0	0.0	0.0	0.0	0.0	0.0	0.0	0.0	0.0	0.0	0.0	0.0	0.0	0.0	0.0	0.0	0.0	0.0	34.0	0.0	0.0	0.0	0.0	0.0	0.0	0.0	0.0	0.0	0.0	0.0	0.0	0.0	0.0	0.0	0.0	0.0	0.0	0.0	0.0	36.0
36d4307e8567e4e267124e6b93667eef	0.0	0.0	0.0	0.0	0.0	0.0	0.0	0.0	0.0	0.0	0.0	0.0	0.0	0.0	0.0	0.0	0.0	65.0	26.0	0.0	26.0	0.0	0.0	33.0	0.0	0.0	0.0	0.0	0.0	0.0	0.0	0.0	0.0	0.0	0.0	0.0	0.0	0.0	0.0	0.0	0.0	0.0	0.0	0.0	0.0	0.0	19.0	41.0	29.0
4acf071338370c4d7115cd21ca7cee88	0.0	0.0	0.0	0.0	0.0	0.0	0.0	0.0	0.0	0.0	0.0	0.0	0.0	0.0	0.0	0.0	0.0	0.0	0.0	20.0	51.0	0.0	0.0	0.0	22.0	0.0	62.0	0.0	0.0	0.0	0.0	0.0	0.0	0.0	0.0	23.0	0.0	0.0	0.0	0.0	0.0	0.0	0.0	0.0	0.0	0.0	0.0	0.0	0.0
9cca6f39059187ab71e82cbf4acd20f1	12.0	0.0	0.0	25.0	23.0	0.0	0.0	0.0	0.0	0.0	0.0	0.0	0.0	0.0	0.0	0.0	0.0	0.0	0.0	0.0	0.0	40.0	0.0	0.0	20.0	13.0	15.0	0.0	0.0	0.0	17.0	13.0	17.0	0.0	0.0	0.0	0.0	0.0	0.0	0.0	0.0	0.0	0.0	0.0	30.0	0.0	10.0	0.0	16.0
c93cbc9888f5adf277a47082050e9aa4	0.0	0.0	0.0	0.0	0.0	0.0	0.0	0.0	0.0	0.0	0.0	0.0	0.0	0.0	0.0	0.0	0.0	0.0	0.0	0.0	0.0	0.0	0.0	0.0	26.0	0.0	0.0	24.0	0.0	37.0	0.0	0.0	0.0	0.0	0.0	0.0	0.0	0.0	0.0	0.0	0.0	0.0	0.0	0.0	0.0	0.0	0.0	0.0	0.0
02b431675baafdde34c075202aa14e92	0.0	0.0	0.0	0.0	0.0	0.0	0.0	0.0	0.0	0.0	0.0	0.0	0.0	0.0	0.0	0.0	0.0	0.0	0.0	0.0	0.0	0.0	0.0	0.0	0.0	0.0	0.0	60.0	27.0	0.0	0.0	19.0	0.0	0.0	0.0	0.0	0.0	0.0	0.0	0.0	0.0	0.0	0.0	0.0	0.0	15.0	39.0	89.0	21.0
da70477f4e9c4f1b2950087a219c7b45	0.0	0.0	31.0	0.0	0.0	0.0	0.0	0.0	0.0	0.0	0.0	0.0	0.0	0.0	0.0	0.0	0.0	0.0	0.0	0.0	0.0	0.0	0.0	0.0	0.0	0.0	0.0	0.0	39.0	30.0	0.0	0.0	0.0	49.0	0.0	0.0	0.0	0.0	28.0	0.0	0.0	0.0	26.0	0.0	0.0	0.0	0.0	0.0	0.0
84166d849bf2649822d6ca46b7744df1	0.0	0.0	0.0	0.0	0.0	0.0	18.0	0.0	0.0	0.0	0.0	0.0	0.0	0.0	0.0	0.0	0.0	0.0	0.0	0.0	0.0	0.0	0.0	0.0	0.0	0.0	0.0	0.0	0.0	0.0	35.0	15.0	34.0	0.0	0.0	0.0	0.0	0.0	0.0	0.0	0.0	0.0	0.0	91.0	56.0	0.0	17.0	0.0	13.0
e2f8b1e238b239a7df24fd471afb3633	0.0	0.0	0.0	0.0	0.0	0.0	0.0	0.0	0.0	16.0	25.0	0.0	0.0	0.0	0.0	0.0	0.0	0.0	0.0	0.0	0.0	0.0	36.0	0.0	0.0	0.0	0.0	0.0	0.0	17.0	0.0	32.0	21.0	0.0	0.0	0.0	0.0	0.0	0.0	0.0	0.0	0.0	29.0	20.0	0.0	0.0	0.0	0.0	0.0
07d0e653db5c0945dbca611db4870858	0.0	0.0	0.0	0.0	0.0	0.0	0.0	0.0	0.0	0.0	0.0	19.0	0.0	0.0	12.0	0.0	0.0	26.0	0.0	0.0	0.0	0.0	10.0	0.0	0.0	0.0	0.0	0.0	24.0	0.0	0.0	14.0	28.0	0.0	0.0	0.0	0.0	0.0	0.0	0.0	0.0	0.0	16.0	24.0	29.0	0.0	24.0	23.0	21.0
0fbeedc4f6c201d7aa4d90ba4768a8d2	0.0	0.0	0.0	0.0	0.0	0.0	0.0	0.0	0.0	0.0	0.0	0.0	0.0	0.0	0.0	0.0	93.0	0.0	0.0	0.0	0.0	0.0	0.0	54.0	0.0	0.0	0.0	0.0	0.0	0.0	0.0	0.0	0.0	0.0	0.0	0.0	0.0	0.0	0.0	0.0	0.0	0.0	0.0	28.0	33.0	0.0	0.0	0.0	0.0
462a41e2f830131d974825be26671948	36.0	30.0	36.0	30.0	0.0	0.0	0.0	0.0	0.0	0.0	0.0	0.0	0.0	40.0	0.0	0.0	0.0	0.0	0.0	0.0	16.0	0.0	0.0	0.0	0.0	0.0	0.0	0.0	25.0	0.0	0.0	0.0	0.0	25.0	0.0	0.0	76.0	0.0	0.0	0.0	0.0	0.0	0.0	0.0	0.0	0.0	0.0	0.0	0.0
738f7c83e9534f5307276bb5443eeb28	0.0	0.0	0.0	0.0	0.0	0.0	0.0	0.0	21.0	0.0	0.0	0.0	0.0	18.0	0.0	0.0	0.0	0.0	0.0	0.0	0.0	18.0	0.0	0.0	0.0	0.0	0.0	0.0	0.0	0.0	16.0	0.0	21.0	0.0	0.0	0.0	0.0	0.0	0.0	0.0	0.0	0.0	0.0	37.0	76.0	20.0	17.0	0.0	0.0
275e9f639bc5b8b832dd0688b101519e	0.0	0.0	24.0	0.0	0.0	0.0	11.0	0.0	0.0	13.0	0.0	0.0	0.0	0.0	0.0	0.0	0.0	0.0	0.0	0.0	27.0	0.0	0.0	36.0	0.0	0.0	0.0	0.0	0.0	0.0	0.0	0.0	15.0	0.0	0.0	0.0	0.0	0.0	0.0	0.0	0.0	0.0	32.0	0.0	0.0	0.0	0.0	40.0	24.0
78df998b79a8f10b7d87581a05255255	0.0	0.0	0.0	21.0	0.0	0.0	0.0	0.0	0.0	0.0	0.0	0.0	0.0	0.0	0.0	0.0	0.0	0.0	0.0	0.0	0.0	0.0	0.0	0.0	0.0	0.0	0.0	0.0	0.0	0.0	0.0	0.0	28.0	0.0	0.0	0.0	0.0	0.0	0.0	0.0	0.0	0.0	0.0	50.0	0.0	34.0	39.0	0.0	0.0
8e98a813223171dcdba925428234b4e9	0.0	0.0	0.0	0.0	0.0	0.0	0.0	0.0	0.0	23.0	0.0	0.0	0.0	0.0	30.0	0.0	0.0	0.0	0.0	0.0	0.0	0.0	0.0	26.0	0.0	0.0	0.0	0.0	0.0	0.0	0.0	0.0	31.0	0.0	0.0	0.0	0.0	0.0	0.0	0.0	0.0	0.0	43.0	24.0	0.0	15.0	24.0	59.0	0.0
99918a94911e6870219f6c12cf09acdf	0.0	0.0	0.0	0.0	0.0	0.0	0.0	0.0	0.0	0.0	52.0	18.0	0.0	0.0	0.0	0.0	0.0	33.0	33.0	0.0	0.0	21.0	27.0	39.0	0.0	0.0	23.0	0.0	0.0	0.0	0.0	16.0	0.0	0.0	0.0	0.0	0.0	0.0	0.0	0.0	0.0	0.0	0.0	0.0	0.0	0.0	0.0	22.0	0.0
f9d60adee6121872c5e0b677db92f19e	39.0	9.0	10.0	6.0	8.0	14.0	0.0	0.0	0.0	12.0	10.0	0.0	0.0	13.0	0.0	0.0	0.0	0.0	0.0	0.0	6.0	0.0	7.0	0.0	0.0	0.0	0.0	0.0	0.0	8.0	19.0	0.0	0.0	0.0	0.0	0.0	9.0	9.0	0.0	0.0	17.0	0.0	0.0	0.0	21.0	9.0	11.0	8.0	34.0
a9a177953721e11711900708f597316d	19.0	0.0	0.0	52.0	30.0	0.0	0.0	0.0	0.0	0.0	0.0	0.0	0.0	0.0	0.0	0.0	0.0	0.0	0.0	0.0	0.0	0.0	0.0	0.0	0.0	0.0	0.0	0.0	0.0	0.0	0.0	0.0	0.0	0.0	0.0	0.0	0.0	0.0	0.0	54.0	0.0	58.0	0.0	0.0	0.0	0.0	0.0	0.0	0.0
12c5dfac374a23440eb8e2d219699dd7	0.0	0.0	13.0	0.0	3.0	0.0	0.0	0.0	10.0	10.0	8.0	0.0	0.0	0.0	0.0	6.0	0.0	12.0	0.0	5.0	6.0	0.0	0.0	16.0	0.0	0.0	0.0	0.0	0.0	0.0	0.0	12.0	15.0	0.0	0.0	7.0	0.0	0.0	0.0	0.0	0.0	0.0	0.0	15.0	24.0	0.0	29.0	22.0	0.0
524f36ba1065c55bd6c091c879b8af26	0.0	0.0	0.0	0.0	0.0	0.0	0.0	31.0	0.0	0.0	0.0	0.0	0.0	55.0	0.0	0.0	0.0	0.0	0.0	64.0	0.0	0.0	0.0	0.0	0.0	0.0	0.0	32.0	0.0	0.0	0.0	0.0	0.0	0.0	0.0	0.0	0.0	0.0	0.0	0.0	0.0	0.0	0.0	21.0	0.0	0.0	20.0	57.0	0.0
565e1fddacf4699d0df5391694461f73	0.0	0.0	0.0	0.0	0.0	0.0	0.0	0.0	0.0	0.0	0.0	0.0	0.0	0.0	0.0	0.0	0.0	0.0	0.0	0.0	51.0	0.0	0.0	42.0	0.0	0.0	0.0	0.0	0.0	0.0	0.0	41.0	0.0	0.0	0.0	72.0	0.0	0.0	0.0	0.0	0.0	0.0	0.0	0.0	0.0	0.0	0.0	0.0	0.0
6647c10e846dea008cbaa98d0e7de7cb	0.0	0.0	0.0	0.0	0.0	0.0	0.0	0.0	0.0	0.0	0.0	0.0	0.0	0.0	0.0	0.0	0.0	0.0	0.0	0.0	0.0	12.0	0.0	0.0	0.0	0.0	0.0	21.0	0.0	36.0	7.0	0.0	16.0	0.0	0.0	0.0	0.0	0.0	0.0	0.0	0.0	0.0	15.0	0.0	15.0	15.0	18.0	0.0	0.0
17d36e3a068e2aefe6b101363bf9d515	44.0	27.0	25.0	0.0	0.0	21.0	0.0	0.0	0.0	0.0	0.0	0.0	0.0	0.0	0.0	0.0	0.0	0.0	0.0	0.0	0.0	0.0	0.0	0.0	0.0	0.0	0.0	0.0	0.0	0.0	0.0	0.0	0.0	41.0	32.0	0.0	0.0	0.0	0.0	0.0	0.0	0.0	0.0	0.0	0.0	0.0	0.0	0.0	19.0
35f59168fa8583fedeba24b88e0ad8be	0.0	30.0	0.0	0.0	0.0	0.0	0.0	0.0	0.0	0.0	0.0	0.0	0.0	0.0	0.0	0.0	0.0	0.0	0.0	0.0	0.0	0.0	36.0	28.0	0.0	0.0	0.0	24.0	35.0	41.0	16.0	0.0	0.0	0.0	0.0	0.0	0.0	0.0	0.0	0.0	0.0	0.0	0.0	0.0	0.0	37.0	0.0	0.0	17.0
2b35321f8f286a56e93a3b144df983d1	0.0	0.0	0.0	0.0	0.0	0.0	0.0	0.0	0.0	0.0	33.0	0.0	0.0	0.0	0.0	0.0	0.0	0.0	0.0	0.0	0.0	0.0	76.0	0.0	0.0	0.0	0.0	0.0	0.0	0.0	0.0	27.0	13.0	0.0	0.0	0.0	0.0	0.0	0.0	0.0	0.0	0.0	38.0	25.0	0.0	34.0	0.0	0.0	29.0
e9bf23d0dbcc6c83aeebb6d43b00e696	0.0	0.0	0.0	0.0	0.0	0.0	0.0	0.0	0.0	0.0	0.0	0.0	0.0	0.0	0.0	0.0	0.0	0.0	0.0	0.0	154.0	0.0	0.0	0.0	0.0	0.0	0.0	0.0	28.0	0.0	0.0	0.0	0.0	89.0	0.0	31.0	0.0	0.0	0.0	0.0	0.0	0.0	0.0	0.0	0.0	0.0	0.0	0.0	0.0
eb32bc14d143728884cab558ec3269f5	58.0	30.0	58.0	24.0	25.0	0.0	0.0	0.0	0.0	0.0	0.0	0.0	0.0	0.0	0.0	0.0	0.0	0.0	0.0	0.0	0.0	0.0	0.0	0.0	0.0	0.0	0.0	0.0	0.0	0.0	0.0	0.0	0.0	0.0	0.0	0.0	33.0	0.0	0.0	0.0	70.0	0.0	0.0	0.0	0.0	0.0	0.0	0.0	0.0
a6e1078460f053c830c47afe948ae95a	12.0	38.0	39.0	0.0	7.0	0.0	0.0	0.0	0.0	17.0	0.0	0.0	0.0	0.0	0.0	0.0	0.0	0.0	0.0	0.0	0.0	0.0	0.0	0.0	0.0	0.0	0.0	0.0	0.0	0.0	0.0	0.0	0.0	0.0	12.0	0.0	0.0	0.0	0.0	0.0	0.0	0.0	18.0	0.0	0.0	0.0	0.0	0.0	0.0
db26cf0d08a6e9d850b41ffe828cbfe0	20.0	0.0	0.0	0.0	0.0	0.0	0.0	0.0	0.0	0.0	0.0	0.0	0.0	0.0	0.0	0.0	0.0	0.0	0.0	0.0	0.0	0.0	0.0	35.0	0.0	0.0	0.0	45.0	63.0	0.0	0.0	0.0	0.0	0.0	0.0	0.0	0.0	0.0	0.0	0.0	0.0	0.0	0.0	0.0	0.0	47.0	0.0	0.0	31.0
17f3aada901b4559d2a6c3422aee8b40	0.0	0.0	36.0	0.0	0.0	0.0	0.0	0.0	0.0	0.0	0.0	0.0	0.0	0.0	0.0	0.0	0.0	0.0	0.0	0.0	0.0	0.0	0.0	0.0	0.0	0.0	0.0	0.0	0.0	0.0	23.0	0.0	0.0	0.0	0.0	0.0	121.0	0.0	0.0	0.0	0.0	65.0	0.0	14.0	19.0	0.0	0.0	0.0	0.0
be121344fc5c0912bb8da97e12bcf1f5	114.0	0.0	0.0	0.0	0.0	0.0	0.0	21.0	0.0	0.0	0.0	0.0	0.0	0.0	0.0	0.0	0.0	0.0	0.0	0.0	0.0	0.0	0.0	0.0	0.0	0.0	0.0	0.0	0.0	0.0	32.0	18.0	22.0	0.0	0.0	0.0	0.0	0.0	0.0	0.0	0.0	0.0	0.0	30.0	52.0	0.0	0.0	0.0	27.0
439d3c19440f5d6b51ea4e3843e46d24	54.0	0.0	0.0	0.0	0.0	0.0	0.0	0.0	0.0	0.0	0.0	0.0	0.0	0.0	0.0	0.0	72.0	0.0	0.0	0.0	0.0	0.0	0.0	77.0	0.0	0.0	0.0	0.0	0.0	0.0	0.0	0.0	0.0	0.0	0.0	0.0	0.0	0.0	0.0	0.0	0.0	0.0	0.0	0.0	0.0	0.0	48.0	47.0	0.0
a4faa13d25cfcb992956f08b291590fb	0.0	103.0	47.0	0.0	0.0	0.0	0.0	0.0	0.0	0.0	10.0	0.0	14.0	0.0	0.0	0.0	0.0	0.0	0.0	0.0	0.0	0.0	0.0	0.0	0.0	0.0	0.0	0.0	17.0	0.0	10.0	7.0	0.0	0.0	0.0	0.0	28.0	0.0	15.0	0.0	0.0	0.0	0.0	0.0	0.0	19.0	0.0	0.0	0.0
83bc0e086e3003bba7e3ee78888f66e2	0.0	0.0	0.0	0.0	0.0	0.0	0.0	0.0	0.0	0.0	0.0	0.0	0.0	27.0	0.0	0.0	0.0	37.0	21.0	0.0	0.0	0.0	0.0	0.0	0.0	0.0	0.0	0.0	0.0	0.0	28.0	0.0	0.0	0.0	0.0	0.0	0.0	0.0	0.0	0.0	0.0	0.0	0.0	26.0	0.0	0.0	45.0	18.0	0.0
aa9618260ca82b13c46342f4f77d2f3a	21.0	20.0	16.0	20.0	0.0	0.0	0.0	0.0	0.0	0.0	0.0	0.0	0.0	0.0	0.0	0.0	0.0	0.0	0.0	0.0	0.0	0.0	0.0	0.0	0.0	0.0	0.0	0.0	0.0	0.0	0.0	0.0	18.0	0.0	0.0	0.0	0.0	0.0	0.0	0.0	0.0	0.0	0.0	18.0	35.0	0.0	16.0	0.0	0.0
2658d3e1ef60ceed0989b6eda566ac77	16.0	0.0	0.0	0.0	0.0	6.0	0.0	0.0	18.0	0.0	0.0	0.0	0.0	0.0	0.0	0.0	16.0	0.0	0.0	0.0	0.0	0.0	11.0	39.0	0.0	0.0	0.0	0.0	0.0	0.0	0.0	0.0	0.0	0.0	0.0	0.0	0.0	0.0	0.0	0.0	0.0	0.0	0.0	16.0	27.0	0.0	0.0	22.0	11.0
f672d7ed675ea2e2497dd2f4b741438b	38.0	0.0	0.0	0.0	0.0	0.0	0.0	40.0	0.0	54.0	0.0	0.0	0.0	0.0	0.0	0.0	0.0	0.0	0.0	0.0	0.0	0.0	0.0	0.0	0.0	0.0	0.0	0.0	0.0	0.0	32.0	73.0	0.0	0.0	0.0	0.0	0.0	0.0	0.0	0.0	0.0	0.0	0.0	0.0	0.0	0.0	52.0	0.0	0.0
317942543b3b78904a2bbd75ef9a8a23	0.0	0.0	0.0	26.0	21.0	12.0	0.0	0.0	0.0	0.0	30.0	0.0	0.0	0.0	0.0	0.0	0.0	0.0	0.0	0.0	0.0	0.0	0.0	0.0	0.0	0.0	0.0	0.0	0.0	0.0	41.0	34.0	15.0	0.0	0.0	0.0	0.0	0.0	0.0	30.0	0.0	0.0	0.0	26.0	40.0	0.0	0.0	0.0	21.0
f36e8474bd14ea38666366e9251306ef	0.0	0.0	0.0	0.0	0.0	0.0	0.0	0.0	0.0	0.0	0.0	25.0	0.0	0.0	0.0	0.0	0.0	0.0	0.0	0.0	0.0	0.0	0.0	0.0	28.0	0.0	146.0	0.0	0.0	0.0	0.0	0.0	0.0	0.0	0.0	0.0	0.0	0.0	0.0	0.0	0.0	0.0	0.0	12.0	0.0	0.0	0.0	20.0	0.0
693538a18973e63574317260bead494a	0.0	0.0	0.0	0.0	0.0	0.0	0.0	0.0	0.0	0.0	0.0	0.0	0.0	0.0	0.0	0.0	0.0	0.0	0.0	0.0	0.0	0.0	0.0	0.0	0.0	0.0	0.0	0.0	0.0	0.0	31.0	0.0	0.0	0.0	0.0	0.0	0.0	0.0	0.0	0.0	0.0	0.0	0.0	31.0	45.0	34.0	0.0	0.0	0.0
07d4ea11a6ab7d67c37bf77baea838a5	0.0	0.0	0.0	0.0	0.0	0.0	0.0	0.0	0.0	0.0	0.0	0.0	0.0	0.0	0.0	0.0	0.0	0.0	0.0	0.0	0.0	0.0	0.0	0.0	0.0	0.0	0.0	0.0	0.0	0.0	0.0	0.0	0.0	0.0	0.0	0.0	0.0	0.0	0.0	0.0	0.0	0.0	0.0	42.0	18.0	0.0	0.0	0.0	0.0
1bba9ce8ad8d80573dcb0107d56b29b1	0.0	0.0	0.0	0.0	0.0	0.0	0.0	0.0	0.0	0.0	0.0	0.0	0.0	0.0	0.0	0.0	0.0	0.0	0.0	0.0	0.0	0.0	0.0	0.0	0.0	0.0	0.0	0.0	0.0	0.0	0.0	0.0	0.0	0.0	0.0	0.0	0.0	0.0	0.0	0.0	0.0	0.0	0.0	35.0	60.0	0.0	0.0	0.0	0.0
5769fd1facc2628d833ae0e781ef7202	43.0	48.0	53.0	35.0	0.0	32.0	0.0	0.0	0.0	0.0	0.0	0.0	0.0	0.0	0.0	0.0	0.0	0.0	0.0	0.0	0.0	0.0	0.0	0.0	0.0	0.0	0.0	0.0	0.0	0.0	0.0	0.0	0.0	0.0	0.0	0.0	0.0	0.0	0.0	0.0	0.0	0.0	0.0	0.0	0.0	0.0	0.0	0.0	0.0
3a2e2877f97a1176e21d0e320186e4f0	0.0	9.0	19.0	0.0	17.0	13.0	0.0	0.0	0.0	0.0	0.0	0.0	0.0	0.0	0.0	0.0	0.0	0.0	0.0	0.0	24.0	0.0	27.0	0.0	0.0	0.0	0.0	0.0	54.0	14.0	0.0	0.0	0.0	0.0	0.0	0.0	0.0	0.0	0.0	0.0	0.0	0.0	0.0	0.0	0.0	0.0	0.0	0.0	0.0
24490572e4bc21d87ad2159ac21c64f1	0.0	0.0	0.0	0.0	0.0	48.0	0.0	0.0	0.0	0.0	0.0	0.0	0.0	0.0	0.0	13.0	0.0	19.0	0.0	0.0	11.0	0.0	0.0	0.0	0.0	0.0	0.0	19.0	12.0	0.0	0.0	18.0	0.0	0.0	0.0	32.0	0.0	0.0	0.0	0.0	0.0	0.0	0.0	16.0	0.0	0.0	13.0	13.0	17.0
43c2b83398a809253ef0908172bd8365	0.0	0.0	0.0	0.0	0.0	0.0	0.0	0.0	0.0	0.0	0.0	0.0	0.0	0.0	0.0	0.0	0.0	0.0	0.0	0.0	0.0	0.0	0.0	0.0	0.0	0.0	0.0	0.0	0.0	58.0	0.0	0.0	0.0	0.0	0.0	0.0	0.0	0.0	0.0	0.0	0.0	0.0	0.0	0.0	0.0	0.0	0.0	0.0	0.0
0c58dee9b9a3479f6c64b46ecee3da1c	0.0	0.0	0.0	0.0	0.0	0.0	0.0	0.0	0.0	0.0	0.0	0.0	0.0	0.0	0.0	0.0	0.0	0.0	0.0	0.0	0.0	0.0	0.0	0.0	0.0	0.0	0.0	0.0	0.0	0.0	0.0	37.0	20.0	0.0	0.0	0.0	0.0	0.0	0.0	0.0	0.0	0.0	0.0	0.0	28.0	56.0	47.0	47.0	29.0
639971d99d1df3689793c422cda08f5d	50.0	0.0	0.0	0.0	36.0	31.0	0.0	0.0	0.0	0.0	11.0	0.0	0.0	0.0	0.0	0.0	0.0	0.0	4.0	6.0	0.0	0.0	0.0	0.0	0.0	0.0	9.0	0.0	0.0	0.0	0.0	0.0	18.0	8.0	0.0	0.0	0.0	0.0	0.0	0.0	0.0	0.0	0.0	31.0	32.0	0.0	0.0	0.0	0.0
7bbd2e0d4f9d6890e2bab5f06917bad6	0.0	0.0	0.0	0.0	0.0	0.0	0.0	0.0	0.0	18.0	0.0	0.0	0.0	22.0	0.0	0.0	0.0	0.0	0.0	0.0	0.0	0.0	0.0	0.0	0.0	0.0	0.0	0.0	0.0	0.0	37.0	30.0	16.0	0.0	0.0	0.0	0.0	0.0	0.0	0.0	0.0	0.0	67.0	16.0	0.0	52.0	29.0	0.0	26.0
a353a966d2289ceb1817ab9c5d76dee8	0.0	0.0	0.0	55.0	68.0	0.0	0.0	37.0	0.0	0.0	0.0	0.0	0.0	0.0	0.0	0.0	0.0	0.0	0.0	0.0	0.0	0.0	0.0	0.0	0.0	0.0	28.0	0.0	0.0	0.0	55.0	0.0	0.0	0.0	0.0	0.0	0.0	0.0	0.0	0.0	0.0	0.0	0.0	0.0	0.0	0.0	0.0	0.0	0.0
5f8457ce568aa0c85e38416eaf498db8	0.0	0.0	0.0	23.0	38.0	0.0	0.0	0.0	0.0	0.0	0.0	0.0	0.0	0.0	0.0	0.0	0.0	0.0	0.0	0.0	0.0	0.0	0.0	0.0	0.0	0.0	0.0	0.0	0.0	0.0	20.0	30.0	0.0	0.0	0.0	0.0	0.0	0.0	0.0	0.0	0.0	0.0	0.0	0.0	0.0	28.0	0.0	0.0	0.0
23916bc032161b7e52dcabdc0ec1c8f3	0.0	0.0	0.0	0.0	0.0	0.0	0.0	0.0	0.0	33.0	0.0	0.0	0.0	45.0	0.0	0.0	0.0	0.0	0.0	0.0	0.0	0.0	0.0	0.0	0.0	0.0	0.0	0.0	0.0	0.0	17.0	35.0	31.0	0.0	0.0	0.0	0.0	0.0	0.0	0.0	0.0	0.0	44.0	39.0	23.0	0.0	42.0	28.0	0.0
bb7be9a5581ade5a6b0d8afe65fb3033	0.0	0.0	0.0	0.0	0.0	0.0	0.0	0.0	0.0	0.0	0.0	64.0	0.0	51.0	0.0	0.0	0.0	0.0	0.0	0.0	0.0	0.0	0.0	0.0	0.0	0.0	0.0	0.0	0.0	0.0	0.0	0.0	0.0	0.0	0.0	0.0	0.0	0.0	0.0	0.0	0.0	0.0	0.0	0.0	0.0	0.0	0.0	0.0	0.0
0917b5a7e5f69f00417aff31a292a1f9	0.0	0.0	43.0	0.0	29.0	0.0	27.0	0.0	0.0	0.0	0.0	0.0	0.0	18.0	0.0	0.0	0.0	0.0	0.0	0.0	0.0	0.0	0.0	0.0	0.0	0.0	0.0	0.0	30.0	0.0	0.0	14.0	0.0	0.0	0.0	0.0	0.0	45.0	0.0	0.0	0.0	0.0	0.0	17.0	15.0	0.0	26.0	0.0	0.0
7080b0c2850795f47552ad0532d7d6a1	0.0	0.0	0.0	0.0	0.0	0.0	24.0	0.0	0.0	0.0	0.0	0.0	0.0	0.0	0.0	0.0	0.0	0.0	0.0	0.0	0.0	0.0	0.0	0.0	0.0	0.0	0.0	75.0	27.0	43.0	42.0	0.0	0.0	0.0	0.0	0.0	0.0	0.0	0.0	0.0	0.0	0.0	0.0	0.0	0.0	0.0	0.0	0.0	0.0
e3a8d2ef8b96dc567976ec1b7ac8c469	0.0	0.0	0.0	0.0	0.0	0.0	0.0	29.0	19.0	0.0	0.0	0.0	18.0	0.0	0.0	0.0	0.0	0.0	0.0	0.0	0.0	0.0	0.0	0.0	0.0	0.0	0.0	0.0	0.0	0.0	37.0	43.0	20.0	0.0	0.0	0.0	0.0	0.0	0.0	0.0	0.0	0.0	0.0	0.0	75.0	0.0	0.0	0.0	44.0
b0f332ce8b71dcfd114ad0b5187645e8	0.0	0.0	0.0	0.0	0.0	0.0	0.0	0.0	0.0	6.0	0.0	0.0	0.0	0.0	19.0	0.0	0.0	0.0	12.0	0.0	0.0	0.0	15.0	0.0	0.0	0.0	0.0	18.0	0.0	0.0	0.0	0.0	0.0	0.0	0.0	0.0	0.0	0.0	0.0	0.0	0.0	0.0	20.0	26.0	8.0	0.0	16.0	41.0	11.0
901a060244838c6b5b1c615899816952	0.0	38.0	0.0	0.0	0.0	0.0	0.0	46.0	0.0	0.0	0.0	0.0	0.0	0.0	0.0	0.0	0.0	0.0	0.0	0.0	0.0	0.0	0.0	0.0	0.0	0.0	0.0	0.0	0.0	0.0	0.0	65.0	0.0	0.0	0.0	0.0	0.0	0.0	0.0	0.0	0.0	0.0	0.0	0.0	0.0	0.0	0.0	0.0	72.0
9c25bffa1d975ff1e5995d7e0f02f973	0.0	55.0	0.0	0.0	0.0	0.0	0.0	0.0	0.0	0.0	0.0	0.0	0.0	0.0	0.0	0.0	0.0	0.0	0.0	0.0	0.0	0.0	0.0	0.0	0.0	0.0	0.0	0.0	0.0	0.0	0.0	0.0	0.0	0.0	0.0	0.0	0.0	0.0	0.0	0.0	0.0	0.0	40.0	0.0	0.0	0.0	0.0	0.0	44.0
833d075f82c6a1eb961fe897b1eb52e3	0.0	3.0	0.0	0.0	0.0	0.0	5.0	6.0	9.0	0.0	3.0	2.0	0.0	0.0	0.0	0.0	4.0	0.0	0.0	0.0	0.0	0.0	0.0	0.0	16.0	60.0	55.0	0.0	0.0	0.0	52.0	14.0	9.0	0.0	0.0	0.0	0.0	0.0	0.0	0.0	0.0	0.0	0.0	3.0	33.0	3.0	0.0	0.0	19.0
f5820e5e42089ffcc4aa362fe32b0e7e	0.0	11.0	0.0	0.0	0.0	0.0	22.0	0.0	0.0	21.0	0.0	0.0	14.0	0.0	10.0	0.0	0.0	34.0	0.0	0.0	0.0	10.0	0.0	0.0	0.0	0.0	0.0	0.0	0.0	0.0	15.0	25.0	15.0	0.0	0.0	0.0	0.0	0.0	0.0	0.0	0.0	0.0	31.0	8.0	0.0	23.0	26.0	20.0	0.0
4c39036be2e68524fb90c8086dcef86c	0.0	0.0	0.0	0.0	0.0	0.0	0.0	0.0	0.0	49.0	0.0	0.0	0.0	0.0	0.0	0.0	0.0	64.0	0.0	0.0	0.0	0.0	0.0	0.0	0.0	0.0	76.0	0.0	0.0	0.0	0.0	0.0	0.0	32.0	0.0	63.0	0.0	0.0	0.0	0.0	0.0	0.0	0.0	0.0	0.0	0.0	0.0	0.0	39.0
cfcd2ef302d9231ee3bf29448b02dffb	15.0	0.0	0.0	0.0	0.0	0.0	0.0	0.0	0.0	0.0	0.0	0.0	0.0	0.0	0.0	0.0	0.0	0.0	0.0	0.0	0.0	0.0	0.0	103.0	0.0	0.0	0.0	0.0	0.0	0.0	11.0	0.0	0.0	0.0	0.0	0.0	0.0	0.0	0.0	0.0	0.0	0.0	0.0	0.0	0.0	0.0	0.0	0.0	19.0
38361e76d9473ca6df683caa68246661	22.0	23.0	0.0	14.0	0.0	0.0	0.0	0.0	0.0	0.0	0.0	0.0	0.0	0.0	21.0	0.0	0.0	0.0	0.0	0.0	0.0	0.0	0.0	0.0	0.0	0.0	0.0	21.0	0.0	0.0	19.0	28.0	0.0	0.0	0.0	0.0	0.0	0.0	0.0	0.0	0.0	0.0	19.0	0.0	0.0	0.0	0.0	0.0	0.0
2dc2965106a0b8fdb94085f8ea7cd365	0.0	0.0	0.0	0.0	0.0	0.0	0.0	0.0	0.0	0.0	0.0	0.0	0.0	0.0	0.0	20.0	0.0	82.0	0.0	0.0	0.0	0.0	0.0	0.0	36.0	0.0	55.0	0.0	0.0	0.0	0.0	0.0	0.0	0.0	0.0	0.0	0.0	0.0	0.0	0.0	0.0	0.0	0.0	0.0	0.0	0.0	0.0	0.0	0.0
cf277f7cc780e0bfebcb82952c7685b6	17.0	53.0	20.0	0.0	0.0	0.0	0.0	0.0	0.0	0.0	0.0	0.0	0.0	0.0	0.0	0.0	0.0	0.0	0.0	0.0	0.0	0.0	0.0	0.0	0.0	0.0	0.0	0.0	0.0	35.0	6.0	0.0	0.0	0.0	13.0	0.0	0.0	0.0	36.0	0.0	24.0	0.0	0.0	10.0	0.0	0.0	0.0	0.0	0.0
f277c5f1f77db1821b4e73c590c6fd5d	0.0	45.0	0.0	0.0	0.0	0.0	0.0	0.0	0.0	0.0	0.0	0.0	0.0	0.0	0.0	0.0	0.0	0.0	0.0	0.0	0.0	0.0	0.0	0.0	0.0	0.0	0.0	12.0	32.0	0.0	37.0	35.0	0.0	0.0	0.0	0.0	0.0	0.0	0.0	0.0	0.0	0.0	39.0	0.0	0.0	0.0	0.0	0.0	0.0
c0570ffadb347e830d764f2e449652e4	0.0	0.0	0.0	0.0	0.0	0.0	0.0	23.0	0.0	0.0	0.0	0.0	0.0	0.0	62.0	0.0	0.0	58.0	0.0	0.0	0.0	0.0	0.0	0.0	0.0	0.0	0.0	0.0	0.0	0.0	0.0	0.0	0.0	0.0	0.0	0.0	0.0	0.0	0.0	0.0	0.0	0.0	0.0	0.0	0.0	0.0	0.0	69.0	44.0
d784a8fe0f56cfcea3119d4b94932104	0.0	0.0	0.0	0.0	0.0	0.0	0.0	0.0	0.0	25.0	0.0	0.0	0.0	0.0	0.0	0.0	0.0	0.0	15.0	0.0	12.0	0.0	25.0	49.0	0.0	0.0	0.0	0.0	0.0	0.0	0.0	0.0	0.0	0.0	0.0	0.0	0.0	13.0	0.0	0.0	0.0	0.0	0.0	32.0	0.0	0.0	23.0	34.0	0.0
32a1bdc7c7d47b700bb71557da972947	0.0	0.0	0.0	0.0	0.0	0.0	0.0	0.0	0.0	0.0	0.0	39.0	0.0	0.0	0.0	0.0	0.0	0.0	0.0	0.0	0.0	0.0	0.0	0.0	0.0	0.0	0.0	0.0	0.0	0.0	0.0	0.0	0.0	0.0	0.0	0.0	0.0	0.0	0.0	0.0	0.0	0.0	0.0	24.0	0.0	0.0	0.0	29.0	0.0
bee952feff360407c3a26700d2323499	11.0	36.0	24.0	0.0	0.0	0.0	0.0	0.0	0.0	0.0	0.0	0.0	0.0	0.0	0.0	13.0	0.0	32.0	0.0	17.0	0.0	0.0	0.0	0.0	0.0	0.0	0.0	0.0	0.0	0.0	23.0	28.0	29.0	0.0	0.0	0.0	14.0	0.0	0.0	0.0	0.0	0.0	0.0	0.0	9.0	0.0	0.0	22.0	21.0
c6f113cc9e1ab863df587a3d3881442e	31.0	0.0	0.0	0.0	46.0	40.0	0.0	0.0	0.0	0.0	0.0	0.0	0.0	0.0	0.0	0.0	0.0	0.0	0.0	0.0	0.0	0.0	0.0	0.0	0.0	0.0	0.0	0.0	0.0	21.0	0.0	0.0	0.0	0.0	0.0	0.0	0.0	0.0	0.0	0.0	0.0	0.0	0.0	0.0	0.0	0.0	0.0	0.0	0.0
52a50b7e588a7f76337aa71e83bee8e1	0.0	0.0	0.0	15.0	35.0	0.0	0.0	34.0	0.0	0.0	0.0	0.0	0.0	0.0	0.0	0.0	0.0	0.0	0.0	0.0	0.0	0.0	0.0	0.0	0.0	0.0	0.0	0.0	0.0	0.0	69.0	104.0	36.0	0.0	0.0	0.0	0.0	0.0	0.0	0.0	0.0	0.0	0.0	0.0	0.0	0.0	0.0	0.0	63.0
26b65b59293b2edc8087f75ed135852b	37.0	85.0	56.0	0.0	0.0	0.0	0.0	0.0	0.0	0.0	0.0	0.0	0.0	0.0	0.0	0.0	0.0	0.0	0.0	0.0	0.0	0.0	0.0	0.0	0.0	0.0	0.0	0.0	0.0	0.0	0.0	0.0	0.0	0.0	0.0	0.0	59.0	37.0	44.0	0.0	0.0	0.0	0.0	0.0	0.0	0.0	0.0	0.0	18.0
ab4f455dde2aa70fc251d020c1393636	7.0	12.0	19.0	0.0	0.0	0.0	0.0	0.0	0.0	0.0	0.0	0.0	0.0	7.0	15.0	0.0	0.0	0.0	0.0	0.0	6.0	0.0	0.0	0.0	0.0	0.0	0.0	5.0	0.0	0.0	0.0	5.0	9.0	9.0	7.0	0.0	4.0	9.0	0.0	0.0	0.0	0.0	0.0	10.0	16.0	15.0	35.0	31.0	11.0
a5f38e1b63f7e003a97afe781a5cc9d0	0.0	0.0	7.0	0.0	0.0	0.0	0.0	12.0	0.0	0.0	13.0	0.0	9.0	0.0	0.0	0.0	0.0	0.0	0.0	0.0	0.0	12.0	16.0	11.0	0.0	0.0	0.0	0.0	0.0	10.0	0.0	0.0	20.0	0.0	0.0	0.0	0.0	11.0	0.0	0.0	0.0	0.0	0.0	27.0	16.0	24.0	30.0	0.0	0.0
670b6934bbdd53fa2eeebd9832cd2b99	0.0	0.0	0.0	27.0	0.0	0.0	0.0	0.0	0.0	0.0	0.0	9.0	0.0	0.0	0.0	0.0	0.0	0.0	0.0	0.0	0.0	0.0	0.0	0.0	0.0	33.0	24.0	0.0	0.0	0.0	28.0	0.0	0.0	0.0	0.0	0.0	0.0	0.0	0.0	0.0	0.0	62.0	0.0	0.0	30.0	0.0	0.0	0.0	0.0
f8b2816475733ff993ef03487eec86d3	153.0	0.0	104.0	0.0	0.0	28.0	0.0	0.0	0.0	0.0	0.0	0.0	0.0	0.0	0.0	0.0	0.0	0.0	0.0	0.0	0.0	0.0	0.0	0.0	0.0	0.0	0.0	0.0	0.0	0.0	0.0	0.0	0.0	0.0	0.0	0.0	0.0	0.0	28.0	0.0	41.0	0.0	0.0	0.0	0.0	0.0	0.0	0.0	0.0
[truncated: 27,680 more rows]
[truncated: 17 more columns]
