# Supplementary material for: Bacterial community composition is an important predictor of surface soil fertility across different land use types: a case study in the Three Gorges Reservoir area
Source: PeerJ. 2025 Mar 27;13:e18959. doi: 10.7717/peerj.18959 (PMC11955195; doi:10.7717/peerj.18959)
Supplement: Supplemental Information 7 [file peerj-13-18959-s007.csv]

sample	Unclassified	Proteobacteria	Acidobacteriota	Actinobacteriota	Gemmatimonadota	Myxococcota	Chloroflexi	Verrucomicrobiota	Planctomycetota	Methylomirabilota	Firmicutes	Crenarchaeota	Bacteroidota	Nitrospirota	Latescibacterota	Desulfobacterota	RCP2.54	NB1.j	Patescibacteria	Arthropoda	WPS.2	Elusimicrobiota	Bdellovibrionota	Ascomycota	Armatimonadota	Entotheonellaeota	Thermoplasmatota	MBNT15	Dependentiae	SAR324_clade.Marine_group_B.	GAL15	FCPU426	Cyanobacteria	Fibrobacterota	Zixibacteria	Spirochaetota	Sumerlaeota	Dadabacteria	Euryarchaeota	Nanoarchaeota	Basidiomycota	Campilobacterota	Micrarchaeota	Deinococcota	WS2
10a	3615	2691	1261	660	169	313	279	256	182	31	53	8	151	9	28	37	38	10	32	5	1	4	9	0	0	1	0	4	10	1	0	1	0	0	0	1	0	0	0	0	0	0	0	0	0
10b	3557	2042	1358	563	349	355	237	231	243	155	84	82	47	97	153	89	87	35	6	1	1	19	12	0	9	8	6	8	3	14	0	7	0	0	0	0	0	1	1	0	0	0	0	0	0
10c	3563	2432	1343	647	172	374	187	257	256	88	61	41	76	64	94	77	53	20	19	3	0	3	1	0	2	3	0	13	3	4	0	1	0	0	0	2	1	0	0	0	0	0	0	0	0
11a	3592	1949	2099	616	374	67	413	250	70	3	41	83	18	31	17	17	130	0	2	26	16	0	11	2	7	0	5	4	10	0	0	5	0	0	0	0	0	0	2	0	0	0	0	0	0
11b	3725	2527	1768	488	200	144	125	268	166	9	16	29	53	15	44	44	103	2	17	28	22	0	13	2	14	0	0	8	20	0	0	8	2	0	0	0	0	0	0	0	0	0	0	0	0
11c	3739	3011	1234	467	152	310	84	244	264	7	33	0	101	33	31	36	30	3	6	25	14	3	1	0	12	0	0	7	6	1	0	2	1	0	0	2	0	0	1	0	0	0	0	0	0
12a	4364	1674	811	1393	296	227	202	176	253	53	109	118	16	68	39	23	11	4	1	0	0	9	0	0	0	0	7	0	3	1	0	0	0	0	0	0	0	2	0	0	0	0	0	0	0
12b	4553	1922	716	1405	195	190	185	155	141	12	165	52	110	17	2	5	15	0	3	0	1	4	0	0	3	0	0	0	3	0	0	0	5	0	0	0	1	0	0	0	0	0	0	0	0
12C	4368	1756	862	1526	244	203	197	130	192	8	113	116	50	37	14	17	16	1	5	0	0	2	0	0	2	0	0	0	0	0	0	0	0	1	0	0	0	0	0	0	0	0	0	0	0
13a	4572	1720	1050	875	316	236	156	181	175	154	156	73	24	65	38	36	6	19	0	0	0	0	0	0	0	4	0	0	0	3	1	0	0	0	0	0	0	0	0	0	0	0	0	0	0
13b	4385	1595	1016	967	325	144	201	193	204	237	148	195	2	71	78	48	13	10	0	0	0	4	0	0	0	9	15	0	0	0	0	0	0	0	0	0	0	0	0	0	0	0	0	0	0
13C	4433	2029	924	1085	202	213	174	44	103	253	135	22	18	70	65	30	0	33	0	0	0	0	0	0	0	21	0	0	0	0	0	0	1	0	5	0	0	0	0	0	0	0	0	0	0
14a	4168	1526	853	1660	321	165	253	179	151	103	277	67	0	46	30	39	6	0	0	0	0	0	0	0	5	6	5	0	0	0	0	0	0	0	0	0	0	0	0	0	0	0	0	0	0
14b	4435	1639	789	1399	329	169	206	190	158	101	147	122	18	36	39	45	7	5	0	0	0	0	0	0	5	6	5	0	0	2	0	0	8	0	0	0	0	0	0	0	0	0	0	0	0
14C	4254	1422	731	1923	226	238	295	96	152	118	168	94	7	45	24	25	0	11	0	8	0	0	0	0	11	8	0	0	0	0	0	0	2	0	2	0	0	0	0	0	0	0	0	0	0
15a	3986	2119	1033	1355	166	307	166	142	131	85	91	75	82	68	40	0	0	11	0	0	0	0	0	0	2	0	0	0	0	0	0	0	0	0	0	0	1	0	0	0	0	0	0	0	0
15b	3940	2261	1097	1239	187	240	165	203	141	94	96	65	61	25	0	20	5	13	0	0	0	0	6	0	2	0	0	0	0	0	0	0	0	0	0	0	0	0	0	0	0	0	0	0	0
15C	4270	1845	898	1314	165	329	206	80	191	61	85	83	140	45	37	36	0	35	0	25	0	0	5	0	0	8	0	0	2	0	0	0	0	0	0	0	0	0	0	0	0	0	0	0	0
16a	4125	1772	1141	982	187	175	236	118	184	287	112	178	17	90	114	65	0	62	0	0	2	0	0	0	0	8	0	0	2	0	0	0	2	0	1	0	0	0	0	0	0	0	0	0	0
16b	4129	1921	1176	701	236	238	269	65	117	327	93	200	43	95	61	66	0	62	0	0	0	0	6	0	0	46	0	0	3	0	1	0	0	0	5	0	0	0	0	0	0	0	0	0	0
16C	4304	2113	996	853	102	303	204	184	272	49	104	10	175	22	45	17	6	24	1	36	0	6	4	0	3	14	0	10	0	0	0	0	0	0	2	0	1	0	0	0	0	0	0	0	0
17a	4099	1748	929	1246	312	190	222	231	215	76	160	227	15	63	53	38	7	13	0	0	0	0	5	0	0	6	4	0	0	0	0	0	0	1	0	0	0	0	0	0	0	0	0	0	0
17b	4027	1840	1007	1136	318	219	218	201	143	182	113	271	31	53	42	19	6	8	4	0	0	5	0	0	0	6	8	0	0	2	0	0	0	0	1	0	0	0	0	0	0	0	0	0	0
17C	4067	1570	924	1447	313	217	291	136	139	124	108	277	34	75	40	27	7	22	0	0	0	0	5	0	9	12	13	0	2	0	0	0	0	0	0	1	0	0	0	0	0	0	0	0	0
18a	3908	1867	1280	552	447	109	466	197	113	184	142	186	20	136	90	1	36	54	0	0	9	0	0	0	7	0	9	16	6	0	15	0	0	0	0	0	0	0	0	10	0	0	0	0	0
18b	4017	2071	1053	656	286	104	590	136	114	120	322	124	22	125	17	9	35	14	1	0	13	12	0	0	0	0	0	16	0	0	3	0	0	0	0	0	0	0	0	0	0	0	0	0	0
18C	4045	2415	1147	489	214	133	343	99	128	178	184	92	76	115	71	33	12	62	3	0	8	0	8	0	1	0	0	0	3	0	0	1	0	0	0	0	0	0	0	0	0	0	0	0	0
19a	4259	2140	1167	632	175	191	225	231	156	134	58	156	61	80	64	36	29	20	0	0	1	3	0	0	6	0	17	0	0	1	17	0	0	0	0	0	1	0	0	0	0	0	0	0	0
19b	3951	2030	1194	788	270	215	316	302	346	30	63	99	39	63	73	25	24	5	0	0	0	2	2	0	3	0	5	7	0	2	6	0	0	0	0	0	0	0	0	0	0	0	0	0	0
19C	4156	1814	1200	716	295	175	329	326	299	70	73	120	32	62	83	33	40	5	0	0	2	1	0	0	2	0	0	8	0	3	14	0	0	0	0	0	0	2	0	0	0	0	0	0	0
1a	4611	1672	1045	927	270	222	185	181	109	100	78	90	62	69	43	47	58	5	17	0	3	8	3	0	6	6	21	3	3	6	0	1	7	0	0	0	0	2	0	0	0	0	0	0	0
1b	4489	2129	902	837	282	209	147	183	92	121	60	53	104	92	57	24	31	9	7	2	0	2	3	0	5	4	2	0	5	4	0	0	0	0	2	0	2	0	0	0	1	0	0	0	0
1c	4445	2033	961	927	251	244	207	147	147	70	59	24	124	59	43	28	17	4	12	2	1	4	15	1	6	6	0	6	8	3	0	0	2	0	0	2	2	0	0	0	0	0	0	0	0
20a	4127	2013	1189	871	198	191	211	293	252	125	58	63	25	39	87	42	35	16	0	0	0	11	0	0	0	10	0	0	0	0	4	0	0	0	0	0	0	0	0	0	0	0	0	0	0
20b	3988	2156	1469	1076	154	134	150	201	232	59	46	39	0	15	24	13	78	6	0	0	1	0	0	0	0	0	0	10	0	0	9	0	0	0	0	0	0	0	0	0	0	0	0	0	0
20C	3677	2622	1524	666	134	191	141	115	243	177	76	19	38	38	65	38	9	48	0	0	0	0	5	2	3	5	0	22	0	0	0	0	0	0	0	0	2	0	0	0	0	0	0	0	0
21a	3697	1890	1358	779	253	327	228	377	361	135	71	46	35	39	87	91	11	29	0	0	0	9	0	0	8	9	5	15	0	0	0	0	0	0	0	0	0	0	0	0	0	0	0	0	0
21b	4007	1798	1120	1071	320	196	222	279	241	62	102	212	32	46	63	26	21	9	5	0	0	2	0	0	0	0	4	12	6	4	0	0	0	0	0	0	0	0	0	0	0	0	0	0	0
21C	3627	1832	1367	878	259	259	240	327	358	123	86	35	36	33	90	79	32	24	0	0	0	11	2	0	0	5	144	0	0	2	5	5	1	0	0	0	0	0	0	0	0	0	0	0	0
22a	3892	2525	1840	653	85	57	60	191	236	0	40	18	0	10	0	5	100	0	0	32	111	0	0	0	0	0	0	0	5	0	0	0	0	0	0	0	0	0	0	0	0	0	0	0	0
22b	3542	2008	1629	911	199	214	235	389	240	54	67	53	24	42	76	50	73	20	0	0	3	12	0	0	3	0	4	12	0	0	0	0	0	0	0	0	0	0	0	0	0	0	0	0	0
22C	4116	2216	1608	922	104	37	132	327	145	9	41	13	10	20	3	13	55	2	0	42	30	0	0	0	7	0	4	0	4	0	0	0	0	0	0	0	0	0	0	0	0	0	0	0	0
2a	4504	1396	1013	785	397	259	334	130	201	265	47	44	32	146	125	71	7	29	2	2	0	5	13	1	2	20	4	8	5	4	0	2	0	1	4	0	0	0	0	0	2	0	0	0	0
2b	4696	1766	908	754	272	312	171	130	164	100	29	184	60	124	49	32	13	8	31	0	0	13	10	0	12	5	0	0	7	2	0	0	3	0	0	0	2	0	0	0	0	0	3	0	0
2c	4508	2058	898	998	272	283	167	158	136	10	74	46	60	51	22	13	31	0	29	5	8	5	1	1	12	2	0	0	2	3	0	1	3	2	0	0	1	0	0	0	0	0	0	0	0
3a	3833	2265	830	1056	300	275	188	278	90	83	57	114	192	110	39	35	19	3	8	10	4	6	21	3	14	8	2	0	0	1	0	4	8	1	0	1	0	1	0	0	0	1	0	0	0
3b	3808	1872	835	1439	303	400	230	210	132	76	66	79	84	105	43	44	18	3	27	8	0	18	17	0	14	5	2	0	0	4	0	7	2	4	0	4	1	0	0	0	0	0	0	0	0
3c	3823	1950	920	1335	328	319	274	143	155	100	58	72	118	71	51	36	7	8	8	3	0	0	25	2	15	3	0	2	2	4	0	3	12	8	3	0	1	1	0	0	0	0	0	0	0
4a	3808	2273	839	1114	255	336	138	129	128	41	54	25	194	70	56	8	28	4	5	9	0	13	12	303	3	0	0	4	1	1	0	6	2	0	0	0	0	0	0	0	0	1	0	0	0
4b	3851	2599	906	1142	246	282	134	170	103	97	65	12	58	60	57	14	17	5	1	9	0	0	2	0	11	6	0	7	1	0	0	0	0	1	0	0	0	0	4	0	0	0	0	0	0
4c	3907	2287	945	1247	306	230	214	82	177	59	46	17	142	63	58	18	10	19	1	5	0	0	10	0	1	2	0	0	2	0	0	0	10	0	1	0	0	0	1	0	0	0	0	0	0
5a	3650	2006	1194	860	404	254	314	137	184	195	75	48	57	123	149	63	13	55	2	4	0	6	9	0	5	18	1	18	8	1	0	2	1	0	1	0	0	0	1	0	2	0	0	0	0
5b	3731	2055	983	1120	264	383	237	232	167	161	34	70	71	117	92	25	9	24	10	5	0	18	22	0	1	12	0	0	4	3	0	0	4	3	1	2	0	0	0	0	0	0	0	0	0
5c	3678	2284	1172	926	188	317	260	96	188	135	45	34	177	151	67	43	0	52	8	2	0	0	9	0	2	5	0	13	2	0	0	0	0	1	2	0	1	0	1	0	1	0	0	0	0
6a	3714	2426	981	1014	326	343	170	260	139	43	40	51	105	84	56	30	21	7	14	4	3	10	1	0	3	0	0	0	0	3	0	5	0	2	0	2	2	0	0	0	0	1	0	0	0
6b	3793	2306	890	951	321	358	170	249	207	65	56	57	140	89	57	17	8	10	18	9	2	11	22	0	17	4	0	10	0	4	1	3	0	6	0	5	2	0	0	0	0	1	0	1	0
6c	3643	2337	884	1318	383	271	271	122	164	55	83	39	68	80	39	24	3	17	8	4	0	5	8	0	10	4	0	0	9	4	0	3	0	2	0	1	0	0	1	0	0	0	0	0	0
7a	3734	2396	1424	410	316	218	276	186	135	124	116	70	43	118	60	36	60	36	24	9	8	12	8	0	4	6	0	9	7	6	3	0	0	0	0	0	0	4	0	2	0	0	0	0	0
7b	3532	2609	1391	642	337	296	275	189	89	48	87	53	56	48	26	22	25	0	17	9	41	8	10	1	12	0	0	7	4	1	6	16	3	0	0	0	0	0	0	0	0	0	0	0	0
7c	3552	2855	1555	513	304	215	206	153	80	4	55	30	84	23	10	7	94	0	12	21	45	7	0	0	2	0	2	4	2	0	14	11	0	0	0	0	0	0	0	0	0	0	0	0	0
8a	3699	1906	1203	609	462	265	450	221	145	91	71	143	51	132	122	43	105	7	16	0	4	26	9	0	4	0	8	5	3	22	27	0	4	2	0	0	0	4	0	0	0	0	0	1	0
8b	3667	1984	1269	463	468	270	353	267	174	133	54	179	57	143	111	36	93	20	7	4	5	23	1	0	9	0	7	5	11	26	15	2	0	0	0	1	0	1	2	0	0	0	0	0	0
8c	3763	2468	964	461	360	235	234	229	138	49	48	105	386	119	83	35	60	9	19	7	6	15	13	0	7	0	1	10	2	12	16	3	1	0	0	0	1	0	1	0	0	0	0	0	0
9a	3509	2572	1429	723	320	255	139	224	155	22	33	50	101	24	24	31	111	0	26	20	12	12	11	0	4	0	1	10	5	11	8	9	6	0	0	3	0	0	0	0	0	0	0	0	0
9b	3539	2506	1400	683	213	386	165	250	198	14	46	9	133	16	82	21	87	7	29	13	1	15	4	0	7	4	0	6	2	11	4	9	0	0	0	0	0	0	0	0	0	0	0	0	0
9c	3565	2455	1394	727	261	353	143	223	205	27	39	32	124	18	65	26	60	3	39	19	5	14	19	0	3	0	1	8	3	11	6	10	1	0	0	0	0	0	0	0	0	0	0	0	1
