# Supplementary material for: Bacterial community composition is an important predictor of surface soil fertility across different land use types: a case study in the Three Gorges Reservoir area
Source: PeerJ. 2025 Mar 27;13:e18959. doi: 10.7717/peerj.18959 (PMC11955195; doi:10.7717/peerj.18959)
Supplement: Supplemental Information 8 [file peerj-13-18959-s008.csv]

sample	Unclassified	Acidobacteriota_Subgroup_2	MND1	Acidibacter	Haliangium	Acidothermus	Pseudolabrys	SC.I.84	Burkholderia.Caballeronia.Paraburkholderia	Rokubacteriales	Bradyrhizobium	Candidatus_Solibacter	Nitrospira	KD4.96	Ellin6067	IMCC26256	Vicinamibacteraceae	Bryobacter	Latescibacterota	Bacillus	mle1.7	ADurb.Bin063.1	Candidatus_Udaeobacter	Gaiella	KF.JG30.C25	Subgroup_22	Subgroup_17	RB41	Gemmatimonas	Sphingomonas	TRA3.20	RCP2.54	Subgroup_7	JG30.KF.AS9	MB.A2.108	67.14	Mycobacterium	Nocardioides	BIrii41	Crossiella	Rhodoplanes	Streptomyces	Solirubrobacter	Pseudonocardia	Pseudomonas	Phenylobacterium	Dongia	Nitrososphaeraceae	Rhodanobacter
10a	6068	409	103	144	153	194	36	38	388	28	135	108	9	32	67	48	14	59	27	25	14	66	48	5	53	24	17	0	36	32	19	38	16	71	4	18	11	6	19	5	21	33	6	5	22	59	42	0	11
10b	6062	218	180	86	136	96	95	38	54	145	59	86	97	30	39	56	20	55	153	39	103	66	49	31	39	107	30	30	15	11	20	87	42	43	41	7	7	4	27	3	33	7	0	4	29	6	21	3	8
10c	5913	262	187	97	177	135	87	48	110	85	101	104	64	34	43	63	30	74	93	28	68	62	73	14	29	75	50	16	11	43	30	53	30	33	19	14	18	10	39	4	40	13	7	6	10	29	41	9	10
11a	6331	999	59	270	15	242	40	19	49	3	31	166	31	8	0	46	8	55	17	0	0	28	21	2	176	0	0	0	31	0	0	130	11	19	4	0	9	0	4	6	31	0	0	0	14	15	2	0	23
11b	6565	661	37	227	65	122	126	70	89	9	66	195	15	14	18	42	8	92	44	1	1	43	65	2	54	10	8	0	43	13	9	103	36	15	3	0	15	0	14	12	44	0	0	0	8	31	1	0	16
11c	6458	288	79	198	184	72	134	132	97	6	135	171	33	25	76	50	31	71	30	5	5	49	77	12	53	3	30	7	36	36	24	30	52	17	5	0	11	2	23	0	56	11	6	4	14	31	18	0	14
12a	6554	135	125	68	77	91	69	108	122	53	87	77	68	87	80	64	35	42	37	79	45	47	75	62	11	10	12	24	26	38	0	11	40	12	46	27	45	63	39	46	16	51	36	42	14	19	14	35	2
12b	6561	93	57	137	58	153	47	179	105	12	106	46	17	86	77	86	48	53	2	125	14	23	62	33	27	0	0	16	51	67	0	15	65	30	15	18	55	40	37	38	25	41	32	43	9	38	18	0	54
12C	6392	73	109	96	71	85	70	166	148	8	98	92	37	87	117	66	50	68	14	90	25	37	49	54	10	5	11	35	59	58	0	16	47	16	25	52	46	50	30	78	34	34	41	84	4	31	12	38	10
13a	6504	72	134	85	117	75	91	114	49	147	81	86	65	54	69	68	84	39	38	108	43	49	54	62	14	43	39	108	43	37	47	6	39	24	38	12	20	28	38	8	24	38	12	17	19	27	32	43	8
13b	6415	110	114	92	97	93	84	73	97	234	126	70	71	64	80	63	49	43	78	111	75	68	56	89	20	55	24	76	24	19	12	13	41	15	35	18	24	17	14	27	33	45	24	16	5	17	18	115	17
13C	6233	33	132	94	95	37	83	87	155	223	58	43	70	73	34	69	100	53	53	119	37	20	17	22	0	55	99	129	34	32	50	0	11	11	32	10	43	44	19	22	0	9	27	29	220	37	38	11	7
14a	6318	78	103	62	72	100	58	141	86	102	53	62	46	65	95	88	21	26	30	195	38	60	84	76	14	17	11	39	65	78	6	6	73	28	69	15	42	33	8	38	47	84	31	41	0	30	3	23	41
14b	6491	39	143	63	92	66	47	107	56	98	84	77	36	59	109	74	39	39	39	100	65	41	89	57	11	27	18	47	76	84	20	7	40	24	39	31	36	56	8	50	24	45	27	50	9	23	7	37	28
14C	6251	8	106	28	111	36	24	59	27	109	64	41	45	107	93	97	51	33	24	121	49	19	35	78	0	26	31	177	32	90	19	0	20	3	68	94	42	85	19	106	42	64	82	126	5	22	5	42	5
15a	5950	54	220	97	62	66	86	138	94	83	70	46	68	95	151	54	191	13	33	77	54	50	45	88	45	47	44	36	30	46	30	0	20	21	37	59	50	118	71	23	0	88	93	45	35	30	35	34	25
15b	6137	94	151	84	146	87	93	112	224	94	128	88	25	117	96	53	69	124	0	88	33	58	82	46	47	9	0	78	58	42	28	5	16	4	22	0	80	37	28	70	39	63	78	48	26	34	78	28	20
15C	6000	6	193	86	63	17	39	59	23	59	53	14	45	147	106	54	184	48	27	65	34	0	31	83	7	33	77	76	33	51	47	0	36	2	32	79	67	72	81	27	24	69	68	60	39	14	62	23	0
16a	6002	63	174	91	84	85	79	83	60	267	73	52	90	95	67	54	149	27	113	97	73	30	21	53	0	89	113	83	15	39	72	0	20	19	28	23	53	45	22	28	9	51	34	38	15	22	34	108	12
16b	5929	24	394	34	92	0	68	107	39	274	56	39	95	95	64	66	273	0	61	74	93	11	16	67	0	52	177	68	25	21	111	0	0	0	28	24	32	36	30	45	0	0	33	45	11	0	41	109	0
16C	6178	81	176	98	84	49	37	100	41	44	136	60	22	91	65	63	127	50	35	96	70	39	31	47	4	28	64	19	23	21	88	6	23	12	23	23	34	56	71	0	35	35	29	15	17	27	55	1	8
17a	6197	133	151	99	112	110	120	94	102	73	80	79	63	63	47	72	39	64	53	123	64	60	82	99	17	52	21	38	49	34	40	7	15	28	41	37	21	32	20	40	37	52	17	37	5	24	14	84	18
17b	6152	78	197	43	121	83	100	143	88	168	52	88	53	80	88	55	67	64	42	96	100	65	44	58	8	55	29	51	46	24	17	6	36	23	47	26	32	34	30	40	41	76	34	63	0	19	12	131	20
17C	5955	27	181	71	136	69	73	108	50	112	58	61	75	110	63	59	74	47	38	79	68	25	53	70	9	44	63	137	70	40	42	7	22	20	65	96	32	58	8	86	27	50	76	74	4	23	27	117	17
18a	5980	404	234	89	43	104	113	79	64	161	22	55	136	38	26	71	23	50	84	84	48	76	30	33	58	17	54	25	27	24	178	36	13	95	19	0	0	0	6	20	0	18	0	12	35	22	9	11	15
18b	5917	253	160	106	70	153	195	113	74	99	39	0	125	37	35	75	75	93	17	131	14	35	26	16	250	14	29	18	14	18	67	35	33	229	12	0	33	18	14	0	0	0	0	0	10	21	0	0	133
18C	5769	98	284	75	49	69	73	89	35	136	39	20	115	63	82	34	253	31	60	119	59	12	0	37	62	45	109	24	10	22	161	12	8	53	13	0	15	0	28	11	0	16	0	0	89	25	35	8	204
19a	6299	189	132	64	81	37	102	152	195	119	53	74	80	62	102	35	62	50	63	50	78	91	58	17	17	47	61	15	8	51	18	29	41	40	30	8	32	36	32	0	16	36	9	21	10	21	17	49	27
19b	6202	231	91	105	137	81	144	151	139	28	90	129	63	76	89	42	14	57	71	54	62	123	80	27	10	27	25	12	15	30	15	24	68	54	31	45	24	33	24	0	41	15	6	14	4	23	7	24	16
19C	6386	319	81	119	82	78	93	123	104	67	47	105	62	58	68	57	11	62	83	57	58	130	119	6	18	29	7	8	24	24	10	40	57	68	35	16	21	10	18	16	33	0	0	6	3	33	0	9	0
1a	6562	243	117	109	95	115	61	43	112	86	70	63	69	43	20	69	20	57	43	36	22	32	22	41	140	93	11	7	17	18	6	58	48	11	28	10	66	14	25	14	11	6	6	7	37	17	9	8	22
1b	6410	88	136	76	79	57	65	42	238	113	77	55	92	61	52	59	40	48	55	26	40	25	14	34	121	88	43	31	39	25	35	31	22	7	32	20	45	23	18	36	10	6	24	7	66	13	21	8	18
1c	6541	61	159	86	101	59	71	54	111	68	78	58	59	64	51	79	59	50	41	29	41	28	19	39	11	48	42	69	44	39	33	17	26	14	34	42	33	21	22	32	23	14	33	21	50	14	29	7	20
20a	6497	291	190	119	92	141	55	51	68	109	101	54	39	65	57	57	23	14	86	47	134	129	65	36	17	26	41	18	12	6	31	35	25	12	27	29	38	12	8	12	22	7	14	15	9	0	0	0	4
20b	6623	467	53	165	62	295	152	75	116	56	142	157	15	43	36	53	0	63	23	42	52	91	74	40	9	10	0	0	0	5	0	78	25	29	27	48	30	14	16	39	38	0	0	18	6	16	0	0	0
20C	5740	69	236	84	84	24	83	256	54	160	111	58	38	110	140	54	199	52	60	70	70	38	52	47	0	26	116	76	32	49	72	9	53	4	32	8	19	36	33	42	0	26	23	21	43	37	82	19	1
21a	6177	234	139	100	123	161	79	58	73	126	98	87	39	43	69	69	0	41	86	54	105	138	111	20	17	95	47	27	14	11	0	11	48	36	48	0	20	9	18	0	19	16	0	14	12	20	0	6	30
21b	6405	212	176	107	88	176	91	58	58	54	76	108	46	72	70	51	18	80	63	80	66	98	91	77	16	34	31	0	7	14	23	21	19	30	44	38	45	26	29	15	23	53	22	21	0	19	0	52	0
21C	6070	296	158	110	105	175	74	41	95	118	78	138	33	49	55	84	43	90	90	79	66	96	93	72	25	61	33	0	26	16	11	32	37	46	18	20	33	0	18	37	18	47	0	0	8	0	13	10	16
22a	6599	764	0	527	25	333	60	28	141	0	47	140	10	0	11	20	0	0	0	37	0	16	0	0	38	0	0	2	15	0	0	100	2	35	4	0	0	0	4	0	36	0	0	0	0	44	0	0	11
22b	5985	562	107	210	89	255	94	36	84	49	101	158	42	52	59	87	26	65	75	40	35	154	116	21	48	28	29	0	34	17	22	73	40	58	33	0	31	12	16	0	15	0	7	0	0	0	0	17	0
22C	6495	787	17	539	25	442	70	42	58	9	39	98	20	21	19	62	0	48	3	24	7	43	31	0	81	0	0	0	32	16	0	55	5	31	6	0	22	0	4	18	22	0	0	8	0	0	0	0	0
2a	6354	53	250	61	107	33	48	37	7	239	45	32	146	128	45	70	100	16	124	29	51	12	37	112	9	132	104	81	10	14	35	7	38	9	77	18	23	6	19	9	23	15	13	16	9	12	15	20	6
2b	6607	67	225	61	178	48	117	64	22	91	67	70	124	61	59	71	33	69	45	17	59	28	26	31	22	32	27	52	61	29	39	13	20	8	28	21	22	12	30	18	33	17	21	7	10	14	19	37	12
2c	6775	84	212	120	152	81	120	114	31	10	81	71	51	54	75	84	18	72	20	6	34	29	30	36	33	1	9	15	70	44	40	31	20	15	25	21	23	31	17	22	26	15	26	11	9	13	24	7	15
3a	6183	49	136	67	139	53	52	66	65	72	93	58	110	46	63	76	13	56	39	13	36	36	46	36	17	44	23	20	76	51	17	19	41	14	42	19	20	35	14	47	23	13	13	16	33	29	12	3	48
3b	6097	27	185	72	176	58	48	71	29	75	76	62	105	65	78	102	24	44	43	24	48	27	51	42	10	45	35	36	81	63	21	18	37	11	56	63	49	41	33	62	22	21	37	57	11	21	14	18	18
3c	5959	22	220	60	130	31	51	49	19	93	84	31	71	103	91	82	96	26	51	28	44	16	38	56	22	41	47	109	49	53	37	7	82	4	37	93	38	36	40	57	21	24	77	61	27	16	24	41	15
4a	6176	148	118	114	106	177	70	63	142	33	90	55	70	47	43	52	49	61	56	23	24	23	21	23	227	28	21	25	39	26	21	28	29	31	18	46	32	48	40	29	28	34	40	24	38	16	30	5	13
4b	6131	82	120	123	155	205	156	93	103	95	126	45	60	62	66	53	27	75	57	25	28	26	33	34	50	29	20	19	53	110	24	17	14	14	11	55	40	20	28	43	35	20	28	27	27	45	68	6	52
4c	5912	62	201	107	65	46	73	68	59	56	84	40	63	106	64	62	146	45	56	21	42	6	24	91	12	46	63	56	32	36	54	10	26	6	13	99	54	47	64	52	29	39	59	32	58	27	71	8	3
5a	5732	70	246	64	117	65	53	47	22	171	69	41	123	109	40	83	138	33	144	37	71	35	24	68	11	132	115	92	27	11	61	13	34	6	43	34	21	7	16	16	14	18	25	24	111	9	23	22	11
5b	5906	46	245	64	189	62	83	89	36	146	89	50	117	116	90	99	59	49	89	11	81	32	35	56	8	76	46	77	43	27	30	9	29	8	43	41	24	37	33	35	26	38	38	33	18	11	23	25	36
5c	5621	14	271	74	98	10	136	85	15	112	62	36	151	123	42	59	156	26	54	21	63	8	25	110	10	66	175	100	39	29	62	0	17	6	40	93	21	35	56	10	21	22	61	44	25	15	89	20	4
6a	6032	142	189	103	212	129	153	116	93	37	56	54	84	54	68	66	37	68	54	25	43	32	75	40	36	46	25	21	53	51	32	21	24	18	34	98	24	25	30	29	25	15	34	11	48	23	30	12	18
6b	6036	63	203	81	190	67	83	136	42	62	78	54	89	56	98	81	23	98	57	15	52	39	55	36	21	41	32	29	86	59	34	8	28	11	28	49	21	33	33	11	35	20	44	24	17	27	21	18	35
6c	5856	27	192	65	139	56	159	134	36	51	71	30	80	140	70	53	83	75	33	35	51	0	27	98	3	44	64	71	116	91	54	3	24	8	16	88	43	69	29	29	29	34	65	47	17	18	50	17	9
7a	5932	281	195	68	102	55	256	84	17	94	35	87	118	66	45	39	88	87	58	21	52	28	44	32	108	40	59	23	43	20	78	60	59	55	9	13	8	5	16	7	24	0	4	0	18	11	21	2	21
7b	6096	242	95	138	139	93	202	202	36	42	85	82	48	45	48	57	43	122	26	23	13	24	17	21	170	9	18	0	65	80	28	25	17	68	7	8	8	9	22	11	14	0	2	0	8	53	21	2	57
7c	6178	491	15	179	125	86	174	188	54	4	83	86	23	23	29	44	7	131	10	5	1	8	18	8	128	3	0	0	51	39	0	94	41	71	3	8	10	5	13	9	34	0	0	0	23	77	6	0	172
8a	6117	296	145	104	121	110	85	46	153	83	30	86	132	58	36	58	6	48	122	40	70	77	37	17	66	63	3	0	22	16	10	105	66	71	31	6	12	3	13	0	12	2	8	10	6	8	10	1	8
8b	6107	263	151	94	117	46	103	54	89	119	48	79	143	45	23	53	10	56	111	22	89	75	54	24	49	144	24	4	17	17	12	93	55	44	22	21	13	0	12	2	17	2	0	5	9	23	2	4	2
8c	6096	167	131	97	93	42	117	94	59	49	65	88	119	58	62	54	21	52	83	20	39	53	38	18	42	23	14	6	23	30	19	60	41	30	22	10	16	7	15	12	17	4	5	5	80	16	7	0	11
9a	6292	490	69	207	116	138	84	43	250	22	71	106	24	17	57	62	11	84	24	12	14	58	27	9	54	28	7	6	45	23	18	111	22	31	27	9	16	10	32	0	18	3	6	10	10	24	12	2	6
9b	6022	374	157	148	200	119	68	60	118	13	140	125	16	33	67	51	32	77	79	6	82	67	25	32	33	26	49	9	27	25	35	87	35	21	18	10	11	20	43	0	30	0	8	6	16	39	31	0	10
9c	6167	384	111	178	159	152	74	51	163	25	109	130	18	27	51	67	32	108	62	7	50	60	20	16	27	36	28	13	31	20	21	60	18	25	14	12	11	8	30	6	27	0	10	4	7	29	18	0	4
[truncated: 458 more columns]
